# Supplementary material for: Molecular treatments to reduce catabolic effects in human meniscus explant models
Source: Osteoarthr Cartil Open. 2025 Apr 30;7(3):100618. doi: 10.1016/j.ocarto.2025.100618 (PMC12413724; doi:10.1016/j.ocarto.2025.100618)
Supplement: Multimedia component 2 [file mmc2.xlsx]

## Sheet: Overview
Supplementary tables for "Molecular Treatments to Reduce Catabolic Effects in Human Meniscus Explant Models "
Table of contents
Supplementary Table 1. The wet weight for each meniscus slice. Contains biological.sample: corresponding to MEX 5.1-5.6 slice1/slice2: slice number (anterior or posterior; see Figure 3 in manuscript) weight1/weight2: weight of slice (mg) average.weight: average of weight1 and weight2 treatment: which treatment the slice was randomized for.
Supplementary Table 2. Metabolic activity measured by an alamarBlue assay. Contains biological.sample: corresponding to MEX 5.1-5.6 slice: slice number (anterior or posterior; see Figure 3 in manuscript) day %reduction: reduction of alamarBlue color.
Supplementary Table 3. Protein quantification obtained from discovery MS. Contains Accession: protein-ID sample: unique sample identifier; LN is used instead of Link-N quant: averaging peak area intensities from top 3 unique peptides biological.sample: corresponding to MEX 5.1-5.6 treatment day log2quant: quantification value on the log2 scale
Supplementary Table 4. Pre- selected proteins. Contains GeneSymbol Accession (protein ID) inNumberOfMenisci: in how many menisci the specific protein was quantified includedInStatisticalModel: yes if inNumOfMenisci ≥ 4, no otherwise.
Supplementary Table 5. GAG release measured by a 1,9-dimethylmethylene blue (DMMB) assay. Contains slice: A1-A9 (anterior) or P1-P9 (posterior); see Figure 3 in manuscript biological.sample: corresponding to MEX 5.1-5.6 day GAG (ug/mL): GAG quantification where: anterior or posterior
Supplementary Table 6. Missing data in samples. Contains sample missing (%): percentage of missing data is determined based on identified proteins within each individual meniscus biological.sample: corresponding to MEX 5.1-5.6 day treatment
Supplementary Table 7. Results from linear mixed effect models of the pre-selected proteins. Contains contrast: group comparisons GeneSymbol estimate: the log2 fold-change between treatment groups given in contrast SE: standard error df: degrees of freedom lower.CL/upper.CL: lower and upper asymptotic confidence level
Supplementary Table 8. Results from linear mixed effect models from the exploratory analysis. Contains contrast: group comparisons GeneSymbol estimate: the log2 fold-change between treatment groups given in contrast SE: standard error df: degrees of freedom lower.CL/upper.CL: lower and upper confidence level
Supplementary Table 9. Results from linear mixed effect models from GAG release. Contains contrast: group comparisons GeneSymbol estimate: the log2 fold-change between treatment groups given in contrast SE: standard error df: degrees of freedom lower.CL/upper.CL: lower and upper confidence level.

## Sheet: S1
biological.sample	slice1	slice2	weight1	weight2	average.weight	treatment
5.1	A5	P7	91.7	98.4	95.05	ctrl
5.1	A6	P1	98.8	103.2	101	OSM/TNF
5.1	A8	P4	107.4	98.1	102.75	OSM/TNF+DEX
5.1	A4	P5	104.9	100.3	102.6	OSM/TNF+Link-N
5.1	A3	P2	99.1	80.4	89.75	OSM/TNF+CKF
5.1	A9	P9	95.7	108.8	102.25	IL6/TNF
5.1	A1	P8	165.5	82.4	123.95	IL6/TNF+DEX
5.1	A7	P3	95.4	89.1	92.25	IL6/TNF+Link-N
5.1	A2	P6	85.3	89	87.15	IL6/TNF+CKF
5.2	A2	P7	143.3	134.4	138.85	ctrl
5.2	A4	P2	129.6	140.1	134.85	OSM/TNF
5.2	A1	P5	126.5	89.8	108.15	OSM/TNF+DEX
5.2	A5	P6	129.3	116.1	122.7	OSM/TNF+Link-N
5.2	A3	P9	108.6	156.8	132.7	OSM/TNF+CKF
5.2	A7	P3	161.4	94.7	128.05	IL6/TNF
5.2	A8	P1	144.7	152.1	148.4	IL6/TNF+DEX
5.2	A6	P4	136.6	132.8	134.7	IL6/TNF+Link-N
5.2	A9	P8	138.1	133	135.55	IL6/TNF+CKF
5.3	A5	P1	124.4	101.9	113.15	ctrl
5.3	A7	P3	126.3	116.5	121.4	OSM/TNF
5.3	A4	P5	103.7	96.7	100.2	OSM/TNF+DEX
5.3	A3	P9	116.4	115	115.7	OSM/TNF+Link-N
5.3	A2	P6	95.1	78.9	87	OSM/TNF+CKF
5.3	A8	P8	111.7	74.2	92.95	IL6/TNF
5.3	A1	P7	90.3	72.5	81.4	IL6/TNF+DEX
5.3	A6	P2	119	63.7	91.35	IL6/TNF+Link-N
5.3	A9	P4	62.5	82	72.25	IL6/TNF+CKF
5.4	A6	P9	73.6	77.8	75.7	ctrl
5.4	A2	P7	126	73.3	99.65	OSM/TNF
5.4	A4	P1	120.1	103.8	111.95	OSM/TNF+DEX
5.4	A5		130.1		130.1	OSM/TNF+Link-N
5.4	A1		89.5		89.5	OSM/TNF+CKF
5.4	A8	P3	59.7	104.9	82.3	IL6/TNF
5.4	A7	P2	76.7	61.2	68.95	IL6/TNF+DEX
5.4	A9		45.1		45.1	IL6/TNF+Link-N
5.4	A3		113.8		113.8	IL6/TNF+CKF
5.4	P4		77.2		77.2	OSM/TNF+QPTR
5.4	P6		72.3		72.3	IL6/TNF+QPTR
5.4	P5		91.7		91.7	OSM/TNF+WLEAK
5.4	P8		64.1		64.1	IL6/TNF+WLEAK
5.5	A5	P3	89	89	89	ctrl
5.5	A8	P6	98	89	93.5	OSM/TNF
5.5	A3	P8	85	109	97	OSM/TNF+DEX
5.5	A2		93		93	OSM/TNF+Link-N
5.5	A9		79		79	OSM/TNF+CKF
5.5	A4	P7	104	83	93.5	IL6/TNF
5.5	A7	P1	100	106	103	IL6/TNF+DEX
5.5	A1		113		113	IL6/TNF+Link-N
5.5	A6		128		128	IL6/TNF+CKF
5.5	P2		113		113	OSM/TNF+QPTR
5.5	P4		84		84	IL6/TNF+QPTR
5.5	P9		71		71	OSM/TNF+WLEAK
5.5	P5		119		119	IL6/TNF+WLEAK
5.6	A7	P4	108.6	109.2	108.9	ctrl
5.6	A2	P7	167.04	151.18	159.11	OSM/TNF
5.6	A9	P3	114.93	98.71	106.82	OSM/TNF+DEX
5.6	A6		141.34		141.34	OSM/TNF+Link-N
5.6	A8		120.4		120.4	OSM/TNF+CKF
5.6	A4	P6	162.7	81.09	121.895	IL6/TNF
5.6	A5	P2	139.6	105.85	122.725	IL6/TNF+DEX
5.6	A3		92.04		92.04	IL6/TNF+Link-N
5.6	A1		117.93		117.93	IL6/TNF+CKF
5.6	P1		104.38		104.38	OSM/TNF+QPTR
5.6	P8		171.01		171.01	IL6/TNF+QPTR
5.6	P5		131.34		131.34	OSM/TNF+WLEAK
5.6	P9		125.4		125.4	IL6/TNF+WLEAK

## Sheet: S2
biological.sample	slice	treatment	day	%reduction
5.1	U5	ctrl	0	43.4387
5.1	U6	OSM/TNF	0	43.3042
5.1	U9	IL6/TNF	0	39.659
5.1	U8	OSM/TNF+DEX	0	45.824
5.1	U1	IL6/TNF+DEX	0	53.0646
5.1	U4	OSM/TNF+Link-N	0	42.7415
5.1	U7	IL6/TNF+Link-N	0	43.7823
5.1	U3	OSM/TNF+CKF	0	36.5915
5.1	U2	IL6/TNF+CKF	0	49.4244
5.1	L7	ctrl	0	45.2703
5.1	L1	OSM/TNF	0	45.3676
5.1	L9	IL6/TNF	0	43.109
5.1	L4	OSM/TNF+DEX	0	44.1845
5.1	L8	IL6/TNF+DEX	0	51.6212
5.1	L5	OSM/TNF+Link-N	0	40.164
5.1	L3	IL6/TNF+Link-N	0	43.5034
5.1	L2	OSM/TNF+CKF	0	44.7582
5.1	L6	IL6/TNF+CKF	0	48.328
5.1	U5	ctrl	6	47.4597
5.1	U6	OSM/TNF	6	51.4429
5.1	U9	IL6/TNF	6	41.6226
5.1	U8	OSM/TNF+DEX	6	52.2957
5.1	U1	IL6/TNF+DEX	6	59.3617
5.1	U4	OSM/TNF+Link-N	6	47.7086
5.1	U7	IL6/TNF+Link-N	6	45.1185
5.1	U3	OSM/TNF+CKF	6	42.666
5.1	U2	IL6/TNF+CKF	6	50.8232
5.1	L7	ctrl	6	52.067
5.1	L1	OSM/TNF	6	48.6618
5.1	L9	IL6/TNF	6	46.3616
5.1	L4	OSM/TNF+DEX	6	50.0894
5.1	L8	IL6/TNF+DEX	6	45.9492
5.1	L5	OSM/TNF+Link-N	6	47.1019
5.1	L3	IL6/TNF+Link-N	6	49.4602
5.1	L2	OSM/TNF+CKF	6	51.3056
5.1	L6	IL6/TNF+CKF	6	47.71
5.1	U5	ctrl	12	51.9052
5.1	U6	OSM/TNF	12	43.9245
5.1	U9	IL6/TNF	12	38.2755
5.1	U8	OSM/TNF+DEX	12	51.8084
5.1	U1	IL6/TNF+DEX	12	53.9905
5.1	U4	OSM/TNF+Link-N	12	31.166
5.1	U7	IL6/TNF+Link-N	12	61.7336
5.1	U3	OSM/TNF+CKF	12	34.5932
5.1	U2	IL6/TNF+CKF	12	49.0851
5.1	L7	ctrl	12	39.2323
5.1	L1	OSM/TNF	12	41.6435
5.1	L9	IL6/TNF	12	40.036
5.1	L4	OSM/TNF+DEX	12	38.6611
5.1	L8	IL6/TNF+DEX	12	47.7226
5.1	L5	OSM/TNF+Link-N	12	27.4781
5.1	L3	IL6/TNF+Link-N	12	34.2507
5.1	L2	OSM/TNF+CKF	12	39.0528
5.1	L6	IL6/TNF+CKF	12	43.557
5.1	U5	ctrl	18	47.4213
5.1	U6	OSM/TNF	18	46.2645
5.1	U9	IL6/TNF	18	48.7779
5.1	U8	OSM/TNF+DEX	18	46.4462
5.1	U1	IL6/TNF+DEX	18	47.9784
5.1	U4	OSM/TNF+Link-N	18	50.8613
5.1	U7	IL6/TNF+Link-N	18	68.2006
5.1	U3	OSM/TNF+CKF	18	71.0592
5.1	U2	IL6/TNF+CKF	18	65.6024
5.1	L7	ctrl	18	60.7442
5.1	L1	OSM/TNF	18	65.9121
5.1	L9	IL6/TNF	18	58.5042
5.1	L4	OSM/TNF+DEX	18	64.5951
5.1	L8	IL6/TNF+DEX	18	73.4551
5.1	L5	OSM/TNF+Link-N	18	59.5978
5.1	L3	IL6/TNF+Link-N	18	63.1312
5.1	L2	OSM/TNF+CKF	18	70.2098
5.1	L6	IL6/TNF+CKF	18	64.5775
5.2	U2	ctrl	0	48.9876
5.2	U4	OSM/TNF	0	56.4537
5.2	U7	IL6/TNF	0	49.8822
5.2	U1	OSM/TNF+DEX	0	54.3554
5.2	U8	IL6/TNF+DEX	0	48.5864
5.2	U5	OSM/TNF+Link-N	0	41.527
5.2	U6	IL6/TNF+Link-N	0	55.7163
5.2	U3	OSM/TNF+CKF	0	59.7882
5.2	U9	IL6/TNF+CKF	0	47.5833
5.2	L7	ctrl	0	47.8002
5.2	L2	OSM/TNF	0	50.7931
5.2	L3	IL6/TNF	0	52.989
5.2	L5	OSM/TNF+DEX	0	44.5036
5.2	L1	IL6/TNF+DEX	0	48.8412
5.2	L6	OSM/TNF+Link-N	0	46.5748
5.2	L4	IL6/TNF+Link-N	0	49.1557
5.2	L9	OSM/TNF+CKF	0	54.3229
5.2	L8	IL6/TNF+CKF	0	45.5989
5.2	U2	ctrl	6	45.5819
5.2	U4	OSM/TNF	6	48.7757
5.2	U7	IL6/TNF	6	44.652
5.2	U1	OSM/TNF+DEX	6	48.9354
5.2	U8	IL6/TNF+DEX	6	49.0434
5.2	U5	OSM/TNF+Link-N	6	43.3181
5.2	U6	IL6/TNF+Link-N	6	50.6309
5.2	U3	OSM/TNF+CKF	6	54.3085
5.2	U9	IL6/TNF+CKF	6	48.2919
5.2	L7	ctrl	6	49.3299
5.2	L2	OSM/TNF	6	50.9033
5.2	L3	IL6/TNF	6	54.7922
5.2	L5	OSM/TNF+DEX	6	45.9389
5.2	L1	IL6/TNF+DEX	6	52.4861
5.2	L6	OSM/TNF+Link-N	6	49.0199
5.2	L4	IL6/TNF+Link-N	6	50.2411
5.2	L9	OSM/TNF+CKF	6	49.5741
5.2	L8	IL6/TNF+CKF	6	53.8435
5.2	U2	ctrl	12	35.7765
5.2	U4	OSM/TNF	12	44.7108
5.2	U7	IL6/TNF	12	44.701
5.2	U1	OSM/TNF+DEX	12	48.8517
5.2	U8	IL6/TNF+DEX	12	40.3982
5.2	U5	OSM/TNF+Link-N	12	39.7162
5.2	U6	IL6/TNF+Link-N	12	42.5324
5.2	U3	OSM/TNF+CKF	12	51.0006
5.2	U9	IL6/TNF+CKF	12	41.0655
5.2	L7	ctrl	12	46.0895
5.2	L2	OSM/TNF	12	49.4699
5.2	L3	IL6/TNF	12	45.3977
5.2	L5	OSM/TNF+DEX	12	49.0823
5.2	L1	IL6/TNF+DEX	12	45.8245
5.2	L6	OSM/TNF+Link-N	12	44.1809
5.2	L4	IL6/TNF+Link-N	12	40.4914
5.2	L9	OSM/TNF+CKF	12	44.6078
5.2	L8	IL6/TNF+CKF	12	48.9057
5.2	U2	ctrl	18	57.27
5.2	U4	OSM/TNF	18	63.7
5.2	U7	IL6/TNF	18	52.62
5.2	U1	OSM/TNF+DEX	18	61.67
5.2	U8	IL6/TNF+DEX	18	55.56
5.2	U5	OSM/TNF+Link-N	18	55.57
5.2	U6	IL6/TNF+Link-N	18	65.43
5.2	U3	OSM/TNF+CKF	18	68.54
5.2	U9	IL6/TNF+CKF	18	55
5.2	L7	ctrl	18	60.229
5.2	L2	OSM/TNF	18	56.2411
5.2	L3	IL6/TNF	18	58.4966
5.2	L5	OSM/TNF+DEX	18	67.4016
5.2	L1	IL6/TNF+DEX	18	52.6876
5.2	L6	OSM/TNF+Link-N	18	53.5421
5.2	L4	IL6/TNF+Link-N	18	57.9035
5.2	L9	OSM/TNF+CKF	18	52.9771
5.2	L8	IL6/TNF+CKF	18	56.6054
5.3	U5	ctrl	0	46.7741
5.3	U7	OSM/TNF	0	33.5569
5.3	U8	IL6/TNF	0	38.5278
5.3	U4	OSM/TNF+DEX	0	51.8101
5.3	U1	IL6/TNF+DEX	0	46.2725
5.3	U3	OSM/TNF+Link-N	0	49.4877
5.3	U6	IL6/TNF+Link-N	0	49.4576
5.3	U2	OSM/TNF+CKF	0	49.2971
5.3	U9	IL6/TNF+CKF	0	37.7854
5.3	L1	ctrl	0	45.0837
5.3	L3	OSM/TNF	0	39.4407
5.3	L8	IL6/TNF	0	46.7089
5.3	L5	OSM/TNF+DEX	0	44.2962
5.3	L7	IL6/TNF+DEX	0	46.5433
5.3	L9	OSM/TNF+Link-N	0	44.3714
5.3	L2	IL6/TNF+Link-N	0	40.1028
5.3	L6	OSM/TNF+CKF	0	42.6208
5.3	L4	IL6/TNF+CKF	0	43.5789
5.3	U5	ctrl	6	42.7614
5.3	U7	OSM/TNF	6	42.4393
5.3	U8	IL6/TNF	6	42.0004
5.3	U4	OSM/TNF+DEX	6	52.3744
5.3	U1	IL6/TNF+DEX	6	46.1743
5.3	U3	OSM/TNF+Link-N	6	50.2455
5.3	U6	IL6/TNF+Link-N	6	42.9108
5.3	U2	OSM/TNF+CKF	6	49.1577
5.3	U9	IL6/TNF+CKF	6	36.2204
5.3	L1	ctrl	6	45.0818
5.3	L3	OSM/TNF	6	44.1294
5.3	L8	IL6/TNF	6	49.0783
5.3	L5	OSM/TNF+DEX	6	47.9671
5.3	L7	IL6/TNF+DEX	6	50.5676
5.3	L9	OSM/TNF+Link-N	6	50.9598
5.3	L2	IL6/TNF+Link-N	6	47.5376
5.3	L6	OSM/TNF+CKF	6	48.462
5.3	L4	IL6/TNF+CKF	6	43.5598
5.3	U5	ctrl	12	51.9475
5.3	U7	OSM/TNF	12	48.4645
5.3	U8	IL6/TNF	12	47.8266
5.3	U4	OSM/TNF+DEX	12	56.3153
5.3	U1	IL6/TNF+DEX	12	49.461
5.3	U3	OSM/TNF+Link-N	12	67.4443
5.3	U6	IL6/TNF+Link-N	12	51.305
5.3	U2	OSM/TNF+CKF	12	56.8368
5.3	U9	IL6/TNF+CKF	12	50.1502
5.3	L1	ctrl	12	52.9673
5.3	L3	OSM/TNF	12	55.2071
5.3	L8	IL6/TNF	12	53.4562
5.3	L5	OSM/TNF+DEX	12	59.1185
5.3	L7	IL6/TNF+DEX	12	60.278
5.3	L9	OSM/TNF+Link-N	12	62.1312
5.3	L2	IL6/TNF+Link-N	12	59.938
5.3	L6	OSM/TNF+CKF	12	62.9601
5.3	L4	IL6/TNF+CKF	12	63.3605
5.3	U5	ctrl	18	44.8417
5.3	U7	OSM/TNF	18	45.8896
5.3	U8	IL6/TNF	18	42.9286
5.3	U4	OSM/TNF+DEX	18	50.0072
5.3	U1	IL6/TNF+DEX	18	47.7028
5.3	U3	OSM/TNF+Link-N	18	56.3685
5.3	U6	IL6/TNF+Link-N	18	47.9419
5.3	U2	OSM/TNF+CKF	18	52.5639
5.3	U9	IL6/TNF+CKF	18	44.4939
5.3	L1	ctrl	18	44.0547
5.3	L3	OSM/TNF	18	48.655
5.3	L8	IL6/TNF	18	51.7291
5.3	L5	OSM/TNF+DEX	18	45.4331
5.3	L7	IL6/TNF+DEX	18	51.8813
5.3	L9	OSM/TNF+Link-N	18	48.4767
5.3	L2	IL6/TNF+Link-N	18	49.4333
5.3	L6	OSM/TNF+CKF	18	56.2337
5.3	L4	IL6/TNF+CKF	18	52.8683
5.4	U6	ctrl	0	30.1435
5.4	U2	OSM/TNF	0	40.4377
5.4	U8	IL6/TNF	0	34.0731
5.4	U4	OSM/TNF+DEX	0	44.3075
5.4	U7	IL6/TNF+DEX	0	35.4917
5.4	U5	OSM/TNF+Link-N	0	34.8938
5.4	U9	IL6/TNF+Link-N	0	36.0297
5.4	U1	OSM/TNF+CKF	0	42.0247
5.4	U3	IL6/TNF+CKF	0	43.0139
5.4	L9	ctrl	0	38.5993
5.4	L7	OSM/TNF	0	36.8867
5.4	L3	IL6/TNF	0	41.8983
5.4	L1	OSM/TNF+DEX	0	45.4278
5.4	L2	IL6/TNF+DEX	0	46.9043
5.4	L4	OSM/TNF+Link-N	0	44.286
5.4	L6	IL6/TNF+Link-N	0	34.724
5.4	L5	OSM/TNF+CKF	0	38.5225
5.4	L8	IL6/TNF+CKF	0	38.2755
5.4	U6	ctrl	6	29.1212
5.4	U2	OSM/TNF	6	43.3344
5.4	U8	IL6/TNF	6	27.912
5.4	U4	OSM/TNF+DEX	6	37.1188
5.4	U7	IL6/TNF+DEX	6	36.4081
5.4	U5	OSM/TNF+Link-N	6	30.166
5.4	U9	IL6/TNF+Link-N	6	36.3392
5.4	U1	OSM/TNF+CKF	6	43.886
5.4	U3	IL6/TNF+CKF	6	47.609
5.4	L9	ctrl	6	31.9947
5.4	L7	OSM/TNF	6	37.8139
5.4	L3	IL6/TNF	6	36.7654
5.4	L1	OSM/TNF+DEX	6	47.7483
5.4	L2	IL6/TNF+DEX	6	44.8283
5.4	L4	OSM/TNF+Link-N	6	44.0996
5.4	L6	IL6/TNF+Link-N	6	33.8296
5.4	L5	OSM/TNF+CKF	6	39.0511
5.4	L8	IL6/TNF+CKF	6	40.2359
5.4	U6	ctrl	12	30.1414
5.4	U2	OSM/TNF	12	34.3976
5.4	U8	IL6/TNF	12	35.402
5.4	U4	OSM/TNF+DEX	12	37.9975
5.4	U7	IL6/TNF+DEX	12	38.5544
5.4	U5	OSM/TNF+Link-N	12	32.5181
5.4	U9	IL6/TNF+Link-N	12	34.5319
5.4	U1	OSM/TNF+CKF	12	43.1537
5.4	U3	IL6/TNF+CKF	12	44.2326
5.4	L9	ctrl	12	40.9899
5.4	L7	OSM/TNF	12	41.0975
5.4	L3	IL6/TNF	12	38.5974
5.4	L1	OSM/TNF+DEX	12	45.4112
5.4	L2	IL6/TNF+DEX	12	43.8435
5.4	L4	OSM/TNF+Link-N	12	36.0205
5.4	L6	IL6/TNF+Link-N	12	34.3965
5.4	L5	OSM/TNF+CKF	12	36.8607
5.4	L8	IL6/TNF+CKF	12	39.1763
5.4	U6	ctrl	18	26.9918
5.4	U2	OSM/TNF	18	33.8171
5.4	U8	IL6/TNF	18	30.9623
5.4	U4	OSM/TNF+DEX	18	38.0876
5.4	U7	IL6/TNF+DEX	18	31.8764
5.4	U5	OSM/TNF+Link-N	18	32.9873
5.4	U9	IL6/TNF+Link-N	18	34.7077
5.4	U1	OSM/TNF+CKF	18	38.3688
5.4	U3	IL6/TNF+CKF	18	38.7907
5.4	L9	ctrl	18	43.513
5.4	L7	OSM/TNF	18	35.2961
5.4	L3	IL6/TNF	18	34.5151
5.4	L1	OSM/TNF+DEX	18	35.2629
5.4	L2	IL6/TNF+DEX	18	38.6851
5.5	U5	ctrl	0	28.1248
5.5	U8	OSM/TNF	0	30.8731
5.5	U4	IL6/TNF	0	32.3281
5.5	U3	OSM/TNF+DEX	0	35.9004
5.5	U7	IL6/TNF+DEX	0	37.1572
5.5	U2	OSM/TNF+Link-N	0	36.7713
5.5	U1	IL6/TNF+Link-N	0	34.873
5.5	U9	OSM/TNF+CKF	0	29.5589
5.5	U6	IL6/TNF+CKF	0	33.6475
5.5	L3	ctrl	0	29.95
5.5	L6	OSM/TNF	0	35.8007
5.5	L7	IL6/TNF	0	32.5699
5.5	L8	OSM/TNF+DEX	0	31.0808
5.5	L1	IL6/TNF+DEX	0	33.8925
5.5	U5	ctrl	6	41.1457
5.5	U8	OSM/TNF	6	33.1112
5.5	U4	IL6/TNF	6	37.4661
5.5	U3	OSM/TNF+DEX	6	43.2407
5.5	U7	IL6/TNF+DEX	6	44.0543
5.5	U2	OSM/TNF+Link-N	6	46.8033
5.5	U1	IL6/TNF+Link-N	6	42.6026
5.5	U9	OSM/TNF+CKF	6	38.6252
5.5	U6	IL6/TNF+CKF	6	45.5591
5.5	L3	ctrl	6	39.187
5.5	L6	OSM/TNF	6	44.4802
5.5	L7	IL6/TNF	6	43.9073
5.5	L8	OSM/TNF+DEX	6	36.7059
5.5	L1	IL6/TNF+DEX	6	39.9649
5.5	U5	ctrl	12	31.677
5.5	U8	OSM/TNF	12	31.4819
5.5	U4	IL6/TNF	12	36.8323
5.5	U3	OSM/TNF+DEX	12	40.6825
5.5	U7	IL6/TNF+DEX	12	36.5823
5.5	U2	OSM/TNF+Link-N	12	44.6278
5.5	U1	IL6/TNF+Link-N	12	43.0877
5.5	U9	OSM/TNF+CKF	12	36.9423
5.5	U6	IL6/TNF+CKF	12	39.3624
5.5	L3	ctrl	12	33.1366
5.5	L6	OSM/TNF	12	42.0678
5.5	L7	IL6/TNF	12	40.3025
5.5	L8	OSM/TNF+DEX	12	32.997
5.5	L1	IL6/TNF+DEX	12	40.7962
5.5	U5	ctrl	18	35.5121
5.5	U8	OSM/TNF	18	32.4398
5.5	U4	IL6/TNF	18	45.0744
5.5	U3	OSM/TNF+DEX	18	41.2746
5.5	U7	IL6/TNF+DEX	18	40.5
5.5	U2	OSM/TNF+Link-N	18	45.7025
5.5	U1	IL6/TNF+Link-N	18	45.7129
5.5	U9	OSM/TNF+CKF	18	41.1752
5.5	U6	IL6/TNF+CKF	18	48.8428
5.5	L3	ctrl	18	35.5906
5.5	L6	OSM/TNF	18	45.9171
5.5	L7	IL6/TNF	18	43.6403
5.5	L8	OSM/TNF+DEX	18	39.8614
5.5	L1	IL6/TNF+DEX	18	44.6138
5.6	U7	ctrl	0	48.593
5.6	U2	OSM/TNF	0	44.0652
5.6	U4	IL6/TNF	0	50.2681
5.6	U9	OSM/TNF+DEX	0	46.5139
5.6	U5	IL6/TNF+DEX	0	50.1498
5.6	U6	OSM/TNF+Link-N	0	57.8947
5.6	U3	IL6/TNF+Link-N	0	66.2506
5.6	U8	OSM/TNF+CKF	0	49.7655
5.6	U1	IL6/TNF+CKF	0	61.3731
5.6	L4	ctrl	0	52.9031
5.6	L7	OSM/TNF	0	49.721
5.6	L6	IL6/TNF	0	55.7835
5.6	L3	OSM/TNF+DEX	0	56.09
5.6	L2	IL6/TNF+DEX	0	64.1912
5.6	U7	ctrl	6	NaN
5.6	U2	OSM/TNF	6	NaN
5.6	U4	IL6/TNF	6	NaN
5.6	U9	OSM/TNF+DEX	6	NaN
5.6	U5	IL6/TNF+DEX	6	NaN
5.6	U6	OSM/TNF+Link-N	6	NaN
5.6	U3	IL6/TNF+Link-N	6	NaN
5.6	U8	OSM/TNF+CKF	6	NaN
5.6	U1	IL6/TNF+CKF	6	NaN
5.6	L4	ctrl	6	NaN
5.6	L7	OSM/TNF	6	NaN
5.6	L6	IL6/TNF	6	NaN
5.6	L3	OSM/TNF+DEX	6	NaN
5.6	L2	IL6/TNF+DEX	6	NaN
5.6	U7	ctrl	12	52.8725
5.6	U2	OSM/TNF	12	53.4148
5.6	U4	IL6/TNF	12	51.9782
5.6	U9	OSM/TNF+DEX	12	52.4224
5.6	U5	IL6/TNF+DEX	12	58.6421
5.6	U6	OSM/TNF+Link-N	12	57.8862
5.6	U3	IL6/TNF+Link-N	12	63.8289
5.6	U8	OSM/TNF+CKF	12	49.5319
5.6	U1	IL6/TNF+CKF	12	53.2821
5.6	L4	ctrl	12	60.3009
5.6	L7	OSM/TNF	12	50.5915
5.6	L6	IL6/TNF	12	57.6501
5.6	L3	OSM/TNF+DEX	12	62.089
5.6	L2	IL6/TNF+DEX	12	63.1081
5.6	U7	ctrl	18	35.9974
5.6	U2	OSM/TNF	18	34.2525
5.6	U4	IL6/TNF	18	33.7842
5.6	U9	OSM/TNF+DEX	18	28.2882
5.6	U5	IL6/TNF+DEX	18	35.4601
5.6	U6	OSM/TNF+Link-N	18	40.7293
5.6	U3	IL6/TNF+Link-N	18	35.8248
5.6	U8	OSM/TNF+CKF	18	37.5451
5.6	U1	IL6/TNF+CKF	18	38.7281
5.6	L4	ctrl	18	42.2559
5.6	L7	OSM/TNF	18	35.3478
5.6	L6	IL6/TNF	18	32.9963
5.6	L3	OSM/TNF+DEX	18	38.5874
5.6	L2	IL6/TNF+DEX	18	35.6506

## Sheet: S3
Accession	sample	quant	biological.sample	treatment	day	log2quant
A0A075B6H7	MEX5_ctrl_1_1_d12		5.1	ctrl	12
A0A075B6H7	MEX5_ctrl_1_1_d15		5.1	ctrl	15
A0A075B6H7	MEX5_ctrl_1_1_d18		5.1	ctrl	18
A0A075B6H7	MEX5_ctrl_1_1_d3	9.5076e+06	5.1	ctrl	3	23.1806
A0A075B6H7	MEX5_ctrl_1_1_d6	1.88511e+06	5.1	ctrl	6	20.8462
A0A075B6H7	MEX5_ctrl_1_1_d9		5.1	ctrl	9
A0A075B6H7	MEX5_ctrl_2_1_d12	1.26718e+06	5.2	ctrl	12	20.2732
A0A075B6H7	MEX5_ctrl_2_1_d15	955386	5.2	ctrl	15	19.8657
A0A075B6H7	MEX5_ctrl_2_1_d18	290680	5.2	ctrl	18	18.1491
A0A075B6H7	MEX5_ctrl_2_1_d3	44517552	5.2	ctrl	3	25.4079
A0A075B6H7	MEX5_ctrl_2_1_d6	15046623	5.2	ctrl	6	23.8429
A0A075B6H7	MEX5_ctrl_2_1_d9	4.22635e+06	5.2	ctrl	9	22.011
A0A075B6H7	MEX5_ctrl_3_1_d12	1.45476e+06	5.3	ctrl	12	20.4723
A0A075B6H7	MEX5_ctrl_3_1_d15		5.3	ctrl	15
A0A075B6H7	MEX5_ctrl_3_1_d18		5.3	ctrl	18
A0A075B6H7	MEX5_ctrl_3_1_d3	1.35524e+07	5.3	ctrl	3	23.692
A0A075B6H7	MEX5_ctrl_3_1_d6	7.66447e+06	5.3	ctrl	6	22.8698
A0A075B6H7	MEX5_ctrl_3_1_d9	1.23748e+06	5.3	ctrl	9	20.239
A0A075B6H7	MEX5_ctrl_4_1_d12		5.4	ctrl	12
A0A075B6H7	MEX5_ctrl_4_1_d15		5.4	ctrl	15
A0A075B6H7	MEX5_ctrl_4_1_d18		5.4	ctrl	18
A0A075B6H7	MEX5_ctrl_4_1_d3	740645	5.4	ctrl	3	19.4984
A0A075B6H7	MEX5_ctrl_4_1_d6	310893	5.4	ctrl	6	18.2461
A0A075B6H7	MEX5_ctrl_4_1_d9		5.4	ctrl	9
A0A075B6H7	MEX5_ctrl_5_1_d12		5.5	ctrl	12
A0A075B6H7	MEX5_ctrl_5_1_d15		5.5	ctrl	15
A0A075B6H7	MEX5_ctrl_5_1_d18		5.5	ctrl	18
A0A075B6H7	MEX5_ctrl_5_1_d3	239627	5.5	ctrl	3	17.8704
A0A075B6H7	MEX5_ctrl_5_1_d6	144072	5.5	ctrl	6	17.1364
A0A075B6H7	MEX5_ctrl_5_1_d9		5.5	ctrl	9
A0A075B6H7	MEX5_ctrl_6_1_d12		5.6	ctrl	12
A0A075B6H7	MEX5_ctrl_6_1_d15	102887	5.6	ctrl	15	16.6507
A0A075B6H7	MEX5_ctrl_6_1_d18	1.03208e+07	5.6	ctrl	18	23.299
A0A075B6H7	MEX5_ctrl_6_1_d3	1.63711e+06	5.6	ctrl	3	20.6427
A0A075B6H7	MEX5_ctrl_6_1_d6	317217	5.6	ctrl	6	18.2751
A0A075B6H7	MEX5_ctrl_6_1_d9	413547	5.6	ctrl	9	18.6577
A0A075B6H7	MEX5_IL6_TNF_1_1_d12		5.1	IL6/TNF	12
A0A075B6H7	MEX5_IL6_TNF_1_1_d15		5.1	IL6/TNF	15
A0A075B6H7	MEX5_IL6_TNF_1_1_d18		5.1	IL6/TNF	18
A0A075B6H7	MEX5_IL6_TNF_1_1_d3	1.00845e+07	5.1	IL6/TNF	3	23.2656
A0A075B6H7	MEX5_IL6_TNF_1_1_d6	1.51159e+06	5.1	IL6/TNF	6	20.5276
A0A075B6H7	MEX5_IL6_TNF_1_1_d9		5.1	IL6/TNF	9
A0A075B6H7	MEX5_IL6_TNF_2_1_d12	2.06425e+06	5.2	IL6/TNF	12	20.9772
A0A075B6H7	MEX5_IL6_TNF_2_1_d15	893117	5.2	IL6/TNF	15	19.7685
A0A075B6H7	MEX5_IL6_TNF_2_1_d18	339677	5.2	IL6/TNF	18	18.3738
A0A075B6H7	MEX5_IL6_TNF_2_1_d3	29935180	5.2	IL6/TNF	3	24.8353
A0A075B6H7	MEX5_IL6_TNF_2_1_d6	1.09769e+07	5.2	IL6/TNF	6	23.388
A0A075B6H7	MEX5_IL6_TNF_2_1_d9	6345748	5.2	IL6/TNF	9	22.5974
A0A075B6H7	MEX5_IL6_TNF_3_1_d12	734385	5.3	IL6/TNF	12	19.4862
A0A075B6H7	MEX5_IL6_TNF_3_1_d15	396980	5.3	IL6/TNF	15	18.5987
A0A075B6H7	MEX5_IL6_TNF_3_1_d18	210242	5.3	IL6/TNF	18	17.6817
A0A075B6H7	MEX5_IL6_TNF_3_1_d3	29279314	5.3	IL6/TNF	3	24.8034
A0A075B6H7	MEX5_IL6_TNF_3_1_d6	8.86442e+06	5.3	IL6/TNF	6	23.0796
A0A075B6H7	MEX5_IL6_TNF_3_1_d9	2.83088e+06	5.3	IL6/TNF	9	21.4328
A0A075B6H7	MEX5_IL6_TNF_4_1_d12		5.4	IL6/TNF	12
A0A075B6H7	MEX5_IL6_TNF_4_1_d15		5.4	IL6/TNF	15
A0A075B6H7	MEX5_IL6_TNF_4_1_d18		5.4	IL6/TNF	18
A0A075B6H7	MEX5_IL6_TNF_4_1_d3	1.41353e+06	5.4	IL6/TNF	3	20.4309
A0A075B6H7	MEX5_IL6_TNF_4_1_d6	108549	5.4	IL6/TNF	6	16.728
A0A075B6H7	MEX5_IL6_TNF_4_1_d9		5.4	IL6/TNF	9
A0A075B6H7	MEX5_IL6_TNF_5_1_d12		5.5	IL6/TNF	12
A0A075B6H7	MEX5_IL6_TNF_5_1_d15		5.5	IL6/TNF	15
A0A075B6H7	MEX5_IL6_TNF_5_1_d18		5.5	IL6/TNF	18
A0A075B6H7	MEX5_IL6_TNF_5_1_d3	415241	5.5	IL6/TNF	3	18.6636
A0A075B6H7	MEX5_IL6_TNF_5_1_d6	83510.2	5.5	IL6/TNF	6	16.3497
A0A075B6H7	MEX5_IL6_TNF_5_1_d9		5.5	IL6/TNF	9
A0A075B6H7	MEX5_IL6_TNF_6_1_d12	162778	5.6	IL6/TNF	12	17.3125
A0A075B6H7	MEX5_IL6_TNF_6_1_d15		5.6	IL6/TNF	15
A0A075B6H7	MEX5_IL6_TNF_6_1_d18	81268.7	5.6	IL6/TNF	18	16.3104
A0A075B6H7	MEX5_IL6_TNF_6_1_d3	1.53517e+06	5.6	IL6/TNF	3	20.55
A0A075B6H7	MEX5_IL6_TNF_6_1_d6	857466	5.6	IL6/TNF	6	19.7097
A0A075B6H7	MEX5_IL6_TNF_6_1_d9	160124	5.6	IL6/TNF	9	17.2888
A0A075B6H7	MEX5_IL6_TNF_CKF_1_1_d12		5.1	IL6/TNF+CKF	12
A0A075B6H7	MEX5_IL6_TNF_CKF_1_1_d15		5.1	IL6/TNF+CKF	15
A0A075B6H7	MEX5_IL6_TNF_CKF_1_1_d18		5.1	IL6/TNF+CKF	18
A0A075B6H7	MEX5_IL6_TNF_CKF_1_1_d3	3.64494e+06	5.1	IL6/TNF+CKF	3	21.7975
A0A075B6H7	MEX5_IL6_TNF_CKF_1_1_d6	1.33119e+06	5.1	IL6/TNF+CKF	6	20.3443
A0A075B6H7	MEX5_IL6_TNF_CKF_1_1_d9		5.1	IL6/TNF+CKF	9
A0A075B6H7	MEX5_IL6_TNF_CKF_2_1_d12		5.2	IL6/TNF+CKF	12
A0A075B6H7	MEX5_IL6_TNF_CKF_2_1_d15	351085	5.2	IL6/TNF+CKF	15	18.4215
A0A075B6H7	MEX5_IL6_TNF_CKF_2_1_d18	304888	5.2	IL6/TNF+CKF	18	18.2179
A0A075B6H7	MEX5_IL6_TNF_CKF_2_1_d3	19037991	5.2	IL6/TNF+CKF	3	24.1824
A0A075B6H7	MEX5_IL6_TNF_CKF_2_1_d6	5.69855e+06	5.2	IL6/TNF+CKF	6	22.4422
A0A075B6H7	MEX5_IL6_TNF_CKF_2_1_d9	2972229	5.2	IL6/TNF+CKF	9	21.5031
A0A075B6H7	MEX5_IL6_TNF_CKF_3_1_d12		5.3	IL6/TNF+CKF	12
A0A075B6H7	MEX5_IL6_TNF_CKF_3_1_d15		5.3	IL6/TNF+CKF	15
A0A075B6H7	MEX5_IL6_TNF_CKF_3_1_d18		5.3	IL6/TNF+CKF	18
A0A075B6H7	MEX5_IL6_TNF_CKF_3_1_d3	39036783	5.3	IL6/TNF+CKF	3	25.2183
A0A075B6H7	MEX5_IL6_TNF_CKF_3_1_d6	2.55202e+06	5.3	IL6/TNF+CKF	6	21.2832
A0A075B6H7	MEX5_IL6_TNF_CKF_3_1_d9	1.00231e+06	5.3	IL6/TNF+CKF	9	19.9349
A0A075B6H7	MEX5_IL6_TNF_CKF_4_1_d12		5.4	IL6/TNF+CKF	12
A0A075B6H7	MEX5_IL6_TNF_CKF_4_1_d15		5.4	IL6/TNF+CKF	15
A0A075B6H7	MEX5_IL6_TNF_CKF_4_1_d18		5.4	IL6/TNF+CKF	18
A0A075B6H7	MEX5_IL6_TNF_CKF_4_1_d3	3.21279e+06	5.4	IL6/TNF+CKF	3	21.6154
A0A075B6H7	MEX5_IL6_TNF_CKF_4_1_d6	482696	5.4	IL6/TNF+CKF	6	18.8808
A0A075B6H7	MEX5_IL6_TNF_CKF_4_1_d9	98418.5	5.4	IL6/TNF+CKF	9	16.5866
A0A075B6H7	MEX5_IL6_TNF_CKF_5_1_d12	59828.5	5.5	IL6/TNF+CKF	12	15.8685
A0A075B6H7	MEX5_IL6_TNF_CKF_5_1_d15		5.5	IL6/TNF+CKF	15
A0A075B6H7	MEX5_IL6_TNF_CKF_5_1_d18		5.5	IL6/TNF+CKF	18
A0A075B6H7	MEX5_IL6_TNF_CKF_5_1_d3	553918	5.5	IL6/TNF+CKF	3	19.0793
A0A075B6H7	MEX5_IL6_TNF_CKF_5_1_d6	234803	5.5	IL6/TNF+CKF	6	17.8411
A0A075B6H7	MEX5_IL6_TNF_CKF_5_1_d9	133781	5.5	IL6/TNF+CKF	9	17.0295
A0A075B6H7	MEX5_IL6_TNF_CKF_6_1_d12	36816.8	5.6	IL6/TNF+CKF	12	15.1681
A0A075B6H7	MEX5_IL6_TNF_CKF_6_1_d15		5.6	IL6/TNF+CKF	15
A0A075B6H7	MEX5_IL6_TNF_CKF_6_1_d18		5.6	IL6/TNF+CKF	18
A0A075B6H7	MEX5_IL6_TNF_CKF_6_1_d3	1.28682e+06	5.6	IL6/TNF+CKF	3	20.2954
A0A075B6H7	MEX5_IL6_TNF_CKF_6_1_d6	374976	5.6	IL6/TNF+CKF	6	18.5164
A0A075B6H7	MEX5_IL6_TNF_CKF_6_1_d9	64801.7	5.6	IL6/TNF+CKF	9	15.9837
A0A075B6H7	MEX5_IL6_TNF_DEX_1_1_d12	243674	5.1	IL6/TNF+DEX	12	17.8946
A0A075B6H7	MEX5_IL6_TNF_DEX_1_1_d15		5.1	IL6/TNF+DEX	15
A0A075B6H7	MEX5_IL6_TNF_DEX_1_1_d18		5.1	IL6/TNF+DEX	18
A0A075B6H7	MEX5_IL6_TNF_DEX_1_1_d3	1.66925e+07	5.1	IL6/TNF+DEX	3	23.9927
A0A075B6H7	MEX5_IL6_TNF_DEX_1_1_d6	5912986	5.1	IL6/TNF+DEX	6	22.4955
A0A075B6H7	MEX5_IL6_TNF_DEX_1_1_d9	1.27007e+06	5.1	IL6/TNF+DEX	9	20.2765
A0A075B6H7	MEX5_IL6_TNF_DEX_2_1_d12	2.08382e+06	5.2	IL6/TNF+DEX	12	20.9908
A0A075B6H7	MEX5_IL6_TNF_DEX_2_1_d15	780012	5.2	IL6/TNF+DEX	15	19.5731
A0A075B6H7	MEX5_IL6_TNF_DEX_2_1_d18	323612	5.2	IL6/TNF+DEX	18	18.3039
A0A075B6H7	MEX5_IL6_TNF_DEX_2_1_d3	47338236	5.2	IL6/TNF+DEX	3	25.4965
A0A075B6H7	MEX5_IL6_TNF_DEX_2_1_d6	1.95356e+07	5.2	IL6/TNF+DEX	6	24.2196
A0A075B6H7	MEX5_IL6_TNF_DEX_2_1_d9	6.32748e+06	5.2	IL6/TNF+DEX	9	22.5932
A0A075B6H7	MEX5_IL6_TNF_DEX_3_1_d12		5.3	IL6/TNF+DEX	12
A0A075B6H7	MEX5_IL6_TNF_DEX_3_1_d15		5.3	IL6/TNF+DEX	15
A0A075B6H7	MEX5_IL6_TNF_DEX_3_1_d18		5.3	IL6/TNF+DEX	18
A0A075B6H7	MEX5_IL6_TNF_DEX_3_1_d3	18305233	5.3	IL6/TNF+DEX	3	24.1258
A0A075B6H7	MEX5_IL6_TNF_DEX_3_1_d6	5.43843e+06	5.3	IL6/TNF+DEX	6	22.3748
A0A075B6H7	MEX5_IL6_TNF_DEX_3_1_d9	2.03472e+06	5.3	IL6/TNF+DEX	9	20.9564
A0A075B6H7	MEX5_IL6_TNF_DEX_4_1_d12		5.4	IL6/TNF+DEX	12
A0A075B6H7	MEX5_IL6_TNF_DEX_4_1_d15		5.4	IL6/TNF+DEX	15
A0A075B6H7	MEX5_IL6_TNF_DEX_4_1_d18		5.4	IL6/TNF+DEX	18
A0A075B6H7	MEX5_IL6_TNF_DEX_4_1_d3	848930	5.4	IL6/TNF+DEX	3	19.6953
A0A075B6H7	MEX5_IL6_TNF_DEX_4_1_d6	182616	5.4	IL6/TNF+DEX	6	17.4785
A0A075B6H7	MEX5_IL6_TNF_DEX_4_1_d9		5.4	IL6/TNF+DEX	9
A0A075B6H7	MEX5_IL6_TNF_DEX_5_1_d12		5.5	IL6/TNF+DEX	12
A0A075B6H7	MEX5_IL6_TNF_DEX_5_1_d15		5.5	IL6/TNF+DEX	15
A0A075B6H7	MEX5_IL6_TNF_DEX_5_1_d18		5.5	IL6/TNF+DEX	18
A0A075B6H7	MEX5_IL6_TNF_DEX_5_1_d3	870857	5.5	IL6/TNF+DEX	3	19.7321
A0A075B6H7	MEX5_IL6_TNF_DEX_5_1_d6	141269	5.5	IL6/TNF+DEX	6	17.1081
A0A075B6H7	MEX5_IL6_TNF_DEX_5_1_d9		5.5	IL6/TNF+DEX	9
A0A075B6H7	MEX5_IL6_TNF_DEX_6_1_d12	104239	5.6	IL6/TNF+DEX	12	16.6695
A0A075B6H7	MEX5_IL6_TNF_DEX_6_1_d15		5.6	IL6/TNF+DEX	15
A0A075B6H7	MEX5_IL6_TNF_DEX_6_1_d18		5.6	IL6/TNF+DEX	18
A0A075B6H7	MEX5_IL6_TNF_DEX_6_1_d3	1.13849e+06	5.6	IL6/TNF+DEX	3	20.1187
A0A075B6H7	MEX5_IL6_TNF_DEX_6_1_d6	563862	5.6	IL6/TNF+DEX	6	19.105
A0A075B6H7	MEX5_IL6_TNF_DEX_6_1_d9	149187	5.6	IL6/TNF+DEX	9	17.1868
A0A075B6H7	MEX5_IL6_TNF_LN_1_1_d12		5.1	IL6/TNF+Link-N	12
A0A075B6H7	MEX5_IL6_TNF_LN_1_1_d15		5.1	IL6/TNF+Link-N	15
A0A075B6H7	MEX5_IL6_TNF_LN_1_1_d18		5.1	IL6/TNF+Link-N	18
A0A075B6H7	MEX5_IL6_TNF_LN_1_1_d3	4.81255e+06	5.1	IL6/TNF+Link-N	3	22.1984
A0A075B6H7	MEX5_IL6_TNF_LN_1_1_d6	1.2412e+06	5.1	IL6/TNF+Link-N	6	20.2433
A0A075B6H7	MEX5_IL6_TNF_LN_1_1_d9		5.1	IL6/TNF+Link-N	9
A0A075B6H7	MEX5_IL6_TNF_LN_2_1_d12		5.2	IL6/TNF+Link-N	12
A0A075B6H7	MEX5_IL6_TNF_LN_2_1_d15	269133	5.2	IL6/TNF+Link-N	15	18.038
A0A075B6H7	MEX5_IL6_TNF_LN_2_1_d18		5.2	IL6/TNF+Link-N	18
A0A075B6H7	MEX5_IL6_TNF_LN_2_1_d3	27521245	5.2	IL6/TNF+Link-N	3	24.714
A0A075B6H7	MEX5_IL6_TNF_LN_2_1_d6	7514783	5.2	IL6/TNF+Link-N	6	22.8413
A0A075B6H7	MEX5_IL6_TNF_LN_2_1_d9	3.14926e+06	5.2	IL6/TNF+Link-N	9	21.5866
A0A075B6H7	MEX5_IL6_TNF_LN_3_1_d12		5.3	IL6/TNF+Link-N	12
A0A075B6H7	MEX5_IL6_TNF_LN_3_1_d15		5.3	IL6/TNF+Link-N	15
A0A075B6H7	MEX5_IL6_TNF_LN_3_1_d18		5.3	IL6/TNF+Link-N	18
A0A075B6H7	MEX5_IL6_TNF_LN_3_1_d3	1.68859e+07	5.3	IL6/TNF+Link-N	3	24.0093
A0A075B6H7	MEX5_IL6_TNF_LN_3_1_d6	3.4149e+06	5.3	IL6/TNF+Link-N	6	21.7034
A0A075B6H7	MEX5_IL6_TNF_LN_3_1_d9	1.05718e+06	5.3	IL6/TNF+Link-N	9	20.0118
A0A075B6H7	MEX5_IL6_TNF_LN_4_1_d12		5.4	IL6/TNF+Link-N	12
A0A075B6H7	MEX5_IL6_TNF_LN_4_1_d15		5.4	IL6/TNF+Link-N	15
A0A075B6H7	MEX5_IL6_TNF_LN_4_1_d18		5.4	IL6/TNF+Link-N	18
A0A075B6H7	MEX5_IL6_TNF_LN_4_1_d3	176476	5.4	IL6/TNF+Link-N	3	17.4291
A0A075B6H7	MEX5_IL6_TNF_LN_4_1_d6		5.4	IL6/TNF+Link-N	6
A0A075B6H7	MEX5_IL6_TNF_LN_4_1_d9		5.4	IL6/TNF+Link-N	9
A0A075B6H7	MEX5_IL6_TNF_LN_5_1_d12		5.5	IL6/TNF+Link-N	12
A0A075B6H7	MEX5_IL6_TNF_LN_5_1_d15		5.5	IL6/TNF+Link-N	15
A0A075B6H7	MEX5_IL6_TNF_LN_5_1_d18		5.5	IL6/TNF+Link-N	18
A0A075B6H7	MEX5_IL6_TNF_LN_5_1_d3	684842	5.5	IL6/TNF+Link-N	3	19.3854
A0A075B6H7	MEX5_IL6_TNF_LN_5_1_d6	127560	5.5	IL6/TNF+Link-N	6	16.9608
A0A075B6H7	MEX5_IL6_TNF_LN_5_1_d9	63656.9	5.5	IL6/TNF+Link-N	9	15.958
A0A075B6H7	MEX5_IL6_TNF_LN_6_1_d12	251315	5.6	IL6/TNF+Link-N	12	17.9391
A0A075B6H7	MEX5_IL6_TNF_LN_6_1_d15	227710	5.6	IL6/TNF+Link-N	15	17.7968
A0A075B6H7	MEX5_IL6_TNF_LN_6_1_d18	324904	5.6	IL6/TNF+Link-N	18	18.3097
A0A075B6H7	MEX5_IL6_TNF_LN_6_1_d3	340766	5.6	IL6/TNF+Link-N	3	18.3784
A0A075B6H7	MEX5_IL6_TNF_LN_6_1_d6	33485.5	5.6	IL6/TNF+Link-N	6	15.0312
A0A075B6H7	MEX5_IL6_TNF_LN_6_1_d9	25771.5	5.6	IL6/TNF+Link-N	9	14.6535
A0A075B6H7	MEX5_OSM_TNF_1_1_d12		5.1	OSM/TNF	12
A0A075B6H7	MEX5_OSM_TNF_1_1_d15		5.1	OSM/TNF	15
A0A075B6H7	MEX5_OSM_TNF_1_1_d18		5.1	OSM/TNF	18
A0A075B6H7	MEX5_OSM_TNF_1_1_d3	6081401	5.1	OSM/TNF	3	22.536
A0A075B6H7	MEX5_OSM_TNF_1_1_d6	1.5054e+06	5.1	OSM/TNF	6	20.5217
A0A075B6H7	MEX5_OSM_TNF_1_1_d9		5.1	OSM/TNF	9
A0A075B6H7	MEX5_OSM_TNF_2_1_d12	1.5402e+06	5.2	OSM/TNF	12	20.5547
A0A075B6H7	MEX5_OSM_TNF_2_1_d15		5.2	OSM/TNF	15
A0A075B6H7	MEX5_OSM_TNF_2_1_d18		5.2	OSM/TNF	18
A0A075B6H7	MEX5_OSM_TNF_2_1_d3	43328978	5.2	OSM/TNF	3	25.3688
A0A075B6H7	MEX5_OSM_TNF_2_1_d6	11281860	5.2	OSM/TNF	6	23.4275
A0A075B6H7	MEX5_OSM_TNF_2_1_d9	4.13127e+06	5.2	OSM/TNF	9	21.9782
A0A075B6H7	MEX5_OSM_TNF_3_1_d12	183229	5.3	OSM/TNF	12	17.4833
A0A075B6H7	MEX5_OSM_TNF_3_1_d15	170847	5.3	OSM/TNF	15	17.3823
A0A075B6H7	MEX5_OSM_TNF_3_1_d18	163306	5.3	OSM/TNF	18	17.3172
A0A075B6H7	MEX5_OSM_TNF_3_1_d3	18583541	5.3	OSM/TNF	3	24.1475
A0A075B6H7	MEX5_OSM_TNF_3_1_d6	9.14671e+06	5.3	OSM/TNF	6	23.1248
A0A075B6H7	MEX5_OSM_TNF_3_1_d9	1.8838e+06	5.3	OSM/TNF	9	20.8452
A0A075B6H7	MEX5_OSM_TNF_4_1_d12		5.4	OSM/TNF	12
A0A075B6H7	MEX5_OSM_TNF_4_1_d15		5.4	OSM/TNF	15
A0A075B6H7	MEX5_OSM_TNF_4_1_d18		5.4	OSM/TNF	18
A0A075B6H7	MEX5_OSM_TNF_4_1_d3	1.95783e+06	5.4	OSM/TNF	3	20.9008
A0A075B6H7	MEX5_OSM_TNF_4_1_d6	753833	5.4	OSM/TNF	6	19.5239
A0A075B6H7	MEX5_OSM_TNF_4_1_d9	82124.9	5.4	OSM/TNF	9	16.3255
A0A075B6H7	MEX5_OSM_TNF_5_1_d12		5.5	OSM/TNF	12
A0A075B6H7	MEX5_OSM_TNF_5_1_d15		5.5	OSM/TNF	15
A0A075B6H7	MEX5_OSM_TNF_5_1_d18		5.5	OSM/TNF	18
A0A075B6H7	MEX5_OSM_TNF_5_1_d3	534034	5.5	OSM/TNF	3	19.0266
A0A075B6H7	MEX5_OSM_TNF_5_1_d6	81204.9	5.5	OSM/TNF	6	16.3093
A0A075B6H7	MEX5_OSM_TNF_5_1_d9	75167.5	5.5	OSM/TNF	9	16.1978
A0A075B6H7	MEX5_OSM_TNF_6_1_d12	139634	5.6	OSM/TNF	12	17.0913
A0A075B6H7	MEX5_OSM_TNF_6_1_d15	217341	5.6	OSM/TNF	15	17.7296
A0A075B6H7	MEX5_OSM_TNF_6_1_d18		5.6	OSM/TNF	18
A0A075B6H7	MEX5_OSM_TNF_6_1_d3	1.09383e+06	5.6	OSM/TNF	3	20.061
A0A075B6H7	MEX5_OSM_TNF_6_1_d6	536363	5.6	OSM/TNF	6	19.0329
A0A075B6H7	MEX5_OSM_TNF_6_1_d9	157832	5.6	OSM/TNF	9	17.268
A0A075B6H7	MEX5_OSM_TNF_CKF_1_1_d12		5.1	OSM/TNF+CKF	12
A0A075B6H7	MEX5_OSM_TNF_CKF_1_1_d15		5.1	OSM/TNF+CKF	15
A0A075B6H7	MEX5_OSM_TNF_CKF_1_1_d18		5.1	OSM/TNF+CKF	18
A0A075B6H7	MEX5_OSM_TNF_CKF_1_1_d3	7.23657e+06	5.1	OSM/TNF+CKF	3	22.7869
A0A075B6H7	MEX5_OSM_TNF_CKF_1_1_d6	1.12718e+06	5.1	OSM/TNF+CKF	6	20.1043
A0A075B6H7	MEX5_OSM_TNF_CKF_1_1_d9		5.1	OSM/TNF+CKF	9
A0A075B6H7	MEX5_OSM_TNF_CKF_2_1_d12	790557	5.2	OSM/TNF+CKF	12	19.5925
A0A075B6H7	MEX5_OSM_TNF_CKF_2_1_d15		5.2	OSM/TNF+CKF	15
A0A075B6H7	MEX5_OSM_TNF_CKF_2_1_d18		5.2	OSM/TNF+CKF	18
A0A075B6H7	MEX5_OSM_TNF_CKF_2_1_d3	27711418	5.2	OSM/TNF+CKF	3	24.724
A0A075B6H7	MEX5_OSM_TNF_CKF_2_1_d6	6.51658e+06	5.2	OSM/TNF+CKF	6	22.6357
A0A075B6H7	MEX5_OSM_TNF_CKF_2_1_d9	1618067	5.2	OSM/TNF+CKF	9	20.6258
A0A075B6H7	MEX5_OSM_TNF_CKF_3_1_d12	407077	5.3	OSM/TNF+CKF	12	18.6349
A0A075B6H7	MEX5_OSM_TNF_CKF_3_1_d15	336802	5.3	OSM/TNF+CKF	15	18.3615
A0A075B6H7	MEX5_OSM_TNF_CKF_3_1_d18		5.3	OSM/TNF+CKF	18
A0A075B6H7	MEX5_OSM_TNF_CKF_3_1_d3	1.0935e+07	5.3	OSM/TNF+CKF	3	23.3824
A0A075B6H7	MEX5_OSM_TNF_CKF_3_1_d6	4.82433e+06	5.3	OSM/TNF+CKF	6	22.2019
A0A075B6H7	MEX5_OSM_TNF_CKF_3_1_d9	2.22226e+06	5.3	OSM/TNF+CKF	9	21.0836
A0A075B6H7	MEX5_OSM_TNF_CKF_4_1_d12		5.4	OSM/TNF+CKF	12
A0A075B6H7	MEX5_OSM_TNF_CKF_4_1_d15		5.4	OSM/TNF+CKF	15
A0A075B6H7	MEX5_OSM_TNF_CKF_4_1_d18		5.4	OSM/TNF+CKF	18
A0A075B6H7	MEX5_OSM_TNF_CKF_4_1_d3	5.73969e+06	5.4	OSM/TNF+CKF	3	22.4525
A0A075B6H7	MEX5_OSM_TNF_CKF_4_1_d6	303777	5.4	OSM/TNF+CKF	6	18.2127
A0A075B6H7	MEX5_OSM_TNF_CKF_4_1_d9		5.4	OSM/TNF+CKF	9
A0A075B6H7	MEX5_OSM_TNF_CKF_5_1_d12		5.5	OSM/TNF+CKF	12
A0A075B6H7	MEX5_OSM_TNF_CKF_5_1_d15		5.5	OSM/TNF+CKF	15
A0A075B6H7	MEX5_OSM_TNF_CKF_5_1_d18		5.5	OSM/TNF+CKF	18
A0A075B6H7	MEX5_OSM_TNF_CKF_5_1_d3	300292	5.5	OSM/TNF+CKF	3	18.196
A0A075B6H7	MEX5_OSM_TNF_CKF_5_1_d6		5.5	OSM/TNF+CKF	6
A0A075B6H7	MEX5_OSM_TNF_CKF_5_1_d9		5.5	OSM/TNF+CKF	9
A0A075B6H7	MEX5_OSM_TNF_CKF_6_1_d12		5.6	OSM/TNF+CKF	12
A0A075B6H7	MEX5_OSM_TNF_CKF_6_1_d15	137853	5.6	OSM/TNF+CKF	15	17.0728
A0A075B6H7	MEX5_OSM_TNF_CKF_6_1_d18		5.6	OSM/TNF+CKF	18
A0A075B6H7	MEX5_OSM_TNF_CKF_6_1_d3	1.04133e+06	5.6	OSM/TNF+CKF	3	19.99
A0A075B6H7	MEX5_OSM_TNF_CKF_6_1_d6	879153	5.6	OSM/TNF+CKF	6	19.7458
A0A075B6H7	MEX5_OSM_TNF_CKF_6_1_d9	37781.9	5.6	OSM/TNF+CKF	9	15.2054
A0A075B6H7	MEX5_OSM_TNF_DEX_1_1_d12		5.1	OSM/TNF+DEX	12
A0A075B6H7	MEX5_OSM_TNF_DEX_1_1_d15		5.1	OSM/TNF+DEX	15
A0A075B6H7	MEX5_OSM_TNF_DEX_1_1_d18		5.1	OSM/TNF+DEX	18
A0A075B6H7	MEX5_OSM_TNF_DEX_1_1_d3	8.70372e+06	5.1	OSM/TNF+DEX	3	23.0532
A0A075B6H7	MEX5_OSM_TNF_DEX_1_1_d6	2.20168e+06	5.1	OSM/TNF+DEX	6	21.0702
A0A075B6H7	MEX5_OSM_TNF_DEX_1_1_d9	196598	5.1	OSM/TNF+DEX	9	17.5849
A0A075B6H7	MEX5_OSM_TNF_DEX_2_1_d12	1.33947e+06	5.2	OSM/TNF+DEX	12	20.3532
A0A075B6H7	MEX5_OSM_TNF_DEX_2_1_d15		5.2	OSM/TNF+DEX	15
A0A075B6H7	MEX5_OSM_TNF_DEX_2_1_d18	273784	5.2	OSM/TNF+DEX	18	18.0627
A0A075B6H7	MEX5_OSM_TNF_DEX_2_1_d3	27039605	5.2	OSM/TNF+DEX	3	24.6886
A0A075B6H7	MEX5_OSM_TNF_DEX_2_1_d6	7393926	5.2	OSM/TNF+DEX	6	22.8179
A0A075B6H7	MEX5_OSM_TNF_DEX_2_1_d9	2.85667e+06	5.2	OSM/TNF+DEX	9	21.4459
A0A075B6H7	MEX5_OSM_TNF_DEX_3_1_d12	250806	5.3	OSM/TNF+DEX	12	17.9362
A0A075B6H7	MEX5_OSM_TNF_DEX_3_1_d15		5.3	OSM/TNF+DEX	15
A0A075B6H7	MEX5_OSM_TNF_DEX_3_1_d18	500311	5.3	OSM/TNF+DEX	18	18.9325
A0A075B6H7	MEX5_OSM_TNF_DEX_3_1_d3	14605030	5.3	OSM/TNF+DEX	3	23.8
A0A075B6H7	MEX5_OSM_TNF_DEX_3_1_d6	4.05212e+06	5.3	OSM/TNF+DEX	6	21.9502
A0A075B6H7	MEX5_OSM_TNF_DEX_3_1_d9	2.47557e+06	5.3	OSM/TNF+DEX	9	21.2393
A0A075B6H7	MEX5_OSM_TNF_DEX_4_1_d12		5.4	OSM/TNF+DEX	12
A0A075B6H7	MEX5_OSM_TNF_DEX_4_1_d15		5.4	OSM/TNF+DEX	15
A0A075B6H7	MEX5_OSM_TNF_DEX_4_1_d18		5.4	OSM/TNF+DEX	18
A0A075B6H7	MEX5_OSM_TNF_DEX_4_1_d3	1431703	5.4	OSM/TNF+DEX	3	20.4493
A0A075B6H7	MEX5_OSM_TNF_DEX_4_1_d6	567134	5.4	OSM/TNF+DEX	6	19.1133
A0A075B6H7	MEX5_OSM_TNF_DEX_4_1_d9	38735	5.4	OSM/TNF+DEX	9	15.2413
A0A075B6H7	MEX5_OSM_TNF_DEX_5_1_d12		5.5	OSM/TNF+DEX	12
A0A075B6H7	MEX5_OSM_TNF_DEX_5_1_d15		5.5	OSM/TNF+DEX	15
A0A075B6H7	MEX5_OSM_TNF_DEX_5_1_d18		5.5	OSM/TNF+DEX	18
A0A075B6H7	MEX5_OSM_TNF_DEX_5_1_d3	354591	5.5	OSM/TNF+DEX	3	18.4358
A0A075B6H7	MEX5_OSM_TNF_DEX_5_1_d6	140915	5.5	OSM/TNF+DEX	6	17.1045
A0A075B6H7	MEX5_OSM_TNF_DEX_5_1_d9	58737.7	5.5	OSM/TNF+DEX	9	15.842
A0A075B6H7	MEX5_OSM_TNF_DEX_6_1_d12		5.6	OSM/TNF+DEX	12
A0A075B6H7	MEX5_OSM_TNF_DEX_6_1_d15		5.6	OSM/TNF+DEX	15
A0A075B6H7	MEX5_OSM_TNF_DEX_6_1_d18		5.6	OSM/TNF+DEX	18
A0A075B6H7	MEX5_OSM_TNF_DEX_6_1_d3	1.07412e+06	5.6	OSM/TNF+DEX	3	20.0347
A0A075B6H7	MEX5_OSM_TNF_DEX_6_1_d6	331317	5.6	OSM/TNF+DEX	6	18.3379
A0A075B6H7	MEX5_OSM_TNF_DEX_6_1_d9	168860	5.6	OSM/TNF+DEX	9	17.3655
A0A075B6H7	MEX5_OSM_TNF_LN_1_1_d12		5.1	OSM/TNF+Link-N	12
A0A075B6H7	MEX5_OSM_TNF_LN_1_1_d15		5.1	OSM/TNF+Link-N	15
A0A075B6H7	MEX5_OSM_TNF_LN_1_1_d18		5.1	OSM/TNF+Link-N	18
A0A075B6H7	MEX5_OSM_TNF_LN_1_1_d3	9.25763e+06	5.1	OSM/TNF+Link-N	3	23.1422
A0A075B6H7	MEX5_OSM_TNF_LN_1_1_d6	2.49587e+06	5.1	OSM/TNF+Link-N	6	21.2511
A0A075B6H7	MEX5_OSM_TNF_LN_1_1_d9		5.1	OSM/TNF+Link-N	9
A0A075B6H7	MEX5_OSM_TNF_LN_2_1_d12	597363	5.2	OSM/TNF+Link-N	12	19.1882
A0A075B6H7	MEX5_OSM_TNF_LN_2_1_d15		5.2	OSM/TNF+Link-N	15
A0A075B6H7	MEX5_OSM_TNF_LN_2_1_d18		5.2	OSM/TNF+Link-N	18
A0A075B6H7	MEX5_OSM_TNF_LN_2_1_d3	1.8286e+07	5.2	OSM/TNF+Link-N	3	24.1242
A0A075B6H7	MEX5_OSM_TNF_LN_2_1_d6	6.03576e+06	5.2	OSM/TNF+Link-N	6	22.5251
A0A075B6H7	MEX5_OSM_TNF_LN_2_1_d9	2.55157e+06	5.2	OSM/TNF+Link-N	9	21.283
A0A075B6H7	MEX5_OSM_TNF_LN_3_1_d12	391795	5.3	OSM/TNF+Link-N	12	18.5797
A0A075B6H7	MEX5_OSM_TNF_LN_3_1_d15	191889	5.3	OSM/TNF+Link-N	15	17.5499
A0A075B6H7	MEX5_OSM_TNF_LN_3_1_d18		5.3	OSM/TNF+Link-N	18
A0A075B6H7	MEX5_OSM_TNF_LN_3_1_d3	14523875	5.3	OSM/TNF+Link-N	3	23.7919
A0A075B6H7	MEX5_OSM_TNF_LN_3_1_d6	4385750	5.3	OSM/TNF+Link-N	6	22.0644
A0A075B6H7	MEX5_OSM_TNF_LN_3_1_d9	2767873	5.3	OSM/TNF+Link-N	9	21.4003
A0A075B6H7	MEX5_OSM_TNF_LN_4_1_d12		5.4	OSM/TNF+Link-N	12
A0A075B6H7	MEX5_OSM_TNF_LN_4_1_d15		5.4	OSM/TNF+Link-N	15
A0A075B6H7	MEX5_OSM_TNF_LN_4_1_d18		5.4	OSM/TNF+Link-N	18
A0A075B6H7	MEX5_OSM_TNF_LN_4_1_d3	2.43052e+06	5.4	OSM/TNF+Link-N	3	21.2128
A0A075B6H7	MEX5_OSM_TNF_LN_4_1_d6	873840	5.4	OSM/TNF+Link-N	6	19.737
A0A075B6H7	MEX5_OSM_TNF_LN_4_1_d9		5.4	OSM/TNF+Link-N	9
A0A075B6H7	MEX5_OSM_TNF_LN_5_1_d12		5.5	OSM/TNF+Link-N	12
A0A075B6H7	MEX5_OSM_TNF_LN_5_1_d15		5.5	OSM/TNF+Link-N	15
A0A075B6H7	MEX5_OSM_TNF_LN_5_1_d18		5.5	OSM/TNF+Link-N	18
A0A075B6H7	MEX5_OSM_TNF_LN_5_1_d3	334800	5.5	OSM/TNF+Link-N	3	18.3529
A0A075B6H7	MEX5_OSM_TNF_LN_5_1_d6	68652.2	5.5	OSM/TNF+Link-N	6	16.067
A0A075B6H7	MEX5_OSM_TNF_LN_5_1_d9		5.5	OSM/TNF+Link-N	9
A0A075B6H7	MEX5_OSM_TNF_LN_6_1_d12		5.6	OSM/TNF+Link-N	12
A0A075B6H7	MEX5_OSM_TNF_LN_6_1_d15		5.6	OSM/TNF+Link-N	15
A0A075B6H7	MEX5_OSM_TNF_LN_6_1_d18	38553.4	5.6	OSM/TNF+Link-N	18	15.2346
A0A075B6H7	MEX5_OSM_TNF_LN_6_1_d3	1.1575e+06	5.6	OSM/TNF+Link-N	3	20.1426
A0A075B6H7	MEX5_OSM_TNF_LN_6_1_d6	353003	5.6	OSM/TNF+Link-N	6	18.4293
A0A075B6H7	MEX5_OSM_TNF_LN_6_1_d9	115887	5.6	OSM/TNF+Link-N	9	16.8224
A0A075B6H9	MEX5_ctrl_1_1_d12	1.01806e+06	5.1	ctrl	12	19.9574
A0A075B6H9	MEX5_ctrl_1_1_d15	829326	5.1	ctrl	15	19.6616
A0A075B6H9	MEX5_ctrl_1_1_d18		5.1	ctrl	18
A0A075B6H9	MEX5_ctrl_1_1_d3	1.77459e+07	5.1	ctrl	3	24.081
A0A075B6H9	MEX5_ctrl_1_1_d6	3.49558e+06	5.1	ctrl	6	21.7371
A0A075B6H9	MEX5_ctrl_1_1_d9	1.71167e+06	5.1	ctrl	9	20.707
A0A075B6H9	MEX5_ctrl_2_1_d12		5.2	ctrl	12
A0A075B6H9	MEX5_ctrl_2_1_d15		5.2	ctrl	15
A0A075B6H9	MEX5_ctrl_2_1_d18		5.2	ctrl	18
A0A075B6H9	MEX5_ctrl_2_1_d3	2.48284e+06	5.2	ctrl	3	21.2436
A0A075B6H9	MEX5_ctrl_2_1_d6	686424	5.2	ctrl	6	19.3887
A0A075B6H9	MEX5_ctrl_2_1_d9		5.2	ctrl	9
A0A075B6H9	MEX5_ctrl_3_1_d12		5.3	ctrl	12
A0A075B6H9	MEX5_ctrl_3_1_d15		5.3	ctrl	15
A0A075B6H9	MEX5_ctrl_3_1_d18		5.3	ctrl	18
A0A075B6H9	MEX5_ctrl_3_1_d3	711308	5.3	ctrl	3	19.4401
A0A075B6H9	MEX5_ctrl_3_1_d6	374704	5.3	ctrl	6	18.5154
A0A075B6H9	MEX5_ctrl_3_1_d9		5.3	ctrl	9
A0A075B6H9	MEX5_ctrl_4_1_d12		5.4	ctrl	12
A0A075B6H9	MEX5_ctrl_4_1_d15		5.4	ctrl	15
A0A075B6H9	MEX5_ctrl_4_1_d18		5.4	ctrl	18
A0A075B6H9	MEX5_ctrl_4_1_d3		5.4	ctrl	3
A0A075B6H9	MEX5_ctrl_4_1_d6		5.4	ctrl	6
A0A075B6H9	MEX5_ctrl_4_1_d9		5.4	ctrl	9
A0A075B6H9	MEX5_ctrl_5_1_d12	75615.8	5.5	ctrl	12	16.2064
A0A075B6H9	MEX5_ctrl_5_1_d15	39509.6	5.5	ctrl	15	15.2699
A0A075B6H9	MEX5_ctrl_5_1_d18		5.5	ctrl	18
A0A075B6H9	MEX5_ctrl_5_1_d3	34662.9	5.5	ctrl	3	15.0811
A0A075B6H9	MEX5_ctrl_5_1_d6	24742.5	5.5	ctrl	6	14.5947
A0A075B6H9	MEX5_ctrl_5_1_d9		5.5	ctrl	9
A0A075B6H9	MEX5_ctrl_6_1_d12		5.6	ctrl	12
A0A075B6H9	MEX5_ctrl_6_1_d15	76273.1	5.6	ctrl	15	16.2189
A0A075B6H9	MEX5_ctrl_6_1_d18	1.42106e+07	5.6	ctrl	18	23.7605
A0A075B6H9	MEX5_ctrl_6_1_d3	2.89417e+06	5.6	ctrl	3	21.4647
A0A075B6H9	MEX5_ctrl_6_1_d6	62976	5.6	ctrl	6	15.9425
A0A075B6H9	MEX5_ctrl_6_1_d9	128049	5.6	ctrl	9	16.9663
A0A075B6H9	MEX5_IL6_TNF_1_1_d12	7557833	5.1	IL6/TNF	12	22.8495
A0A075B6H9	MEX5_IL6_TNF_1_1_d15	5.3569e+06	5.1	IL6/TNF	15	22.353
A0A075B6H9	MEX5_IL6_TNF_1_1_d18	3.88053e+06	5.1	IL6/TNF	18	21.8878
A0A075B6H9	MEX5_IL6_TNF_1_1_d3	40214260	5.1	IL6/TNF	3	25.2612
A0A075B6H9	MEX5_IL6_TNF_1_1_d6	1.23662e+07	5.1	IL6/TNF	6	23.5599
A0A075B6H9	MEX5_IL6_TNF_1_1_d9	5.11494e+06	5.1	IL6/TNF	9	22.2863
A0A075B6H9	MEX5_IL6_TNF_2_1_d12		5.2	IL6/TNF	12
A0A075B6H9	MEX5_IL6_TNF_2_1_d15		5.2	IL6/TNF	15
A0A075B6H9	MEX5_IL6_TNF_2_1_d18		5.2	IL6/TNF	18
A0A075B6H9	MEX5_IL6_TNF_2_1_d3	7.70536e+06	5.2	IL6/TNF	3	22.8774
A0A075B6H9	MEX5_IL6_TNF_2_1_d6	463320	5.2	IL6/TNF	6	18.8216
A0A075B6H9	MEX5_IL6_TNF_2_1_d9	196099	5.2	IL6/TNF	9	17.5812
A0A075B6H9	MEX5_IL6_TNF_3_1_d12		5.3	IL6/TNF	12
A0A075B6H9	MEX5_IL6_TNF_3_1_d15		5.3	IL6/TNF	15
A0A075B6H9	MEX5_IL6_TNF_3_1_d18		5.3	IL6/TNF	18
A0A075B6H9	MEX5_IL6_TNF_3_1_d3	2.70729e+06	5.3	IL6/TNF	3	21.3684
A0A075B6H9	MEX5_IL6_TNF_3_1_d6		5.3	IL6/TNF	6
A0A075B6H9	MEX5_IL6_TNF_3_1_d9		5.3	IL6/TNF	9
A0A075B6H9	MEX5_IL6_TNF_4_1_d12		5.4	IL6/TNF	12
A0A075B6H9	MEX5_IL6_TNF_4_1_d15		5.4	IL6/TNF	15
A0A075B6H9	MEX5_IL6_TNF_4_1_d18		5.4	IL6/TNF	18
A0A075B6H9	MEX5_IL6_TNF_4_1_d3	1.73744e+06	5.4	IL6/TNF	3	20.7285
A0A075B6H9	MEX5_IL6_TNF_4_1_d6		5.4	IL6/TNF	6
A0A075B6H9	MEX5_IL6_TNF_4_1_d9		5.4	IL6/TNF	9
A0A075B6H9	MEX5_IL6_TNF_5_1_d12	67678.6	5.5	IL6/TNF	12	16.0464
A0A075B6H9	MEX5_IL6_TNF_5_1_d15	31996.5	5.5	IL6/TNF	15	14.9656
A0A075B6H9	MEX5_IL6_TNF_5_1_d18		5.5	IL6/TNF	18
A0A075B6H9	MEX5_IL6_TNF_5_1_d3	369429	5.5	IL6/TNF	3	18.4949
A0A075B6H9	MEX5_IL6_TNF_5_1_d6		5.5	IL6/TNF	6
A0A075B6H9	MEX5_IL6_TNF_5_1_d9		5.5	IL6/TNF	9
A0A075B6H9	MEX5_IL6_TNF_6_1_d12	194680	5.6	IL6/TNF	12	17.5707
A0A075B6H9	MEX5_IL6_TNF_6_1_d15	174327	5.6	IL6/TNF	15	17.4114
A0A075B6H9	MEX5_IL6_TNF_6_1_d18	191250	5.6	IL6/TNF	18	17.5451
A0A075B6H9	MEX5_IL6_TNF_6_1_d3	2.51419e+06	5.6	IL6/TNF	3	21.2617
A0A075B6H9	MEX5_IL6_TNF_6_1_d6	164503	5.6	IL6/TNF	6	17.3278
A0A075B6H9	MEX5_IL6_TNF_6_1_d9	75097	5.6	IL6/TNF	9	16.1965
A0A075B6H9	MEX5_IL6_TNF_CKF_1_1_d12		5.1	IL6/TNF+CKF	12
A0A075B6H9	MEX5_IL6_TNF_CKF_1_1_d15		5.1	IL6/TNF+CKF	15
A0A075B6H9	MEX5_IL6_TNF_CKF_1_1_d18		5.1	IL6/TNF+CKF	18
A0A075B6H9	MEX5_IL6_TNF_CKF_1_1_d3	3.65124e+06	5.1	IL6/TNF+CKF	3	21.8
A0A075B6H9	MEX5_IL6_TNF_CKF_1_1_d6	1.16708e+07	5.1	IL6/TNF+CKF	6	23.4764
A0A075B6H9	MEX5_IL6_TNF_CKF_1_1_d9	4858932	5.1	IL6/TNF+CKF	9	22.2122
A0A075B6H9	MEX5_IL6_TNF_CKF_2_1_d12		5.2	IL6/TNF+CKF	12
A0A075B6H9	MEX5_IL6_TNF_CKF_2_1_d15		5.2	IL6/TNF+CKF	15
A0A075B6H9	MEX5_IL6_TNF_CKF_2_1_d18		5.2	IL6/TNF+CKF	18
A0A075B6H9	MEX5_IL6_TNF_CKF_2_1_d3	659224	5.2	IL6/TNF+CKF	3	19.3304
A0A075B6H9	MEX5_IL6_TNF_CKF_2_1_d6	175017	5.2	IL6/TNF+CKF	6	17.4171
A0A075B6H9	MEX5_IL6_TNF_CKF_2_1_d9		5.2	IL6/TNF+CKF	9
A0A075B6H9	MEX5_IL6_TNF_CKF_3_1_d12		5.3	IL6/TNF+CKF	12
A0A075B6H9	MEX5_IL6_TNF_CKF_3_1_d15		5.3	IL6/TNF+CKF	15
A0A075B6H9	MEX5_IL6_TNF_CKF_3_1_d18		5.3	IL6/TNF+CKF	18
A0A075B6H9	MEX5_IL6_TNF_CKF_3_1_d3	8748299	5.3	IL6/TNF+CKF	3	23.0606
A0A075B6H9	MEX5_IL6_TNF_CKF_3_1_d6		5.3	IL6/TNF+CKF	6
A0A075B6H9	MEX5_IL6_TNF_CKF_3_1_d9		5.3	IL6/TNF+CKF	9
A0A075B6H9	MEX5_IL6_TNF_CKF_4_1_d12		5.4	IL6/TNF+CKF	12
A0A075B6H9	MEX5_IL6_TNF_CKF_4_1_d15	355044	5.4	IL6/TNF+CKF	15	18.4376
A0A075B6H9	MEX5_IL6_TNF_CKF_4_1_d18		5.4	IL6/TNF+CKF	18
A0A075B6H9	MEX5_IL6_TNF_CKF_4_1_d3	3.78169e+06	5.4	IL6/TNF+CKF	3	21.8506
A0A075B6H9	MEX5_IL6_TNF_CKF_4_1_d6	756690	5.4	IL6/TNF+CKF	6	19.5293
A0A075B6H9	MEX5_IL6_TNF_CKF_4_1_d9		5.4	IL6/TNF+CKF	9
A0A075B6H9	MEX5_IL6_TNF_CKF_5_1_d12		5.5	IL6/TNF+CKF	12
A0A075B6H9	MEX5_IL6_TNF_CKF_5_1_d15	267054	5.5	IL6/TNF+CKF	15	18.0268
A0A075B6H9	MEX5_IL6_TNF_CKF_5_1_d18	457843	5.5	IL6/TNF+CKF	18	18.8045
A0A075B6H9	MEX5_IL6_TNF_CKF_5_1_d3	315276	5.5	IL6/TNF+CKF	3	18.2663
A0A075B6H9	MEX5_IL6_TNF_CKF_5_1_d6	57022.1	5.5	IL6/TNF+CKF	6	15.7992
A0A075B6H9	MEX5_IL6_TNF_CKF_5_1_d9	91633.5	5.5	IL6/TNF+CKF	9	16.4836
A0A075B6H9	MEX5_IL6_TNF_CKF_6_1_d12		5.6	IL6/TNF+CKF	12
A0A075B6H9	MEX5_IL6_TNF_CKF_6_1_d15	90466.6	5.6	IL6/TNF+CKF	15	16.4651
A0A075B6H9	MEX5_IL6_TNF_CKF_6_1_d18	73594.2	5.6	IL6/TNF+CKF	18	16.1673
A0A075B6H9	MEX5_IL6_TNF_CKF_6_1_d3	2.48189e+06	5.6	IL6/TNF+CKF	3	21.243
A0A075B6H9	MEX5_IL6_TNF_CKF_6_1_d6	105337	5.6	IL6/TNF+CKF	6	16.6846
A0A075B6H9	MEX5_IL6_TNF_CKF_6_1_d9	40442.6	5.6	IL6/TNF+CKF	9	15.3036
A0A075B6H9	MEX5_IL6_TNF_DEX_1_1_d12	2.14161e+06	5.1	IL6/TNF+DEX	12	21.0303
A0A075B6H9	MEX5_IL6_TNF_DEX_1_1_d15		5.1	IL6/TNF+DEX	15
A0A075B6H9	MEX5_IL6_TNF_DEX_1_1_d18		5.1	IL6/TNF+DEX	18
A0A075B6H9	MEX5_IL6_TNF_DEX_1_1_d3	31987416	5.1	IL6/TNF+DEX	3	24.931
A0A075B6H9	MEX5_IL6_TNF_DEX_1_1_d6	21130340	5.1	IL6/TNF+DEX	6	24.3328
A0A075B6H9	MEX5_IL6_TNF_DEX_1_1_d9	4.26539e+06	5.1	IL6/TNF+DEX	9	22.0242
A0A075B6H9	MEX5_IL6_TNF_DEX_2_1_d12		5.2	IL6/TNF+DEX	12
A0A075B6H9	MEX5_IL6_TNF_DEX_2_1_d15		5.2	IL6/TNF+DEX	15
A0A075B6H9	MEX5_IL6_TNF_DEX_2_1_d18		5.2	IL6/TNF+DEX	18
A0A075B6H9	MEX5_IL6_TNF_DEX_2_1_d3	7.371e+06	5.2	IL6/TNF+DEX	3	22.8134
A0A075B6H9	MEX5_IL6_TNF_DEX_2_1_d6	1.23761e+06	5.2	IL6/TNF+DEX	6	20.2391
A0A075B6H9	MEX5_IL6_TNF_DEX_2_1_d9	130831	5.2	IL6/TNF+DEX	9	16.9973
A0A075B6H9	MEX5_IL6_TNF_DEX_3_1_d12		5.3	IL6/TNF+DEX	12
A0A075B6H9	MEX5_IL6_TNF_DEX_3_1_d15		5.3	IL6/TNF+DEX	15
A0A075B6H9	MEX5_IL6_TNF_DEX_3_1_d18		5.3	IL6/TNF+DEX	18
A0A075B6H9	MEX5_IL6_TNF_DEX_3_1_d3	1.15541e+06	5.3	IL6/TNF+DEX	3	20.14
A0A075B6H9	MEX5_IL6_TNF_DEX_3_1_d6	369118	5.3	IL6/TNF+DEX	6	18.4937
A0A075B6H9	MEX5_IL6_TNF_DEX_3_1_d9		5.3	IL6/TNF+DEX	9
A0A075B6H9	MEX5_IL6_TNF_DEX_4_1_d12		5.4	IL6/TNF+DEX	12
A0A075B6H9	MEX5_IL6_TNF_DEX_4_1_d15		5.4	IL6/TNF+DEX	15
A0A075B6H9	MEX5_IL6_TNF_DEX_4_1_d18		5.4	IL6/TNF+DEX	18
A0A075B6H9	MEX5_IL6_TNF_DEX_4_1_d3		5.4	IL6/TNF+DEX	3
A0A075B6H9	MEX5_IL6_TNF_DEX_4_1_d6		5.4	IL6/TNF+DEX	6
A0A075B6H9	MEX5_IL6_TNF_DEX_4_1_d9		5.4	IL6/TNF+DEX	9
A0A075B6H9	MEX5_IL6_TNF_DEX_5_1_d12		5.5	IL6/TNF+DEX	12
A0A075B6H9	MEX5_IL6_TNF_DEX_5_1_d15		5.5	IL6/TNF+DEX	15
A0A075B6H9	MEX5_IL6_TNF_DEX_5_1_d18	90985.8	5.5	IL6/TNF+DEX	18	16.4734
A0A075B6H9	MEX5_IL6_TNF_DEX_5_1_d3	3.72108e+06	5.5	IL6/TNF+DEX	3	21.8273
A0A075B6H9	MEX5_IL6_TNF_DEX_5_1_d6	86329.2	5.5	IL6/TNF+DEX	6	16.3976
A0A075B6H9	MEX5_IL6_TNF_DEX_5_1_d9	111048	5.5	IL6/TNF+DEX	9	16.7608
A0A075B6H9	MEX5_IL6_TNF_DEX_6_1_d12		5.6	IL6/TNF+DEX	12
A0A075B6H9	MEX5_IL6_TNF_DEX_6_1_d15	187359	5.6	IL6/TNF+DEX	15	17.5154
A0A075B6H9	MEX5_IL6_TNF_DEX_6_1_d18	353014	5.6	IL6/TNF+DEX	18	18.4294
A0A075B6H9	MEX5_IL6_TNF_DEX_6_1_d3	3.28104e+06	5.6	IL6/TNF+DEX	3	21.6457
A0A075B6H9	MEX5_IL6_TNF_DEX_6_1_d6	367699	5.6	IL6/TNF+DEX	6	18.4882
A0A075B6H9	MEX5_IL6_TNF_DEX_6_1_d9	10501	5.6	IL6/TNF+DEX	9	13.3582
A0A075B6H9	MEX5_IL6_TNF_LN_1_1_d12	3.87923e+06	5.1	IL6/TNF+Link-N	12	21.8873
A0A075B6H9	MEX5_IL6_TNF_LN_1_1_d15	3.86198e+06	5.1	IL6/TNF+Link-N	15	21.8809
A0A075B6H9	MEX5_IL6_TNF_LN_1_1_d18		5.1	IL6/TNF+Link-N	18
A0A075B6H9	MEX5_IL6_TNF_LN_1_1_d3	1.30997e+07	5.1	IL6/TNF+Link-N	3	23.643
A0A075B6H9	MEX5_IL6_TNF_LN_1_1_d6	8.33827e+06	5.1	IL6/TNF+Link-N	6	22.9913
A0A075B6H9	MEX5_IL6_TNF_LN_1_1_d9	6.84176e+06	5.1	IL6/TNF+Link-N	9	22.7059
A0A075B6H9	MEX5_IL6_TNF_LN_2_1_d12		5.2	IL6/TNF+Link-N	12
A0A075B6H9	MEX5_IL6_TNF_LN_2_1_d15		5.2	IL6/TNF+Link-N	15
A0A075B6H9	MEX5_IL6_TNF_LN_2_1_d18		5.2	IL6/TNF+Link-N	18
A0A075B6H9	MEX5_IL6_TNF_LN_2_1_d3	1.51394e+06	5.2	IL6/TNF+Link-N	3	20.5299
A0A075B6H9	MEX5_IL6_TNF_LN_2_1_d6	316571	5.2	IL6/TNF+Link-N	6	18.2722
A0A075B6H9	MEX5_IL6_TNF_LN_2_1_d9		5.2	IL6/TNF+Link-N	9
A0A075B6H9	MEX5_IL6_TNF_LN_3_1_d12		5.3	IL6/TNF+Link-N	12
A0A075B6H9	MEX5_IL6_TNF_LN_3_1_d15		5.3	IL6/TNF+Link-N	15
A0A075B6H9	MEX5_IL6_TNF_LN_3_1_d18		5.3	IL6/TNF+Link-N	18
A0A075B6H9	MEX5_IL6_TNF_LN_3_1_d3	1.57201e+06	5.3	IL6/TNF+Link-N	3	20.5842
A0A075B6H9	MEX5_IL6_TNF_LN_3_1_d6		5.3	IL6/TNF+Link-N	6
A0A075B6H9	MEX5_IL6_TNF_LN_3_1_d9		5.3	IL6/TNF+Link-N	9
A0A075B6H9	MEX5_IL6_TNF_LN_4_1_d12		5.4	IL6/TNF+Link-N	12
A0A075B6H9	MEX5_IL6_TNF_LN_4_1_d15		5.4	IL6/TNF+Link-N	15
A0A075B6H9	MEX5_IL6_TNF_LN_4_1_d18		5.4	IL6/TNF+Link-N	18
A0A075B6H9	MEX5_IL6_TNF_LN_4_1_d3		5.4	IL6/TNF+Link-N	3
A0A075B6H9	MEX5_IL6_TNF_LN_4_1_d6		5.4	IL6/TNF+Link-N	6
A0A075B6H9	MEX5_IL6_TNF_LN_4_1_d9		5.4	IL6/TNF+Link-N	9
A0A075B6H9	MEX5_IL6_TNF_LN_5_1_d12	351473	5.5	IL6/TNF+Link-N	12	18.4231
A0A075B6H9	MEX5_IL6_TNF_LN_5_1_d15	289798	5.5	IL6/TNF+Link-N	15	18.1447
A0A075B6H9	MEX5_IL6_TNF_LN_5_1_d18		5.5	IL6/TNF+Link-N	18
A0A075B6H9	MEX5_IL6_TNF_LN_5_1_d3	689604	5.5	IL6/TNF+Link-N	3	19.3954
A0A075B6H9	MEX5_IL6_TNF_LN_5_1_d6	49561.6	5.5	IL6/TNF+Link-N	6	15.5969
A0A075B6H9	MEX5_IL6_TNF_LN_5_1_d9	299895	5.5	IL6/TNF+Link-N	9	18.1941
A0A075B6H9	MEX5_IL6_TNF_LN_6_1_d12	152167	5.6	IL6/TNF+Link-N	12	17.2153
A0A075B6H9	MEX5_IL6_TNF_LN_6_1_d15	46656.7	5.6	IL6/TNF+Link-N	15	15.5098
A0A075B6H9	MEX5_IL6_TNF_LN_6_1_d18		5.6	IL6/TNF+Link-N	18
A0A075B6H9	MEX5_IL6_TNF_LN_6_1_d3	92937.4	5.6	IL6/TNF+Link-N	3	16.504
A0A075B6H9	MEX5_IL6_TNF_LN_6_1_d6		5.6	IL6/TNF+Link-N	6
A0A075B6H9	MEX5_IL6_TNF_LN_6_1_d9		5.6	IL6/TNF+Link-N	9
A0A075B6H9	MEX5_OSM_TNF_1_1_d12	2239514	5.1	OSM/TNF	12	21.0948
A0A075B6H9	MEX5_OSM_TNF_1_1_d15		5.1	OSM/TNF	15
A0A075B6H9	MEX5_OSM_TNF_1_1_d18		5.1	OSM/TNF	18
A0A075B6H9	MEX5_OSM_TNF_1_1_d3	1.7071e+07	5.1	OSM/TNF	3	24.025
A0A075B6H9	MEX5_OSM_TNF_1_1_d6	1.20369e+07	5.1	OSM/TNF	6	23.521
A0A075B6H9	MEX5_OSM_TNF_1_1_d9	4.24952e+06	5.1	OSM/TNF	9	22.0189
A0A075B6H9	MEX5_OSM_TNF_2_1_d12		5.2	OSM/TNF	12
A0A075B6H9	MEX5_OSM_TNF_2_1_d15		5.2	OSM/TNF	15
A0A075B6H9	MEX5_OSM_TNF_2_1_d18		5.2	OSM/TNF	18
A0A075B6H9	MEX5_OSM_TNF_2_1_d3	1.2166e+07	5.2	OSM/TNF	3	23.5363
A0A075B6H9	MEX5_OSM_TNF_2_1_d6	359596	5.2	OSM/TNF	6	18.456
A0A075B6H9	MEX5_OSM_TNF_2_1_d9	71837.6	5.2	OSM/TNF	9	16.1325
A0A075B6H9	MEX5_OSM_TNF_3_1_d12		5.3	OSM/TNF	12
A0A075B6H9	MEX5_OSM_TNF_3_1_d15		5.3	OSM/TNF	15
A0A075B6H9	MEX5_OSM_TNF_3_1_d18		5.3	OSM/TNF	18
A0A075B6H9	MEX5_OSM_TNF_3_1_d3	2.30136e+06	5.3	OSM/TNF	3	21.1341
A0A075B6H9	MEX5_OSM_TNF_3_1_d6	512494	5.3	OSM/TNF	6	18.9672
A0A075B6H9	MEX5_OSM_TNF_3_1_d9		5.3	OSM/TNF	9
A0A075B6H9	MEX5_OSM_TNF_4_1_d12		5.4	OSM/TNF	12
A0A075B6H9	MEX5_OSM_TNF_4_1_d15		5.4	OSM/TNF	15
A0A075B6H9	MEX5_OSM_TNF_4_1_d18		5.4	OSM/TNF	18
A0A075B6H9	MEX5_OSM_TNF_4_1_d3		5.4	OSM/TNF	3
A0A075B6H9	MEX5_OSM_TNF_4_1_d6		5.4	OSM/TNF	6
A0A075B6H9	MEX5_OSM_TNF_4_1_d9		5.4	OSM/TNF	9
A0A075B6H9	MEX5_OSM_TNF_5_1_d12		5.5	OSM/TNF	12
A0A075B6H9	MEX5_OSM_TNF_5_1_d15		5.5	OSM/TNF	15
A0A075B6H9	MEX5_OSM_TNF_5_1_d18		5.5	OSM/TNF	18
A0A075B6H9	MEX5_OSM_TNF_5_1_d3	591856	5.5	OSM/TNF	3	19.1749
A0A075B6H9	MEX5_OSM_TNF_5_1_d6		5.5	OSM/TNF	6
A0A075B6H9	MEX5_OSM_TNF_5_1_d9	141099	5.5	OSM/TNF	9	17.1064
A0A075B6H9	MEX5_OSM_TNF_6_1_d12	659678	5.6	OSM/TNF	12	19.3314
A0A075B6H9	MEX5_OSM_TNF_6_1_d15	432425	5.6	OSM/TNF	15	18.7221
A0A075B6H9	MEX5_OSM_TNF_6_1_d18	92643.4	5.6	OSM/TNF	18	16.4994
A0A075B6H9	MEX5_OSM_TNF_6_1_d3	2.23598e+06	5.6	OSM/TNF	3	21.0925
A0A075B6H9	MEX5_OSM_TNF_6_1_d6	1.49936e+06	5.6	OSM/TNF	6	20.5159
A0A075B6H9	MEX5_OSM_TNF_6_1_d9	297480	5.6	OSM/TNF	9	18.1824
A0A075B6H9	MEX5_OSM_TNF_CKF_1_1_d12		5.1	OSM/TNF+CKF	12
A0A075B6H9	MEX5_OSM_TNF_CKF_1_1_d15	1.5339e+06	5.1	OSM/TNF+CKF	15	20.5488
A0A075B6H9	MEX5_OSM_TNF_CKF_1_1_d18		5.1	OSM/TNF+CKF	18
A0A075B6H9	MEX5_OSM_TNF_CKF_1_1_d3	2.99227e+07	5.1	OSM/TNF+CKF	3	24.8347
A0A075B6H9	MEX5_OSM_TNF_CKF_1_1_d6	1.03657e+07	5.1	OSM/TNF+CKF	6	23.3053
A0A075B6H9	MEX5_OSM_TNF_CKF_1_1_d9	2.11766e+06	5.1	OSM/TNF+CKF	9	21.014
A0A075B6H9	MEX5_OSM_TNF_CKF_2_1_d12		5.2	OSM/TNF+CKF	12
A0A075B6H9	MEX5_OSM_TNF_CKF_2_1_d15		5.2	OSM/TNF+CKF	15
A0A075B6H9	MEX5_OSM_TNF_CKF_2_1_d18		5.2	OSM/TNF+CKF	18
A0A075B6H9	MEX5_OSM_TNF_CKF_2_1_d3	1.51044e+06	5.2	OSM/TNF+CKF	3	20.5265
A0A075B6H9	MEX5_OSM_TNF_CKF_2_1_d6	1.27678e+06	5.2	OSM/TNF+CKF	6	20.2841
A0A075B6H9	MEX5_OSM_TNF_CKF_2_1_d9		5.2	OSM/TNF+CKF	9
A0A075B6H9	MEX5_OSM_TNF_CKF_3_1_d12		5.3	OSM/TNF+CKF	12
A0A075B6H9	MEX5_OSM_TNF_CKF_3_1_d15		5.3	OSM/TNF+CKF	15
A0A075B6H9	MEX5_OSM_TNF_CKF_3_1_d18		5.3	OSM/TNF+CKF	18
A0A075B6H9	MEX5_OSM_TNF_CKF_3_1_d3		5.3	OSM/TNF+CKF	3
A0A075B6H9	MEX5_OSM_TNF_CKF_3_1_d6	127602	5.3	OSM/TNF+CKF	6	16.9613
A0A075B6H9	MEX5_OSM_TNF_CKF_3_1_d9		5.3	OSM/TNF+CKF	9
A0A075B6H9	MEX5_OSM_TNF_CKF_4_1_d12		5.4	OSM/TNF+CKF	12
A0A075B6H9	MEX5_OSM_TNF_CKF_4_1_d15		5.4	OSM/TNF+CKF	15
A0A075B6H9	MEX5_OSM_TNF_CKF_4_1_d18		5.4	OSM/TNF+CKF	18
A0A075B6H9	MEX5_OSM_TNF_CKF_4_1_d3		5.4	OSM/TNF+CKF	3
A0A075B6H9	MEX5_OSM_TNF_CKF_4_1_d6		5.4	OSM/TNF+CKF	6
A0A075B6H9	MEX5_OSM_TNF_CKF_4_1_d9		5.4	OSM/TNF+CKF	9
A0A075B6H9	MEX5_OSM_TNF_CKF_5_1_d12	218192	5.5	OSM/TNF+CKF	12	17.7352
A0A075B6H9	MEX5_OSM_TNF_CKF_5_1_d15	306930	5.5	OSM/TNF+CKF	15	18.2275
A0A075B6H9	MEX5_OSM_TNF_CKF_5_1_d18	363991	5.5	OSM/TNF+CKF	18	18.4735
A0A075B6H9	MEX5_OSM_TNF_CKF_5_1_d3	1.66812e+06	5.5	OSM/TNF+CKF	3	20.6698
A0A075B6H9	MEX5_OSM_TNF_CKF_5_1_d6	439341	5.5	OSM/TNF+CKF	6	18.745
A0A075B6H9	MEX5_OSM_TNF_CKF_5_1_d9		5.5	OSM/TNF+CKF	9
A0A075B6H9	MEX5_OSM_TNF_CKF_6_1_d12		5.6	OSM/TNF+CKF	12
A0A075B6H9	MEX5_OSM_TNF_CKF_6_1_d15	172675	5.6	OSM/TNF+CKF	15	17.3977
A0A075B6H9	MEX5_OSM_TNF_CKF_6_1_d18	72447.5	5.6	OSM/TNF+CKF	18	16.1446
A0A075B6H9	MEX5_OSM_TNF_CKF_6_1_d3	2.25285e+06	5.6	OSM/TNF+CKF	3	21.1033
A0A075B6H9	MEX5_OSM_TNF_CKF_6_1_d6	313932	5.6	OSM/TNF+CKF	6	18.2601
A0A075B6H9	MEX5_OSM_TNF_CKF_6_1_d9		5.6	OSM/TNF+CKF	9
A0A075B6H9	MEX5_OSM_TNF_DEX_1_1_d12	5.40422e+06	5.1	OSM/TNF+DEX	12	22.3657
A0A075B6H9	MEX5_OSM_TNF_DEX_1_1_d15	1.06012e+06	5.1	OSM/TNF+DEX	15	20.0158
A0A075B6H9	MEX5_OSM_TNF_DEX_1_1_d18	642605	5.1	OSM/TNF+DEX	18	19.2936
A0A075B6H9	MEX5_OSM_TNF_DEX_1_1_d3	2.60306e+07	5.1	OSM/TNF+DEX	3	24.6337
A0A075B6H9	MEX5_OSM_TNF_DEX_1_1_d6	1.88895e+07	5.1	OSM/TNF+DEX	6	24.1711
A0A075B6H9	MEX5_OSM_TNF_DEX_1_1_d9	3247499	5.1	OSM/TNF+DEX	9	21.6309
A0A075B6H9	MEX5_OSM_TNF_DEX_2_1_d12		5.2	OSM/TNF+DEX	12
A0A075B6H9	MEX5_OSM_TNF_DEX_2_1_d15		5.2	OSM/TNF+DEX	15
A0A075B6H9	MEX5_OSM_TNF_DEX_2_1_d18		5.2	OSM/TNF+DEX	18
A0A075B6H9	MEX5_OSM_TNF_DEX_2_1_d3	6.49134e+06	5.2	OSM/TNF+DEX	3	22.6301
A0A075B6H9	MEX5_OSM_TNF_DEX_2_1_d6	248844	5.2	OSM/TNF+DEX	6	17.9249
A0A075B6H9	MEX5_OSM_TNF_DEX_2_1_d9		5.2	OSM/TNF+DEX	9
A0A075B6H9	MEX5_OSM_TNF_DEX_3_1_d12		5.3	OSM/TNF+DEX	12
A0A075B6H9	MEX5_OSM_TNF_DEX_3_1_d15		5.3	OSM/TNF+DEX	15
A0A075B6H9	MEX5_OSM_TNF_DEX_3_1_d18		5.3	OSM/TNF+DEX	18
A0A075B6H9	MEX5_OSM_TNF_DEX_3_1_d3	2.01928e+06	5.3	OSM/TNF+DEX	3	20.9454
A0A075B6H9	MEX5_OSM_TNF_DEX_3_1_d6		5.3	OSM/TNF+DEX	6
A0A075B6H9	MEX5_OSM_TNF_DEX_3_1_d9		5.3	OSM/TNF+DEX	9
A0A075B6H9	MEX5_OSM_TNF_DEX_4_1_d12		5.4	OSM/TNF+DEX	12
A0A075B6H9	MEX5_OSM_TNF_DEX_4_1_d15		5.4	OSM/TNF+DEX	15
A0A075B6H9	MEX5_OSM_TNF_DEX_4_1_d18	324549	5.4	OSM/TNF+DEX	18	18.3081
A0A075B6H9	MEX5_OSM_TNF_DEX_4_1_d3		5.4	OSM/TNF+DEX	3
A0A075B6H9	MEX5_OSM_TNF_DEX_4_1_d6	1.48826e+06	5.4	OSM/TNF+DEX	6	20.5052
A0A075B6H9	MEX5_OSM_TNF_DEX_4_1_d9		5.4	OSM/TNF+DEX	9
A0A075B6H9	MEX5_OSM_TNF_DEX_5_1_d12	42715.1	5.5	OSM/TNF+DEX	12	15.3825
A0A075B6H9	MEX5_OSM_TNF_DEX_5_1_d15	40421.3	5.5	OSM/TNF+DEX	15	15.3028
A0A075B6H9	MEX5_OSM_TNF_DEX_5_1_d18	100564	5.5	OSM/TNF+DEX	18	16.6178
A0A075B6H9	MEX5_OSM_TNF_DEX_5_1_d3	461874	5.5	OSM/TNF+DEX	3	18.8171
A0A075B6H9	MEX5_OSM_TNF_DEX_5_1_d6	540308	5.5	OSM/TNF+DEX	6	19.0434
A0A075B6H9	MEX5_OSM_TNF_DEX_5_1_d9	54965.8	5.5	OSM/TNF+DEX	9	15.7462
A0A075B6H9	MEX5_OSM_TNF_DEX_6_1_d12	89067.6	5.6	OSM/TNF+DEX	12	16.4426
A0A075B6H9	MEX5_OSM_TNF_DEX_6_1_d15	120201	5.6	OSM/TNF+DEX	15	16.8751
A0A075B6H9	MEX5_OSM_TNF_DEX_6_1_d18	96315.7	5.6	OSM/TNF+DEX	18	16.5555
A0A075B6H9	MEX5_OSM_TNF_DEX_6_1_d3	2.44302e+06	5.6	OSM/TNF+DEX	3	21.2202
A0A075B6H9	MEX5_OSM_TNF_DEX_6_1_d6	59757.2	5.6	OSM/TNF+DEX	6	15.8668
A0A075B6H9	MEX5_OSM_TNF_DEX_6_1_d9	77781.6	5.6	OSM/TNF+DEX	9	16.2471
A0A075B6H9	MEX5_OSM_TNF_LN_1_1_d12	6512124	5.1	OSM/TNF+Link-N	12	22.6347
A0A075B6H9	MEX5_OSM_TNF_LN_1_1_d15	1.76469e+06	5.1	OSM/TNF+Link-N	15	20.751
A0A075B6H9	MEX5_OSM_TNF_LN_1_1_d18		5.1	OSM/TNF+Link-N	18
A0A075B6H9	MEX5_OSM_TNF_LN_1_1_d3	4.97525e+07	5.1	OSM/TNF+Link-N	3	25.5683
A0A075B6H9	MEX5_OSM_TNF_LN_1_1_d6	3.0077e+07	5.1	OSM/TNF+Link-N	6	24.8422
A0A075B6H9	MEX5_OSM_TNF_LN_1_1_d9	1.14131e+07	5.1	OSM/TNF+Link-N	9	23.4442
A0A075B6H9	MEX5_OSM_TNF_LN_2_1_d12		5.2	OSM/TNF+Link-N	12
A0A075B6H9	MEX5_OSM_TNF_LN_2_1_d15		5.2	OSM/TNF+Link-N	15
A0A075B6H9	MEX5_OSM_TNF_LN_2_1_d18		5.2	OSM/TNF+Link-N	18
A0A075B6H9	MEX5_OSM_TNF_LN_2_1_d3	1222157	5.2	OSM/TNF+Link-N	3	20.221
A0A075B6H9	MEX5_OSM_TNF_LN_2_1_d6	227074	5.2	OSM/TNF+Link-N	6	17.7928
A0A075B6H9	MEX5_OSM_TNF_LN_2_1_d9		5.2	OSM/TNF+Link-N	9
A0A075B6H9	MEX5_OSM_TNF_LN_3_1_d12		5.3	OSM/TNF+Link-N	12
A0A075B6H9	MEX5_OSM_TNF_LN_3_1_d15		5.3	OSM/TNF+Link-N	15
A0A075B6H9	MEX5_OSM_TNF_LN_3_1_d18		5.3	OSM/TNF+Link-N	18
A0A075B6H9	MEX5_OSM_TNF_LN_3_1_d3		5.3	OSM/TNF+Link-N	3
A0A075B6H9	MEX5_OSM_TNF_LN_3_1_d6	171496	5.3	OSM/TNF+Link-N	6	17.3878
A0A075B6H9	MEX5_OSM_TNF_LN_3_1_d9		5.3	OSM/TNF+Link-N	9
A0A075B6H9	MEX5_OSM_TNF_LN_4_1_d12	2.67078e+06	5.4	OSM/TNF+Link-N	12	21.3488
A0A075B6H9	MEX5_OSM_TNF_LN_4_1_d15	1.56e+06	5.4	OSM/TNF+Link-N	15	20.5731
A0A075B6H9	MEX5_OSM_TNF_LN_4_1_d18	1.11667e+06	5.4	OSM/TNF+Link-N	18	20.0908
A0A075B6H9	MEX5_OSM_TNF_LN_4_1_d3	15545508	5.4	OSM/TNF+Link-N	3	23.89
A0A075B6H9	MEX5_OSM_TNF_LN_4_1_d6	9097721	5.4	OSM/TNF+Link-N	6	23.1171
A0A075B6H9	MEX5_OSM_TNF_LN_4_1_d9	1.7763e+06	5.4	OSM/TNF+Link-N	9	20.7604
A0A075B6H9	MEX5_OSM_TNF_LN_5_1_d12		5.5	OSM/TNF+Link-N	12
A0A075B6H9	MEX5_OSM_TNF_LN_5_1_d15	91688.7	5.5	OSM/TNF+Link-N	15	16.4845
A0A075B6H9	MEX5_OSM_TNF_LN_5_1_d18		5.5	OSM/TNF+Link-N	18
A0A075B6H9	MEX5_OSM_TNF_LN_5_1_d3	498447	5.5	OSM/TNF+Link-N	3	18.9271
A0A075B6H9	MEX5_OSM_TNF_LN_5_1_d6	274877	5.5	OSM/TNF+Link-N	6	18.0684
A0A075B6H9	MEX5_OSM_TNF_LN_5_1_d9		5.5	OSM/TNF+Link-N	9
A0A075B6H9	MEX5_OSM_TNF_LN_6_1_d12		5.6	OSM/TNF+Link-N	12
A0A075B6H9	MEX5_OSM_TNF_LN_6_1_d15	279463	5.6	OSM/TNF+Link-N	15	18.0923
A0A075B6H9	MEX5_OSM_TNF_LN_6_1_d18	154743	5.6	OSM/TNF+Link-N	18	17.2395
A0A075B6H9	MEX5_OSM_TNF_LN_6_1_d3	3307775	5.6	OSM/TNF+Link-N	3	21.6574
A0A075B6H9	MEX5_OSM_TNF_LN_6_1_d6	178042	5.6	OSM/TNF+Link-N	6	17.4419
A0A075B6H9	MEX5_OSM_TNF_LN_6_1_d9	48820.6	5.6	OSM/TNF+Link-N	9	15.5752
A0A075B6I0	MEX5_ctrl_1_1_d12	521804	5.1	ctrl	12	18.9931
A0A075B6I0	MEX5_ctrl_1_1_d15		5.1	ctrl	15
A0A075B6I0	MEX5_ctrl_1_1_d18	1.53144e+06	5.1	ctrl	18	20.5465
A0A075B6I0	MEX5_ctrl_1_1_d3	15839550	5.1	ctrl	3	23.917
A0A075B6I0	MEX5_ctrl_1_1_d6	4563638	5.1	ctrl	6	22.1218
A0A075B6I0	MEX5_ctrl_1_1_d9	873162	5.1	ctrl	9	19.7359
A0A075B6I0	MEX5_ctrl_2_1_d12	2.58905e+06	5.2	ctrl	12	21.304
A0A075B6I0	MEX5_ctrl_2_1_d15	2096046	5.2	ctrl	15	20.9992
A0A075B6I0	MEX5_ctrl_2_1_d18	1.38957e+06	5.2	ctrl	18	20.4062
A0A075B6I0	MEX5_ctrl_2_1_d3	41368564	5.2	ctrl	3	25.302
A0A075B6I0	MEX5_ctrl_2_1_d6	16707501	5.2	ctrl	6	23.994
A0A075B6I0	MEX5_ctrl_2_1_d9	7.17071e+06	5.2	ctrl	9	22.7737
A0A075B6I0	MEX5_ctrl_3_1_d12	2674490	5.3	ctrl	12	21.3508
A0A075B6I0	MEX5_ctrl_3_1_d15	1.12365e+06	5.3	ctrl	15	20.0998
A0A075B6I0	MEX5_ctrl_3_1_d18	499742	5.3	ctrl	18	18.9308
A0A075B6I0	MEX5_ctrl_3_1_d3	17151212	5.3	ctrl	3	24.0318
A0A075B6I0	MEX5_ctrl_3_1_d6	8198287	5.3	ctrl	6	22.9669
A0A075B6I0	MEX5_ctrl_3_1_d9	3.05927e+06	5.3	ctrl	9	21.5448
A0A075B6I0	MEX5_ctrl_4_1_d12		5.4	ctrl	12
A0A075B6I0	MEX5_ctrl_4_1_d15	306973	5.4	ctrl	15	18.2278
A0A075B6I0	MEX5_ctrl_4_1_d18		5.4	ctrl	18
A0A075B6I0	MEX5_ctrl_4_1_d3	2.24723e+06	5.4	ctrl	3	21.0997
A0A075B6I0	MEX5_ctrl_4_1_d6	1.02057e+06	5.4	ctrl	6	19.9609
A0A075B6I0	MEX5_ctrl_4_1_d9	248252	5.4	ctrl	9	17.9214
A0A075B6I0	MEX5_ctrl_6_1_d12	414313	5.6	ctrl	12	18.6604
A0A075B6I0	MEX5_ctrl_6_1_d15		5.6	ctrl	15
A0A075B6I0	MEX5_ctrl_6_1_d18	1.3988e+07	5.6	ctrl	18	23.7377
A0A075B6I0	MEX5_ctrl_6_1_d3	5.75231e+06	5.6	ctrl	3	22.4557
A0A075B6I0	MEX5_ctrl_6_1_d6	1.45698e+06	5.6	ctrl	6	20.4745
A0A075B6I0	MEX5_ctrl_6_1_d9	898677	5.6	ctrl	9	19.7774
A0A075B6I0	MEX5_IL6_TNF_1_1_d12	628439	5.1	IL6/TNF	12	19.2614
A0A075B6I0	MEX5_IL6_TNF_1_1_d15		5.1	IL6/TNF	15
A0A075B6I0	MEX5_IL6_TNF_1_1_d18	2.76089e+06	5.1	IL6/TNF	18	21.3967
A0A075B6I0	MEX5_IL6_TNF_1_1_d3	13542327	5.1	IL6/TNF	3	23.691
A0A075B6I0	MEX5_IL6_TNF_1_1_d6	3097450	5.1	IL6/TNF	6	21.5626
A0A075B6I0	MEX5_IL6_TNF_1_1_d9	1.05001e+06	5.1	IL6/TNF	9	20.002
A0A075B6I0	MEX5_IL6_TNF_2_1_d12	3.7077e+06	5.2	IL6/TNF	12	21.8221
A0A075B6I0	MEX5_IL6_TNF_2_1_d15	1538257	5.2	IL6/TNF	15	20.5529
A0A075B6I0	MEX5_IL6_TNF_2_1_d18	2.19853e+06	5.2	IL6/TNF	18	21.0681
A0A075B6I0	MEX5_IL6_TNF_2_1_d3	36796492	5.2	IL6/TNF	3	25.1331
A0A075B6I0	MEX5_IL6_TNF_2_1_d6	12009821	5.2	IL6/TNF	6	23.5177
A0A075B6I0	MEX5_IL6_TNF_2_1_d9	7007093	5.2	IL6/TNF	9	22.7404
A0A075B6I0	MEX5_IL6_TNF_3_1_d12		5.3	IL6/TNF	12
A0A075B6I0	MEX5_IL6_TNF_3_1_d15	630668	5.3	IL6/TNF	15	19.2665
A0A075B6I0	MEX5_IL6_TNF_3_1_d18		5.3	IL6/TNF	18
A0A075B6I0	MEX5_IL6_TNF_3_1_d3	27739288	5.3	IL6/TNF	3	24.7254
A0A075B6I0	MEX5_IL6_TNF_3_1_d6	10283596	5.3	IL6/TNF	6	23.2938
A0A075B6I0	MEX5_IL6_TNF_3_1_d9	3.68259e+06	5.3	IL6/TNF	9	21.8123
A0A075B6I0	MEX5_IL6_TNF_4_1_d12	118808	5.4	IL6/TNF	12	16.8583
A0A075B6I0	MEX5_IL6_TNF_4_1_d15		5.4	IL6/TNF	15
A0A075B6I0	MEX5_IL6_TNF_4_1_d18		5.4	IL6/TNF	18
A0A075B6I0	MEX5_IL6_TNF_4_1_d3	2.17231e+06	5.4	IL6/TNF	3	21.0508
A0A075B6I0	MEX5_IL6_TNF_4_1_d6	708482	5.4	IL6/TNF	6	19.4344
A0A075B6I0	MEX5_IL6_TNF_4_1_d9	318764	5.4	IL6/TNF	9	18.2821
A0A075B6I0	MEX5_IL6_TNF_6_1_d12	292326	5.6	IL6/TNF	12	18.1572
A0A075B6I0	MEX5_IL6_TNF_6_1_d15		5.6	IL6/TNF	15
A0A075B6I0	MEX5_IL6_TNF_6_1_d18	74310.8	5.6	IL6/TNF	18	16.1813
A0A075B6I0	MEX5_IL6_TNF_6_1_d3	4508577	5.6	IL6/TNF	3	22.1042
A0A075B6I0	MEX5_IL6_TNF_6_1_d6	3.09327e+06	5.6	IL6/TNF	6	21.5607
A0A075B6I0	MEX5_IL6_TNF_6_1_d9	815189	5.6	IL6/TNF	9	19.6368
A0A075B6I0	MEX5_IL6_TNF_CKF_1_1_d12	352129	5.1	IL6/TNF+CKF	12	18.4257
A0A075B6I0	MEX5_IL6_TNF_CKF_1_1_d15	2176434	5.1	IL6/TNF+CKF	15	21.0535
A0A075B6I0	MEX5_IL6_TNF_CKF_1_1_d18	5531052	5.1	IL6/TNF+CKF	18	22.3991
A0A075B6I0	MEX5_IL6_TNF_CKF_1_1_d3	6.8789e+06	5.1	IL6/TNF+CKF	3	22.7137
A0A075B6I0	MEX5_IL6_TNF_CKF_1_1_d6	2.87878e+06	5.1	IL6/TNF+CKF	6	21.457
A0A075B6I0	MEX5_IL6_TNF_CKF_1_1_d9	1.06343e+06	5.1	IL6/TNF+CKF	9	20.0203
A0A075B6I0	MEX5_IL6_TNF_CKF_2_1_d12	1.32228e+06	5.2	IL6/TNF+CKF	12	20.3346
A0A075B6I0	MEX5_IL6_TNF_CKF_2_1_d15	1.38311e+06	5.2	IL6/TNF+CKF	15	20.3995
A0A075B6I0	MEX5_IL6_TNF_CKF_2_1_d18		5.2	IL6/TNF+CKF	18
A0A075B6I0	MEX5_IL6_TNF_CKF_2_1_d3	22981984	5.2	IL6/TNF+CKF	3	24.454
A0A075B6I0	MEX5_IL6_TNF_CKF_2_1_d6	7644039	5.2	IL6/TNF+CKF	6	22.8659
A0A075B6I0	MEX5_IL6_TNF_CKF_2_1_d9	4.52133e+06	5.2	IL6/TNF+CKF	9	22.1083
A0A075B6I0	MEX5_IL6_TNF_CKF_3_1_d12	384873	5.3	IL6/TNF+CKF	12	18.554
A0A075B6I0	MEX5_IL6_TNF_CKF_3_1_d15		5.3	IL6/TNF+CKF	15
A0A075B6I0	MEX5_IL6_TNF_CKF_3_1_d18		5.3	IL6/TNF+CKF	18
A0A075B6I0	MEX5_IL6_TNF_CKF_3_1_d3	54775640	5.3	IL6/TNF+CKF	3	25.707
A0A075B6I0	MEX5_IL6_TNF_CKF_3_1_d6	2.99074e+06	5.3	IL6/TNF+CKF	6	21.5121
A0A075B6I0	MEX5_IL6_TNF_CKF_3_1_d9	2.08948e+06	5.3	IL6/TNF+CKF	9	20.9947
A0A075B6I0	MEX5_IL6_TNF_CKF_4_1_d12	235242	5.4	IL6/TNF+CKF	12	17.8438
A0A075B6I0	MEX5_IL6_TNF_CKF_4_1_d15		5.4	IL6/TNF+CKF	15
A0A075B6I0	MEX5_IL6_TNF_CKF_4_1_d18		5.4	IL6/TNF+CKF	18
A0A075B6I0	MEX5_IL6_TNF_CKF_4_1_d3	3987758	5.4	IL6/TNF+CKF	3	21.9271
A0A075B6I0	MEX5_IL6_TNF_CKF_4_1_d6	1373577	5.4	IL6/TNF+CKF	6	20.3895
A0A075B6I0	MEX5_IL6_TNF_CKF_4_1_d9	693431	5.4	IL6/TNF+CKF	9	19.4034
A0A075B6I0	MEX5_IL6_TNF_CKF_6_1_d12	323680	5.6	IL6/TNF+CKF	12	18.3042
A0A075B6I0	MEX5_IL6_TNF_CKF_6_1_d15	200494	5.6	IL6/TNF+CKF	15	17.6132
A0A075B6I0	MEX5_IL6_TNF_CKF_6_1_d18		5.6	IL6/TNF+CKF	18
A0A075B6I0	MEX5_IL6_TNF_CKF_6_1_d3	7.4873e+06	5.6	IL6/TNF+CKF	3	22.836
A0A075B6I0	MEX5_IL6_TNF_CKF_6_1_d6	3.24336e+06	5.6	IL6/TNF+CKF	6	21.6291
A0A075B6I0	MEX5_IL6_TNF_CKF_6_1_d9	1.32161e+06	5.6	IL6/TNF+CKF	9	20.3339
A0A075B6I0	MEX5_IL6_TNF_DEX_1_1_d12	1018394	5.1	IL6/TNF+DEX	12	19.9579
A0A075B6I0	MEX5_IL6_TNF_DEX_1_1_d15	300289	5.1	IL6/TNF+DEX	15	18.196
A0A075B6I0	MEX5_IL6_TNF_DEX_1_1_d18		5.1	IL6/TNF+DEX	18
A0A075B6I0	MEX5_IL6_TNF_DEX_1_1_d3	18354526	5.1	IL6/TNF+DEX	3	24.1296
A0A075B6I0	MEX5_IL6_TNF_DEX_1_1_d6	10424765	5.1	IL6/TNF+DEX	6	23.3135
A0A075B6I0	MEX5_IL6_TNF_DEX_1_1_d9	3.22839e+06	5.1	IL6/TNF+DEX	9	21.6224
A0A075B6I0	MEX5_IL6_TNF_DEX_2_1_d12	3.6519e+06	5.2	IL6/TNF+DEX	12	21.8002
A0A075B6I0	MEX5_IL6_TNF_DEX_2_1_d15	2.04138e+06	5.2	IL6/TNF+DEX	15	20.9611
A0A075B6I0	MEX5_IL6_TNF_DEX_2_1_d18	1.1591e+06	5.2	IL6/TNF+DEX	18	20.1446
A0A075B6I0	MEX5_IL6_TNF_DEX_2_1_d3	48223364	5.2	IL6/TNF+DEX	3	25.5232
A0A075B6I0	MEX5_IL6_TNF_DEX_2_1_d6	23948814	5.2	IL6/TNF+DEX	6	24.5135
A0A075B6I0	MEX5_IL6_TNF_DEX_2_1_d9	9516923	5.2	IL6/TNF+DEX	9	23.1821
A0A075B6I0	MEX5_IL6_TNF_DEX_3_1_d12	818981	5.3	IL6/TNF+DEX	12	19.6435
A0A075B6I0	MEX5_IL6_TNF_DEX_3_1_d15	544197	5.3	IL6/TNF+DEX	15	19.0538
A0A075B6I0	MEX5_IL6_TNF_DEX_3_1_d18	251562	5.3	IL6/TNF+DEX	18	17.9406
A0A075B6I0	MEX5_IL6_TNF_DEX_3_1_d3	16111486	5.3	IL6/TNF+DEX	3	23.9416
A0A075B6I0	MEX5_IL6_TNF_DEX_3_1_d6	6780551	5.3	IL6/TNF+DEX	6	22.693
A0A075B6I0	MEX5_IL6_TNF_DEX_3_1_d9	3.58127e+06	5.3	IL6/TNF+DEX	9	21.772
A0A075B6I0	MEX5_IL6_TNF_DEX_4_1_d12		5.4	IL6/TNF+DEX	12
A0A075B6I0	MEX5_IL6_TNF_DEX_4_1_d15		5.4	IL6/TNF+DEX	15
A0A075B6I0	MEX5_IL6_TNF_DEX_4_1_d18	151415	5.4	IL6/TNF+DEX	18	17.2081
A0A075B6I0	MEX5_IL6_TNF_DEX_4_1_d3	2.27089e+06	5.4	IL6/TNF+DEX	3	21.1148
A0A075B6I0	MEX5_IL6_TNF_DEX_4_1_d6	653104	5.4	IL6/TNF+DEX	6	19.317
A0A075B6I0	MEX5_IL6_TNF_DEX_4_1_d9	335643	5.4	IL6/TNF+DEX	9	18.3566
A0A075B6I0	MEX5_IL6_TNF_DEX_6_1_d12	307494	5.6	IL6/TNF+DEX	12	18.2302
A0A075B6I0	MEX5_IL6_TNF_DEX_6_1_d15		5.6	IL6/TNF+DEX	15
A0A075B6I0	MEX5_IL6_TNF_DEX_6_1_d18	144168	5.6	IL6/TNF+DEX	18	17.1374
A0A075B6I0	MEX5_IL6_TNF_DEX_6_1_d3	6819396	5.6	IL6/TNF+DEX	3	22.7012
A0A075B6I0	MEX5_IL6_TNF_DEX_6_1_d6	2.79266e+06	5.6	IL6/TNF+DEX	6	21.4132
A0A075B6I0	MEX5_IL6_TNF_DEX_6_1_d9	1.03961e+06	5.6	IL6/TNF+DEX	9	19.9876
A0A075B6I0	MEX5_IL6_TNF_LN_1_1_d12		5.1	IL6/TNF+Link-N	12
A0A075B6I0	MEX5_IL6_TNF_LN_1_1_d15	302519	5.1	IL6/TNF+Link-N	15	18.2067
A0A075B6I0	MEX5_IL6_TNF_LN_1_1_d18	1.38782e+06	5.1	IL6/TNF+Link-N	18	20.4044
A0A075B6I0	MEX5_IL6_TNF_LN_1_1_d3	7912524	5.1	IL6/TNF+Link-N	3	22.9157
A0A075B6I0	MEX5_IL6_TNF_LN_1_1_d6	3.09145e+06	5.1	IL6/TNF+Link-N	6	21.5599
A0A075B6I0	MEX5_IL6_TNF_LN_1_1_d9	991869	5.1	IL6/TNF+Link-N	9	19.9198
A0A075B6I0	MEX5_IL6_TNF_LN_2_1_d12	1.30303e+06	5.2	IL6/TNF+Link-N	12	20.3134
A0A075B6I0	MEX5_IL6_TNF_LN_2_1_d15	1.52842e+06	5.2	IL6/TNF+Link-N	15	20.5436
A0A075B6I0	MEX5_IL6_TNF_LN_2_1_d18	844148	5.2	IL6/TNF+Link-N	18	19.6871
A0A075B6I0	MEX5_IL6_TNF_LN_2_1_d3	31028072	5.2	IL6/TNF+Link-N	3	24.8871
A0A075B6I0	MEX5_IL6_TNF_LN_2_1_d6	8.23662e+06	5.2	IL6/TNF+Link-N	6	22.9736
A0A075B6I0	MEX5_IL6_TNF_LN_2_1_d9	4.01586e+06	5.2	IL6/TNF+Link-N	9	21.9373
A0A075B6I0	MEX5_IL6_TNF_LN_3_1_d12	828059	5.3	IL6/TNF+Link-N	12	19.6594
A0A075B6I0	MEX5_IL6_TNF_LN_3_1_d15	375515	5.3	IL6/TNF+Link-N	15	18.5185
A0A075B6I0	MEX5_IL6_TNF_LN_3_1_d18		5.3	IL6/TNF+Link-N	18
A0A075B6I0	MEX5_IL6_TNF_LN_3_1_d3	20627754	5.3	IL6/TNF+Link-N	3	24.2981
A0A075B6I0	MEX5_IL6_TNF_LN_3_1_d6	4.46805e+06	5.3	IL6/TNF+Link-N	6	22.0912
A0A075B6I0	MEX5_IL6_TNF_LN_3_1_d9	2375958	5.3	IL6/TNF+Link-N	9	21.1801
A0A075B6I0	MEX5_IL6_TNF_LN_4_1_d12		5.4	IL6/TNF+Link-N	12
A0A075B6I0	MEX5_IL6_TNF_LN_4_1_d15	92365.6	5.4	IL6/TNF+Link-N	15	16.4951
A0A075B6I0	MEX5_IL6_TNF_LN_4_1_d18		5.4	IL6/TNF+Link-N	18
A0A075B6I0	MEX5_IL6_TNF_LN_4_1_d3	1.02574e+06	5.4	IL6/TNF+Link-N	3	19.9682
A0A075B6I0	MEX5_IL6_TNF_LN_4_1_d6	350367	5.4	IL6/TNF+Link-N	6	18.4185
A0A075B6I0	MEX5_IL6_TNF_LN_4_1_d9	237894	5.4	IL6/TNF+Link-N	9	17.86
A0A075B6I0	MEX5_IL6_TNF_LN_6_1_d12		5.6	IL6/TNF+Link-N	12
A0A075B6I0	MEX5_IL6_TNF_LN_6_1_d15		5.6	IL6/TNF+Link-N	15
A0A075B6I0	MEX5_IL6_TNF_LN_6_1_d18		5.6	IL6/TNF+Link-N	18
A0A075B6I0	MEX5_IL6_TNF_LN_6_1_d3	1.85329e+06	5.6	IL6/TNF+Link-N	3	20.8217
A0A075B6I0	MEX5_IL6_TNF_LN_6_1_d6	337346	5.6	IL6/TNF+Link-N	6	18.3639
A0A075B6I0	MEX5_IL6_TNF_LN_6_1_d9	221823	5.6	IL6/TNF+Link-N	9	17.759
A0A075B6I0	MEX5_OSM_TNF_1_1_d12	455648	5.1	OSM/TNF	12	18.7976
A0A075B6I0	MEX5_OSM_TNF_1_1_d15	520765	5.1	OSM/TNF	15	18.9903
A0A075B6I0	MEX5_OSM_TNF_1_1_d18	938869	5.1	OSM/TNF	18	19.8406
A0A075B6I0	MEX5_OSM_TNF_1_1_d3	9514902	5.1	OSM/TNF	3	23.1818
A0A075B6I0	MEX5_OSM_TNF_1_1_d6	3.60615e+06	5.1	OSM/TNF	6	21.782
A0A075B6I0	MEX5_OSM_TNF_1_1_d9	1.48897e+06	5.1	OSM/TNF	9	20.5059
A0A075B6I0	MEX5_OSM_TNF_2_1_d12	3693049	5.2	OSM/TNF	12	21.8164
A0A075B6I0	MEX5_OSM_TNF_2_1_d15	797810	5.2	OSM/TNF	15	19.6057
A0A075B6I0	MEX5_OSM_TNF_2_1_d18	763299	5.2	OSM/TNF	18	19.5419
A0A075B6I0	MEX5_OSM_TNF_2_1_d3	55506948	5.2	OSM/TNF	3	25.7262
A0A075B6I0	MEX5_OSM_TNF_2_1_d6	12693816	5.2	OSM/TNF	6	23.5976
A0A075B6I0	MEX5_OSM_TNF_2_1_d9	5333576	5.2	OSM/TNF	9	22.3467
A0A075B6I0	MEX5_OSM_TNF_3_1_d12	721612	5.3	OSM/TNF	12	19.4609
A0A075B6I0	MEX5_OSM_TNF_3_1_d15	962187	5.3	OSM/TNF	15	19.876
A0A075B6I0	MEX5_OSM_TNF_3_1_d18	548358	5.3	OSM/TNF	18	19.0648
A0A075B6I0	MEX5_OSM_TNF_3_1_d3	22248900	5.3	OSM/TNF	3	24.4072
A0A075B6I0	MEX5_OSM_TNF_3_1_d6	9768916	5.3	OSM/TNF	6	23.2198
A0A075B6I0	MEX5_OSM_TNF_3_1_d9	2.31077e+06	5.3	OSM/TNF	9	21.1399
A0A075B6I0	MEX5_OSM_TNF_4_1_d12	336115	5.4	OSM/TNF	12	18.3586
A0A075B6I0	MEX5_OSM_TNF_4_1_d15		5.4	OSM/TNF	15
A0A075B6I0	MEX5_OSM_TNF_4_1_d18		5.4	OSM/TNF	18
A0A075B6I0	MEX5_OSM_TNF_4_1_d3	4.94548e+06	5.4	OSM/TNF	3	22.2377
A0A075B6I0	MEX5_OSM_TNF_4_1_d6	1.06101e+06	5.4	OSM/TNF	6	20.017
A0A075B6I0	MEX5_OSM_TNF_4_1_d9		5.4	OSM/TNF	9
A0A075B6I0	MEX5_OSM_TNF_6_1_d12	481898	5.6	OSM/TNF	12	18.8784
A0A075B6I0	MEX5_OSM_TNF_6_1_d15	139363	5.6	OSM/TNF	15	17.0885
A0A075B6I0	MEX5_OSM_TNF_6_1_d18		5.6	OSM/TNF	18
A0A075B6I0	MEX5_OSM_TNF_6_1_d3	4.08876e+06	5.6	OSM/TNF	3	21.9632
A0A075B6I0	MEX5_OSM_TNF_6_1_d6	2.32844e+06	5.6	OSM/TNF	6	21.1509
A0A075B6I0	MEX5_OSM_TNF_6_1_d9	981127	5.6	OSM/TNF	9	19.9041
A0A075B6I0	MEX5_OSM_TNF_CKF_1_1_d12	451105	5.1	OSM/TNF+CKF	12	18.7831
A0A075B6I0	MEX5_OSM_TNF_CKF_1_1_d15	372957	5.1	OSM/TNF+CKF	15	18.5087
A0A075B6I0	MEX5_OSM_TNF_CKF_1_1_d18	890350	5.1	OSM/TNF+CKF	18	19.764
A0A075B6I0	MEX5_OSM_TNF_CKF_1_1_d3	11242000	5.1	OSM/TNF+CKF	3	23.4224
A0A075B6I0	MEX5_OSM_TNF_CKF_1_1_d6	2.91527e+06	5.1	OSM/TNF+CKF	6	21.4752
A0A075B6I0	MEX5_OSM_TNF_CKF_1_1_d9	747124	5.1	OSM/TNF+CKF	9	19.511
A0A075B6I0	MEX5_OSM_TNF_CKF_2_1_d12	2.38359e+06	5.2	OSM/TNF+CKF	12	21.1847
A0A075B6I0	MEX5_OSM_TNF_CKF_2_1_d15	1.7887e+06	5.2	OSM/TNF+CKF	15	20.7705
A0A075B6I0	MEX5_OSM_TNF_CKF_2_1_d18		5.2	OSM/TNF+CKF	18
A0A075B6I0	MEX5_OSM_TNF_CKF_2_1_d3	27138752	5.2	OSM/TNF+CKF	3	24.6939
A0A075B6I0	MEX5_OSM_TNF_CKF_2_1_d6	8136615	5.2	OSM/TNF+CKF	6	22.956
A0A075B6I0	MEX5_OSM_TNF_CKF_2_1_d9	3210063	5.2	OSM/TNF+CKF	9	21.6142
A0A075B6I0	MEX5_OSM_TNF_CKF_3_1_d12	714868	5.3	OSM/TNF+CKF	12	19.4473
A0A075B6I0	MEX5_OSM_TNF_CKF_3_1_d15	592927	5.3	OSM/TNF+CKF	15	19.1775
A0A075B6I0	MEX5_OSM_TNF_CKF_3_1_d18		5.3	OSM/TNF+CKF	18
A0A075B6I0	MEX5_OSM_TNF_CKF_3_1_d3	13086167	5.3	OSM/TNF+CKF	3	23.6415
A0A075B6I0	MEX5_OSM_TNF_CKF_3_1_d6	6.57148e+06	5.3	OSM/TNF+CKF	6	22.6478
A0A075B6I0	MEX5_OSM_TNF_CKF_3_1_d9	2.49229e+06	5.3	OSM/TNF+CKF	9	21.249
A0A075B6I0	MEX5_OSM_TNF_CKF_4_1_d12	265024	5.4	OSM/TNF+CKF	12	18.0158
A0A075B6I0	MEX5_OSM_TNF_CKF_4_1_d15		5.4	OSM/TNF+CKF	15
A0A075B6I0	MEX5_OSM_TNF_CKF_4_1_d18		5.4	OSM/TNF+CKF	18
A0A075B6I0	MEX5_OSM_TNF_CKF_4_1_d3	9037880	5.4	OSM/TNF+CKF	3	23.1076
A0A075B6I0	MEX5_OSM_TNF_CKF_4_1_d6	866667	5.4	OSM/TNF+CKF	6	19.7251
A0A075B6I0	MEX5_OSM_TNF_CKF_4_1_d9		5.4	OSM/TNF+CKF	9
A0A075B6I0	MEX5_OSM_TNF_CKF_6_1_d12	254684	5.6	OSM/TNF+CKF	12	17.9584
A0A075B6I0	MEX5_OSM_TNF_CKF_6_1_d15		5.6	OSM/TNF+CKF	15
A0A075B6I0	MEX5_OSM_TNF_CKF_6_1_d18		5.6	OSM/TNF+CKF	18
A0A075B6I0	MEX5_OSM_TNF_CKF_6_1_d3	4444444	5.6	OSM/TNF+CKF	3	22.0836
A0A075B6I0	MEX5_OSM_TNF_CKF_6_1_d6	2.45157e+06	5.6	OSM/TNF+CKF	6	21.2253
A0A075B6I0	MEX5_OSM_TNF_CKF_6_1_d9	179854	5.6	OSM/TNF+CKF	9	17.4565
A0A075B6I0	MEX5_OSM_TNF_DEX_1_1_d12	879911	5.1	OSM/TNF+DEX	12	19.747
A0A075B6I0	MEX5_OSM_TNF_DEX_1_1_d15	349046	5.1	OSM/TNF+DEX	15	18.4131
A0A075B6I0	MEX5_OSM_TNF_DEX_1_1_d18	600857	5.1	OSM/TNF+DEX	18	19.1967
A0A075B6I0	MEX5_OSM_TNF_DEX_1_1_d3	10768273	5.1	OSM/TNF+DEX	3	23.3603
A0A075B6I0	MEX5_OSM_TNF_DEX_1_1_d6	3643353	5.1	OSM/TNF+DEX	6	21.7968
A0A075B6I0	MEX5_OSM_TNF_DEX_1_1_d9	1.54168e+06	5.1	OSM/TNF+DEX	9	20.5561
A0A075B6I0	MEX5_OSM_TNF_DEX_2_1_d12	2.78837e+06	5.2	OSM/TNF+DEX	12	21.411
A0A075B6I0	MEX5_OSM_TNF_DEX_2_1_d15	1752693	5.2	OSM/TNF+DEX	15	20.7411
A0A075B6I0	MEX5_OSM_TNF_DEX_2_1_d18	1.02645e+06	5.2	OSM/TNF+DEX	18	19.9692
A0A075B6I0	MEX5_OSM_TNF_DEX_2_1_d3	33773432	5.2	OSM/TNF+DEX	3	25.0094
A0A075B6I0	MEX5_OSM_TNF_DEX_2_1_d6	8391160	5.2	OSM/TNF+DEX	6	23.0004
A0A075B6I0	MEX5_OSM_TNF_DEX_2_1_d9	4.42493e+06	5.2	OSM/TNF+DEX	9	22.0772
A0A075B6I0	MEX5_OSM_TNF_DEX_3_1_d12	592287	5.3	OSM/TNF+DEX	12	19.1759
A0A075B6I0	MEX5_OSM_TNF_DEX_3_1_d15	487282	5.3	OSM/TNF+DEX	15	18.8944
A0A075B6I0	MEX5_OSM_TNF_DEX_3_1_d18		5.3	OSM/TNF+DEX	18
A0A075B6I0	MEX5_OSM_TNF_DEX_3_1_d3	17176922	5.3	OSM/TNF+DEX	3	24.034
A0A075B6I0	MEX5_OSM_TNF_DEX_3_1_d6	5774082	5.3	OSM/TNF+DEX	6	22.4612
A0A075B6I0	MEX5_OSM_TNF_DEX_3_1_d9	3.08597e+06	5.3	OSM/TNF+DEX	9	21.5573
A0A075B6I0	MEX5_OSM_TNF_DEX_4_1_d12		5.4	OSM/TNF+DEX	12
A0A075B6I0	MEX5_OSM_TNF_DEX_4_1_d15	174083	5.4	OSM/TNF+DEX	15	17.4094
A0A075B6I0	MEX5_OSM_TNF_DEX_4_1_d18		5.4	OSM/TNF+DEX	18
A0A075B6I0	MEX5_OSM_TNF_DEX_4_1_d3	2584115	5.4	OSM/TNF+DEX	3	21.3012
A0A075B6I0	MEX5_OSM_TNF_DEX_4_1_d6	956746	5.4	OSM/TNF+DEX	6	19.8678
A0A075B6I0	MEX5_OSM_TNF_DEX_4_1_d9		5.4	OSM/TNF+DEX	9
A0A075B6I0	MEX5_OSM_TNF_DEX_6_1_d12	334675	5.6	OSM/TNF+DEX	12	18.3524
A0A075B6I0	MEX5_OSM_TNF_DEX_6_1_d15		5.6	OSM/TNF+DEX	15
A0A075B6I0	MEX5_OSM_TNF_DEX_6_1_d18		5.6	OSM/TNF+DEX	18
A0A075B6I0	MEX5_OSM_TNF_DEX_6_1_d3	4.76133e+06	5.6	OSM/TNF+DEX	3	22.1829
A0A075B6I0	MEX5_OSM_TNF_DEX_6_1_d6	2.21959e+06	5.6	OSM/TNF+DEX	6	21.0819
A0A075B6I0	MEX5_OSM_TNF_DEX_6_1_d9	1.03684e+06	5.6	OSM/TNF+DEX	9	19.9838
A0A075B6I0	MEX5_OSM_TNF_LN_1_1_d12	942046	5.1	OSM/TNF+Link-N	12	19.8454
A0A075B6I0	MEX5_OSM_TNF_LN_1_1_d15		5.1	OSM/TNF+Link-N	15
A0A075B6I0	MEX5_OSM_TNF_LN_1_1_d18		5.1	OSM/TNF+Link-N	18
A0A075B6I0	MEX5_OSM_TNF_LN_1_1_d3	11901064	5.1	OSM/TNF+Link-N	3	23.5046
A0A075B6I0	MEX5_OSM_TNF_LN_1_1_d6	4.94064e+06	5.1	OSM/TNF+Link-N	6	22.2363
A0A075B6I0	MEX5_OSM_TNF_LN_1_1_d9	1.45179e+06	5.1	OSM/TNF+Link-N	9	20.4694
A0A075B6I0	MEX5_OSM_TNF_LN_2_1_d12	1.28504e+06	5.2	OSM/TNF+Link-N	12	20.2934
A0A075B6I0	MEX5_OSM_TNF_LN_2_1_d15		5.2	OSM/TNF+Link-N	15
A0A075B6I0	MEX5_OSM_TNF_LN_2_1_d18		5.2	OSM/TNF+Link-N	18
A0A075B6I0	MEX5_OSM_TNF_LN_2_1_d3	18160602	5.2	OSM/TNF+Link-N	3	24.1143
A0A075B6I0	MEX5_OSM_TNF_LN_2_1_d6	8586047	5.2	OSM/TNF+Link-N	6	23.0336
A0A075B6I0	MEX5_OSM_TNF_LN_2_1_d9	4.10897e+06	5.2	OSM/TNF+Link-N	9	21.9703
A0A075B6I0	MEX5_OSM_TNF_LN_3_1_d12	1.05316e+06	5.3	OSM/TNF+Link-N	12	20.0063
A0A075B6I0	MEX5_OSM_TNF_LN_3_1_d15		5.3	OSM/TNF+Link-N	15
A0A075B6I0	MEX5_OSM_TNF_LN_3_1_d18	628534	5.3	OSM/TNF+Link-N	18	19.2616
A0A075B6I0	MEX5_OSM_TNF_LN_3_1_d3	15172568	5.3	OSM/TNF+Link-N	3	23.855
A0A075B6I0	MEX5_OSM_TNF_LN_3_1_d6	5.98736e+06	5.3	OSM/TNF+Link-N	6	22.5135
A0A075B6I0	MEX5_OSM_TNF_LN_3_1_d9	3.64674e+06	5.3	OSM/TNF+Link-N	9	21.7982
A0A075B6I0	MEX5_OSM_TNF_LN_4_1_d12	302359	5.4	OSM/TNF+Link-N	12	18.2059
A0A075B6I0	MEX5_OSM_TNF_LN_4_1_d15		5.4	OSM/TNF+Link-N	15
A0A075B6I0	MEX5_OSM_TNF_LN_4_1_d18		5.4	OSM/TNF+Link-N	18
A0A075B6I0	MEX5_OSM_TNF_LN_4_1_d3	4.16055e+06	5.4	OSM/TNF+Link-N	3	21.9883
A0A075B6I0	MEX5_OSM_TNF_LN_4_1_d6	1.41156e+06	5.4	OSM/TNF+Link-N	6	20.4289
A0A075B6I0	MEX5_OSM_TNF_LN_4_1_d9		5.4	OSM/TNF+Link-N	9
A0A075B6I0	MEX5_OSM_TNF_LN_6_1_d12	310778	5.6	OSM/TNF+Link-N	12	18.2455
A0A075B6I0	MEX5_OSM_TNF_LN_6_1_d15		5.6	OSM/TNF+Link-N	15
A0A075B6I0	MEX5_OSM_TNF_LN_6_1_d18	165388	5.6	OSM/TNF+Link-N	18	17.3355
A0A075B6I0	MEX5_OSM_TNF_LN_6_1_d3	5.39394e+06	5.6	OSM/TNF+Link-N	3	22.3629
A0A075B6I0	MEX5_OSM_TNF_LN_6_1_d6	2.05756e+06	5.6	OSM/TNF+Link-N	6	20.9725
A0A075B6I0	MEX5_OSM_TNF_LN_6_1_d9	743970	5.6	OSM/TNF+Link-N	9	19.5049
A0A075B6I1	MEX5_ctrl_1_1_d12		5.1	ctrl	12
A0A075B6I1	MEX5_ctrl_1_1_d15	95720	5.1	ctrl	15	16.5465
A0A075B6I1	MEX5_ctrl_1_1_d18		5.1	ctrl	18
A0A075B6I1	MEX5_ctrl_1_1_d3	5.09349e+06	5.1	ctrl	3	22.2802
A0A075B6I1	MEX5_ctrl_1_1_d6	1.58988e+06	5.1	ctrl	6	20.6005
A0A075B6I1	MEX5_ctrl_1_1_d9		5.1	ctrl	9
A0A075B6I1	MEX5_ctrl_5_1_d12		5.5	ctrl	12
A0A075B6I1	MEX5_ctrl_5_1_d15	174332	5.5	ctrl	15	17.4115
A0A075B6I1	MEX5_ctrl_5_1_d18	122443	5.5	ctrl	18	16.9018
A0A075B6I1	MEX5_ctrl_5_1_d3	883314	5.5	ctrl	3	19.7526
A0A075B6I1	MEX5_ctrl_5_1_d6	536583	5.5	ctrl	6	19.0334
A0A075B6I1	MEX5_ctrl_5_1_d9	222634	5.5	ctrl	9	17.7643
A0A075B6I1	MEX5_IL6_TNF_1_1_d12		5.1	IL6/TNF	12
A0A075B6I1	MEX5_IL6_TNF_1_1_d15		5.1	IL6/TNF	15
A0A075B6I1	MEX5_IL6_TNF_1_1_d18		5.1	IL6/TNF	18
A0A075B6I1	MEX5_IL6_TNF_1_1_d3	4.08557e+06	5.1	IL6/TNF	3	21.9621
A0A075B6I1	MEX5_IL6_TNF_1_1_d6	1.11783e+06	5.1	IL6/TNF	6	20.0923
A0A075B6I1	MEX5_IL6_TNF_1_1_d9		5.1	IL6/TNF	9
A0A075B6I1	MEX5_IL6_TNF_5_1_d12	178440	5.5	IL6/TNF	12	17.4451
A0A075B6I1	MEX5_IL6_TNF_5_1_d15	18601.1	5.5	IL6/TNF	15	14.1831
A0A075B6I1	MEX5_IL6_TNF_5_1_d18	100442	5.5	IL6/TNF	18	16.616
A0A075B6I1	MEX5_IL6_TNF_5_1_d3	1.12801e+06	5.5	IL6/TNF	3	20.1053
A0A075B6I1	MEX5_IL6_TNF_5_1_d6	417574	5.5	IL6/TNF	6	18.6717
A0A075B6I1	MEX5_IL6_TNF_5_1_d9	97809.9	5.5	IL6/TNF	9	16.5777
A0A075B6I1	MEX5_IL6_TNF_CKF_1_1_d12		5.1	IL6/TNF+CKF	12
A0A075B6I1	MEX5_IL6_TNF_CKF_1_1_d15		5.1	IL6/TNF+CKF	15
A0A075B6I1	MEX5_IL6_TNF_CKF_1_1_d18	3.77558e+06	5.1	IL6/TNF+CKF	18	21.8483
A0A075B6I1	MEX5_IL6_TNF_CKF_1_1_d3	2.03853e+06	5.1	IL6/TNF+CKF	3	20.9591
A0A075B6I1	MEX5_IL6_TNF_CKF_1_1_d6		5.1	IL6/TNF+CKF	6
A0A075B6I1	MEX5_IL6_TNF_CKF_1_1_d9		5.1	IL6/TNF+CKF	9
A0A075B6I1	MEX5_IL6_TNF_CKF_5_1_d12		5.5	IL6/TNF+CKF	12
A0A075B6I1	MEX5_IL6_TNF_CKF_5_1_d15	58291.7	5.5	IL6/TNF+CKF	15	15.831
A0A075B6I1	MEX5_IL6_TNF_CKF_5_1_d18		5.5	IL6/TNF+CKF	18
A0A075B6I1	MEX5_IL6_TNF_CKF_5_1_d3	1506585	5.5	IL6/TNF+CKF	3	20.5229
A0A075B6I1	MEX5_IL6_TNF_CKF_5_1_d6	314680	5.5	IL6/TNF+CKF	6	18.2635
A0A075B6I1	MEX5_IL6_TNF_CKF_5_1_d9	194199	5.5	IL6/TNF+CKF	9	17.5672
A0A075B6I1	MEX5_IL6_TNF_DEX_1_1_d12		5.1	IL6/TNF+DEX	12
A0A075B6I1	MEX5_IL6_TNF_DEX_1_1_d15		5.1	IL6/TNF+DEX	15
A0A075B6I1	MEX5_IL6_TNF_DEX_1_1_d18		5.1	IL6/TNF+DEX	18
A0A075B6I1	MEX5_IL6_TNF_DEX_1_1_d3	7.08591e+06	5.1	IL6/TNF+DEX	3	22.7565
A0A075B6I1	MEX5_IL6_TNF_DEX_1_1_d6	3.94658e+06	5.1	IL6/TNF+DEX	6	21.9122
A0A075B6I1	MEX5_IL6_TNF_DEX_1_1_d9	2.28601e+06	5.1	IL6/TNF+DEX	9	21.1244
A0A075B6I1	MEX5_IL6_TNF_DEX_5_1_d12	363842	5.5	IL6/TNF+DEX	12	18.473
A0A075B6I1	MEX5_IL6_TNF_DEX_5_1_d15	175009	5.5	IL6/TNF+DEX	15	17.4171
A0A075B6I1	MEX5_IL6_TNF_DEX_5_1_d18	154683	5.5	IL6/TNF+DEX	18	17.239
A0A075B6I1	MEX5_IL6_TNF_DEX_5_1_d3	3.76124e+06	5.5	IL6/TNF+DEX	3	21.8428
A0A075B6I1	MEX5_IL6_TNF_DEX_5_1_d6	508623	5.5	IL6/TNF+DEX	6	18.9562
A0A075B6I1	MEX5_IL6_TNF_DEX_5_1_d9	243651	5.5	IL6/TNF+DEX	9	17.8945
A0A075B6I1	MEX5_IL6_TNF_LN_1_1_d12	2.84993e+06	5.1	IL6/TNF+Link-N	12	21.4425
A0A075B6I1	MEX5_IL6_TNF_LN_1_1_d15	4.48811e+06	5.1	IL6/TNF+Link-N	15	22.0977
A0A075B6I1	MEX5_IL6_TNF_LN_1_1_d18	6.58644e+06	5.1	IL6/TNF+Link-N	18	22.6511
A0A075B6I1	MEX5_IL6_TNF_LN_1_1_d3	2.0599e+06	5.1	IL6/TNF+Link-N	3	20.9741
A0A075B6I1	MEX5_IL6_TNF_LN_1_1_d6		5.1	IL6/TNF+Link-N	6
A0A075B6I1	MEX5_IL6_TNF_LN_1_1_d9	2266441	5.1	IL6/TNF+Link-N	9	21.112
A0A075B6I1	MEX5_IL6_TNF_LN_5_1_d12		5.5	IL6/TNF+Link-N	12
A0A075B6I1	MEX5_IL6_TNF_LN_5_1_d15		5.5	IL6/TNF+Link-N	15
A0A075B6I1	MEX5_IL6_TNF_LN_5_1_d18		5.5	IL6/TNF+Link-N	18
A0A075B6I1	MEX5_IL6_TNF_LN_5_1_d3	791352	5.5	IL6/TNF+Link-N	3	19.594
A0A075B6I1	MEX5_IL6_TNF_LN_5_1_d6	703929	5.5	IL6/TNF+Link-N	6	19.4251
A0A075B6I1	MEX5_IL6_TNF_LN_5_1_d9		5.5	IL6/TNF+Link-N	9
A0A075B6I1	MEX5_OSM_TNF_1_1_d12	2.54498e+06	5.1	OSM/TNF	12	21.2792
A0A075B6I1	MEX5_OSM_TNF_1_1_d15	2.72585e+06	5.1	OSM/TNF	15	21.3783
A0A075B6I1	MEX5_OSM_TNF_1_1_d18		5.1	OSM/TNF	18
A0A075B6I1	MEX5_OSM_TNF_1_1_d3	3.79567e+06	5.1	OSM/TNF	3	21.8559
A0A075B6I1	MEX5_OSM_TNF_1_1_d6		5.1	OSM/TNF	6
A0A075B6I1	MEX5_OSM_TNF_1_1_d9		5.1	OSM/TNF	9
A0A075B6I1	MEX5_OSM_TNF_5_1_d12		5.5	OSM/TNF	12
A0A075B6I1	MEX5_OSM_TNF_5_1_d15	192564	5.5	OSM/TNF	15	17.555
A0A075B6I1	MEX5_OSM_TNF_5_1_d18		5.5	OSM/TNF	18
A0A075B6I1	MEX5_OSM_TNF_5_1_d3	1.21766e+06	5.5	OSM/TNF	3	20.2157
A0A075B6I1	MEX5_OSM_TNF_5_1_d6	173976	5.5	OSM/TNF	6	17.4085
A0A075B6I1	MEX5_OSM_TNF_5_1_d9	103209	5.5	OSM/TNF	9	16.6552
A0A075B6I1	MEX5_OSM_TNF_CKF_1_1_d12		5.1	OSM/TNF+CKF	12
A0A075B6I1	MEX5_OSM_TNF_CKF_1_1_d15	4403612	5.1	OSM/TNF+CKF	15	22.0703
A0A075B6I1	MEX5_OSM_TNF_CKF_1_1_d18	1.34828e+06	5.1	OSM/TNF+CKF	18	20.3627
A0A075B6I1	MEX5_OSM_TNF_CKF_1_1_d3	3.78512e+06	5.1	OSM/TNF+CKF	3	21.8519
A0A075B6I1	MEX5_OSM_TNF_CKF_1_1_d6		5.1	OSM/TNF+CKF	6
A0A075B6I1	MEX5_OSM_TNF_CKF_1_1_d9		5.1	OSM/TNF+CKF	9
A0A075B6I1	MEX5_OSM_TNF_CKF_5_1_d12		5.5	OSM/TNF+CKF	12
A0A075B6I1	MEX5_OSM_TNF_CKF_5_1_d15		5.5	OSM/TNF+CKF	15
A0A075B6I1	MEX5_OSM_TNF_CKF_5_1_d18		5.5	OSM/TNF+CKF	18
A0A075B6I1	MEX5_OSM_TNF_CKF_5_1_d3	965894	5.5	OSM/TNF+CKF	3	19.8815
A0A075B6I1	MEX5_OSM_TNF_CKF_5_1_d6	513514	5.5	OSM/TNF+CKF	6	18.97
A0A075B6I1	MEX5_OSM_TNF_CKF_5_1_d9	175546	5.5	OSM/TNF+CKF	9	17.4215
A0A075B6I1	MEX5_OSM_TNF_DEX_1_1_d12		5.1	OSM/TNF+DEX	12
A0A075B6I1	MEX5_OSM_TNF_DEX_1_1_d15		5.1	OSM/TNF+DEX	15
A0A075B6I1	MEX5_OSM_TNF_DEX_1_1_d18	913838	5.1	OSM/TNF+DEX	18	19.8016
A0A075B6I1	MEX5_OSM_TNF_DEX_1_1_d3	4.73625e+06	5.1	OSM/TNF+DEX	3	22.1753
A0A075B6I1	MEX5_OSM_TNF_DEX_1_1_d6	1.63821e+06	5.1	OSM/TNF+DEX	6	20.6437
A0A075B6I1	MEX5_OSM_TNF_DEX_1_1_d9		5.1	OSM/TNF+DEX	9
A0A075B6I1	MEX5_OSM_TNF_DEX_5_1_d12		5.5	OSM/TNF+DEX	12
A0A075B6I1	MEX5_OSM_TNF_DEX_5_1_d15	699035	5.5	OSM/TNF+DEX	15	19.415
A0A075B6I1	MEX5_OSM_TNF_DEX_5_1_d18	1.76156e+06	5.5	OSM/TNF+DEX	18	20.7484
A0A075B6I1	MEX5_OSM_TNF_DEX_5_1_d3	1474480	5.5	OSM/TNF+DEX	3	20.4918
A0A075B6I1	MEX5_OSM_TNF_DEX_5_1_d6	295734	5.5	OSM/TNF+DEX	6	18.1739
A0A075B6I1	MEX5_OSM_TNF_DEX_5_1_d9	72135	5.5	OSM/TNF+DEX	9	16.1384
A0A075B6I1	MEX5_OSM_TNF_LN_1_1_d12		5.1	OSM/TNF+Link-N	12
A0A075B6I1	MEX5_OSM_TNF_LN_1_1_d15	3336345	5.1	OSM/TNF+Link-N	15	21.6698
A0A075B6I1	MEX5_OSM_TNF_LN_1_1_d18		5.1	OSM/TNF+Link-N	18
A0A075B6I1	MEX5_OSM_TNF_LN_1_1_d3	3.9107e+06	5.1	OSM/TNF+Link-N	3	21.899
A0A075B6I1	MEX5_OSM_TNF_LN_1_1_d6		5.1	OSM/TNF+Link-N	6
A0A075B6I1	MEX5_OSM_TNF_LN_1_1_d9		5.1	OSM/TNF+Link-N	9
A0A075B6I1	MEX5_OSM_TNF_LN_5_1_d12		5.5	OSM/TNF+Link-N	12
A0A075B6I1	MEX5_OSM_TNF_LN_5_1_d15	107141	5.5	OSM/TNF+Link-N	15	16.7092
A0A075B6I1	MEX5_OSM_TNF_LN_5_1_d18		5.5	OSM/TNF+Link-N	18
A0A075B6I1	MEX5_OSM_TNF_LN_5_1_d3	582622	5.5	OSM/TNF+Link-N	3	19.1522
A0A075B6I1	MEX5_OSM_TNF_LN_5_1_d6	75005.9	5.5	OSM/TNF+Link-N	6	16.1947
A0A075B6I1	MEX5_OSM_TNF_LN_5_1_d9		5.5	OSM/TNF+Link-N	9
A0A075B6I4	MEX5_ctrl_3_1_d12	2.12899e+06	5.3	ctrl	12	21.0217
A0A075B6I4	MEX5_ctrl_3_1_d15	980332	5.3	ctrl	15	19.9029
A0A075B6I4	MEX5_ctrl_3_1_d18	242145	5.3	ctrl	18	17.8855
A0A075B6I4	MEX5_ctrl_3_1_d3	19311305	5.3	ctrl	3	24.2029
A0A075B6I4	MEX5_ctrl_3_1_d6	1.03543e+07	5.3	ctrl	6	23.3037
A0A075B6I4	MEX5_ctrl_3_1_d9	2.58867e+06	5.3	ctrl	9	21.3038
A0A075B6I4	MEX5_ctrl_6_1_d12	406046	5.6	ctrl	12	18.6313
A0A075B6I4	MEX5_ctrl_6_1_d15	371747	5.6	ctrl	15	18.504
A0A075B6I4	MEX5_ctrl_6_1_d18	7.73753e+06	5.6	ctrl	18	22.8834
A0A075B6I4	MEX5_ctrl_6_1_d3	5.92148e+06	5.6	ctrl	3	22.4975
A0A075B6I4	MEX5_ctrl_6_1_d6	2.43167e+06	5.6	ctrl	6	21.2135
A0A075B6I4	MEX5_ctrl_6_1_d9	377780	5.6	ctrl	9	18.5272
A0A075B6I4	MEX5_IL6_TNF_3_1_d12	795180	5.3	IL6/TNF	12	19.6009
A0A075B6I4	MEX5_IL6_TNF_3_1_d15	336539	5.3	IL6/TNF	15	18.3604
A0A075B6I4	MEX5_IL6_TNF_3_1_d18	140546	5.3	IL6/TNF	18	17.1007
A0A075B6I4	MEX5_IL6_TNF_3_1_d3	2.48956e+07	5.3	IL6/TNF	3	24.5694
A0A075B6I4	MEX5_IL6_TNF_3_1_d6	1.125e+07	5.3	IL6/TNF	6	23.4234
A0A075B6I4	MEX5_IL6_TNF_3_1_d9	2.6245e+06	5.3	IL6/TNF	9	21.3236
A0A075B6I4	MEX5_IL6_TNF_6_1_d12	516023	5.6	IL6/TNF	12	18.9771
A0A075B6I4	MEX5_IL6_TNF_6_1_d15		5.6	IL6/TNF	15
A0A075B6I4	MEX5_IL6_TNF_6_1_d18		5.6	IL6/TNF	18
A0A075B6I4	MEX5_IL6_TNF_6_1_d3	5.66064e+06	5.6	IL6/TNF	3	22.4325
A0A075B6I4	MEX5_IL6_TNF_6_1_d6	3.19439e+06	5.6	IL6/TNF	6	21.6071
A0A075B6I4	MEX5_IL6_TNF_6_1_d9	1.13904e+06	5.6	IL6/TNF	9	20.1194
A0A075B6I4	MEX5_IL6_TNF_CKF_3_1_d12	476510	5.3	IL6/TNF+CKF	12	18.8621
A0A075B6I4	MEX5_IL6_TNF_CKF_3_1_d15	280407	5.3	IL6/TNF+CKF	15	18.0972
A0A075B6I4	MEX5_IL6_TNF_CKF_3_1_d18	284655	5.3	IL6/TNF+CKF	18	18.1189
A0A075B6I4	MEX5_IL6_TNF_CKF_3_1_d3	30525006	5.3	IL6/TNF+CKF	3	24.8635
A0A075B6I4	MEX5_IL6_TNF_CKF_3_1_d6	4111376	5.3	IL6/TNF+CKF	6	21.9712
A0A075B6I4	MEX5_IL6_TNF_CKF_3_1_d9	1.59796e+06	5.3	IL6/TNF+CKF	9	20.6078
A0A075B6I4	MEX5_IL6_TNF_CKF_6_1_d12	531262	5.6	IL6/TNF+CKF	12	19.0191
A0A075B6I4	MEX5_IL6_TNF_CKF_6_1_d15	158413	5.6	IL6/TNF+CKF	15	17.2733
A0A075B6I4	MEX5_IL6_TNF_CKF_6_1_d18	198606	5.6	IL6/TNF+CKF	18	17.5995
A0A075B6I4	MEX5_IL6_TNF_CKF_6_1_d3	8.29783e+06	5.6	IL6/TNF+CKF	3	22.9843
A0A075B6I4	MEX5_IL6_TNF_CKF_6_1_d6	3.09996e+06	5.6	IL6/TNF+CKF	6	21.5638
A0A075B6I4	MEX5_IL6_TNF_CKF_6_1_d9	1.46444e+06	5.6	IL6/TNF+CKF	9	20.4819
A0A075B6I4	MEX5_IL6_TNF_DEX_3_1_d12	618780	5.3	IL6/TNF+DEX	12	19.2391
A0A075B6I4	MEX5_IL6_TNF_DEX_3_1_d15	300404	5.3	IL6/TNF+DEX	15	18.1965
A0A075B6I4	MEX5_IL6_TNF_DEX_3_1_d18	163250	5.3	IL6/TNF+DEX	18	17.3167
A0A075B6I4	MEX5_IL6_TNF_DEX_3_1_d3	19446550	5.3	IL6/TNF+DEX	3	24.213
A0A075B6I4	MEX5_IL6_TNF_DEX_3_1_d6	7.99476e+06	5.3	IL6/TNF+DEX	6	22.9306
A0A075B6I4	MEX5_IL6_TNF_DEX_3_1_d9	3.121e+06	5.3	IL6/TNF+DEX	9	21.5736
A0A075B6I4	MEX5_IL6_TNF_DEX_6_1_d12	568776	5.6	IL6/TNF+DEX	12	19.1175
A0A075B6I4	MEX5_IL6_TNF_DEX_6_1_d15		5.6	IL6/TNF+DEX	15
A0A075B6I4	MEX5_IL6_TNF_DEX_6_1_d18	378571	5.6	IL6/TNF+DEX	18	18.5302
A0A075B6I4	MEX5_IL6_TNF_DEX_6_1_d3	8.27612e+06	5.6	IL6/TNF+DEX	3	22.9805
A0A075B6I4	MEX5_IL6_TNF_DEX_6_1_d6	3.00775e+06	5.6	IL6/TNF+DEX	6	21.5203
A0A075B6I4	MEX5_IL6_TNF_DEX_6_1_d9	1.05038e+06	5.6	IL6/TNF+DEX	9	20.0025
A0A075B6I4	MEX5_IL6_TNF_LN_3_1_d12	585172	5.3	IL6/TNF+Link-N	12	19.1585
A0A075B6I4	MEX5_IL6_TNF_LN_3_1_d15	381573	5.3	IL6/TNF+Link-N	15	18.5416
A0A075B6I4	MEX5_IL6_TNF_LN_3_1_d18		5.3	IL6/TNF+Link-N	18
A0A075B6I4	MEX5_IL6_TNF_LN_3_1_d3	1.76535e+07	5.3	IL6/TNF+Link-N	3	24.0734
A0A075B6I4	MEX5_IL6_TNF_LN_3_1_d6	4.72851e+06	5.3	IL6/TNF+Link-N	6	22.173
A0A075B6I4	MEX5_IL6_TNF_LN_3_1_d9	1.74077e+06	5.3	IL6/TNF+Link-N	9	20.7313
A0A075B6I4	MEX5_IL6_TNF_LN_6_1_d12	153417	5.6	IL6/TNF+Link-N	12	17.2271
A0A075B6I4	MEX5_IL6_TNF_LN_6_1_d15	37604.1	5.6	IL6/TNF+Link-N	15	15.1986
A0A075B6I4	MEX5_IL6_TNF_LN_6_1_d18		5.6	IL6/TNF+Link-N	18
A0A075B6I4	MEX5_IL6_TNF_LN_6_1_d3	1.99876e+06	5.6	IL6/TNF+Link-N	3	20.9307
A0A075B6I4	MEX5_IL6_TNF_LN_6_1_d6	455960	5.6	IL6/TNF+Link-N	6	18.7985
A0A075B6I4	MEX5_IL6_TNF_LN_6_1_d9	345908	5.6	IL6/TNF+Link-N	9	18.4
A0A075B6I4	MEX5_OSM_TNF_3_1_d12	752625	5.3	OSM/TNF	12	19.5216
A0A075B6I4	MEX5_OSM_TNF_3_1_d15	606118	5.3	OSM/TNF	15	19.2092
A0A075B6I4	MEX5_OSM_TNF_3_1_d18		5.3	OSM/TNF	18
A0A075B6I4	MEX5_OSM_TNF_3_1_d3	18530210	5.3	OSM/TNF	3	24.1434
A0A075B6I4	MEX5_OSM_TNF_3_1_d6	10185004	5.3	OSM/TNF	6	23.2799
A0A075B6I4	MEX5_OSM_TNF_3_1_d9	2.52452e+06	5.3	OSM/TNF	9	21.2676
A0A075B6I4	MEX5_OSM_TNF_6_1_d12	374700	5.6	OSM/TNF	12	18.5154
A0A075B6I4	MEX5_OSM_TNF_6_1_d15	209561	5.6	OSM/TNF	15	17.677
A0A075B6I4	MEX5_OSM_TNF_6_1_d18		5.6	OSM/TNF	18
A0A075B6I4	MEX5_OSM_TNF_6_1_d3	5087311	5.6	OSM/TNF	3	22.2785
A0A075B6I4	MEX5_OSM_TNF_6_1_d6	3.01143e+06	5.6	OSM/TNF	6	21.522
A0A075B6I4	MEX5_OSM_TNF_6_1_d9	1.12468e+06	5.6	OSM/TNF	9	20.1011
A0A075B6I4	MEX5_OSM_TNF_CKF_3_1_d12	418843	5.3	OSM/TNF+CKF	12	18.6761
A0A075B6I4	MEX5_OSM_TNF_CKF_3_1_d15	118845	5.3	OSM/TNF+CKF	15	16.8587
A0A075B6I4	MEX5_OSM_TNF_CKF_3_1_d18	151071	5.3	OSM/TNF+CKF	18	17.2049
A0A075B6I4	MEX5_OSM_TNF_CKF_3_1_d3	12669171	5.3	OSM/TNF+CKF	3	23.5948
A0A075B6I4	MEX5_OSM_TNF_CKF_3_1_d6	6.78387e+06	5.3	OSM/TNF+CKF	6	22.6937
A0A075B6I4	MEX5_OSM_TNF_CKF_3_1_d9	1.53909e+06	5.3	OSM/TNF+CKF	9	20.5536
A0A075B6I4	MEX5_OSM_TNF_CKF_6_1_d12		5.6	OSM/TNF+CKF	12
A0A075B6I4	MEX5_OSM_TNF_CKF_6_1_d15		5.6	OSM/TNF+CKF	15
A0A075B6I4	MEX5_OSM_TNF_CKF_6_1_d18	49366.5	5.6	OSM/TNF+CKF	18	15.5912
A0A075B6I4	MEX5_OSM_TNF_CKF_6_1_d3	4.73594e+06	5.6	OSM/TNF+CKF	3	22.1752
A0A075B6I4	MEX5_OSM_TNF_CKF_6_1_d6	2.53189e+06	5.6	OSM/TNF+CKF	6	21.2718
A0A075B6I4	MEX5_OSM_TNF_CKF_6_1_d9	407445	5.6	OSM/TNF+CKF	9	18.6362
A0A075B6I4	MEX5_OSM_TNF_DEX_3_1_d12	1.07532e+06	5.3	OSM/TNF+DEX	12	20.0363
A0A075B6I4	MEX5_OSM_TNF_DEX_3_1_d15	956861	5.3	OSM/TNF+DEX	15	19.8679
A0A075B6I4	MEX5_OSM_TNF_DEX_3_1_d18	718709	5.3	OSM/TNF+DEX	18	19.455
A0A075B6I4	MEX5_OSM_TNF_DEX_3_1_d3	1.62671e+07	5.3	OSM/TNF+DEX	3	23.9555
A0A075B6I4	MEX5_OSM_TNF_DEX_3_1_d6	5.70163e+06	5.3	OSM/TNF+DEX	6	22.4429
A0A075B6I4	MEX5_OSM_TNF_DEX_3_1_d9	2.73783e+06	5.3	OSM/TNF+DEX	9	21.3846
A0A075B6I4	MEX5_OSM_TNF_DEX_6_1_d12	173695	5.6	OSM/TNF+DEX	12	17.4062
A0A075B6I4	MEX5_OSM_TNF_DEX_6_1_d15		5.6	OSM/TNF+DEX	15
A0A075B6I4	MEX5_OSM_TNF_DEX_6_1_d18	60486.5	5.6	OSM/TNF+DEX	18	15.8843
A0A075B6I4	MEX5_OSM_TNF_DEX_6_1_d3	5319542	5.6	OSM/TNF+DEX	3	22.3429
A0A075B6I4	MEX5_OSM_TNF_DEX_6_1_d6	2.09894e+06	5.6	OSM/TNF+DEX	6	21.0012
A0A075B6I4	MEX5_OSM_TNF_DEX_6_1_d9	838097	5.6	OSM/TNF+DEX	9	19.6768
A0A075B6I4	MEX5_OSM_TNF_LN_3_1_d12	629723	5.3	OSM/TNF+Link-N	12	19.2644
A0A075B6I4	MEX5_OSM_TNF_LN_3_1_d15	717532	5.3	OSM/TNF+Link-N	15	19.4527
A0A075B6I4	MEX5_OSM_TNF_LN_3_1_d18	441100	5.3	OSM/TNF+Link-N	18	18.7507
A0A075B6I4	MEX5_OSM_TNF_LN_3_1_d3	1.6695e+07	5.3	OSM/TNF+Link-N	3	23.9929
A0A075B6I4	MEX5_OSM_TNF_LN_3_1_d6	5983750	5.3	OSM/TNF+Link-N	6	22.5126
A0A075B6I4	MEX5_OSM_TNF_LN_3_1_d9	3.00872e+06	5.3	OSM/TNF+Link-N	9	21.5207
A0A075B6I4	MEX5_OSM_TNF_LN_6_1_d12	495265	5.6	OSM/TNF+Link-N	12	18.9178
A0A075B6I4	MEX5_OSM_TNF_LN_6_1_d15	215242	5.6	OSM/TNF+Link-N	15	17.7156
A0A075B6I4	MEX5_OSM_TNF_LN_6_1_d18	84190.6	5.6	OSM/TNF+Link-N	18	16.3614
A0A075B6I4	MEX5_OSM_TNF_LN_6_1_d3	7954881	5.6	OSM/TNF+Link-N	3	22.9234
A0A075B6I4	MEX5_OSM_TNF_LN_6_1_d6	2.83143e+06	5.6	OSM/TNF+Link-N	6	21.4331
A0A075B6I4	MEX5_OSM_TNF_LN_6_1_d9	947010	5.6	OSM/TNF+Link-N	9	19.853
A0A075B6I9	MEX5_ctrl_1_1_d12		5.1	ctrl	12
A0A075B6I9	MEX5_ctrl_1_1_d15	1.59916e+06	5.1	ctrl	15	20.6089
A0A075B6I9	MEX5_ctrl_1_1_d18	1.99016e+06	5.1	ctrl	18	20.9245
A0A075B6I9	MEX5_ctrl_1_1_d3	1.88757e+07	5.1	ctrl	3	24.17
A0A075B6I9	MEX5_ctrl_1_1_d6	5.02313e+06	5.1	ctrl	6	22.2602
A0A075B6I9	MEX5_ctrl_1_1_d9	1.02154e+06	5.1	ctrl	9	19.9623
A0A075B6I9	MEX5_ctrl_2_1_d12	805452	5.2	ctrl	12	19.6194
A0A075B6I9	MEX5_ctrl_2_1_d15		5.2	ctrl	15
A0A075B6I9	MEX5_ctrl_2_1_d18		5.2	ctrl	18
A0A075B6I9	MEX5_ctrl_2_1_d3	1.7453e+07	5.2	ctrl	3	24.057
A0A075B6I9	MEX5_ctrl_2_1_d6	5.06889e+06	5.2	ctrl	6	22.2732
A0A075B6I9	MEX5_ctrl_2_1_d9	2585493	5.2	ctrl	9	21.302
A0A075B6I9	MEX5_ctrl_4_1_d12	99764.9	5.4	ctrl	12	16.6062
A0A075B6I9	MEX5_ctrl_4_1_d15		5.4	ctrl	15
A0A075B6I9	MEX5_ctrl_4_1_d18		5.4	ctrl	18
A0A075B6I9	MEX5_ctrl_4_1_d3	2.8931e+06	5.4	ctrl	3	21.4642
A0A075B6I9	MEX5_ctrl_4_1_d6	1.28253e+06	5.4	ctrl	6	20.2906
A0A075B6I9	MEX5_ctrl_4_1_d9	50146.4	5.4	ctrl	9	15.6139
A0A075B6I9	MEX5_ctrl_5_1_d12	513214	5.5	ctrl	12	18.9692
A0A075B6I9	MEX5_ctrl_5_1_d15	255108	5.5	ctrl	15	17.9607
A0A075B6I9	MEX5_ctrl_5_1_d18	223674	5.5	ctrl	18	17.771
A0A075B6I9	MEX5_ctrl_5_1_d3	7.78771e+06	5.5	ctrl	3	22.8928
A0A075B6I9	MEX5_ctrl_5_1_d6	4.94445e+06	5.5	ctrl	6	22.2374
A0A075B6I9	MEX5_ctrl_5_1_d9	843037	5.5	ctrl	9	19.6852
A0A075B6I9	MEX5_IL6_TNF_1_1_d12		5.1	IL6/TNF	12
A0A075B6I9	MEX5_IL6_TNF_1_1_d15	620812	5.1	IL6/TNF	15	19.2438
A0A075B6I9	MEX5_IL6_TNF_1_1_d18	6.46295e+06	5.1	IL6/TNF	18	22.6238
A0A075B6I9	MEX5_IL6_TNF_1_1_d3	1.85428e+07	5.1	IL6/TNF	3	24.1444
A0A075B6I9	MEX5_IL6_TNF_1_1_d6	4243803	5.1	IL6/TNF	6	22.0169
A0A075B6I9	MEX5_IL6_TNF_1_1_d9	329920	5.1	IL6/TNF	9	18.3318
A0A075B6I9	MEX5_IL6_TNF_2_1_d12	1.37935e+06	5.2	IL6/TNF	12	20.3956
A0A075B6I9	MEX5_IL6_TNF_2_1_d15	680437	5.2	IL6/TNF	15	19.3761
A0A075B6I9	MEX5_IL6_TNF_2_1_d18		5.2	IL6/TNF	18
A0A075B6I9	MEX5_IL6_TNF_2_1_d3	1.68107e+07	5.2	IL6/TNF	3	24.0029
A0A075B6I9	MEX5_IL6_TNF_2_1_d6	8.14008e+06	5.2	IL6/TNF	6	22.9566
A0A075B6I9	MEX5_IL6_TNF_2_1_d9	2.96999e+06	5.2	IL6/TNF	9	21.502
A0A075B6I9	MEX5_IL6_TNF_4_1_d12		5.4	IL6/TNF	12
A0A075B6I9	MEX5_IL6_TNF_4_1_d15	118111	5.4	IL6/TNF	15	16.8498
A0A075B6I9	MEX5_IL6_TNF_4_1_d18	306500	5.4	IL6/TNF	18	18.2255
A0A075B6I9	MEX5_IL6_TNF_4_1_d3	2.90681e+06	5.4	IL6/TNF	3	21.471
A0A075B6I9	MEX5_IL6_TNF_4_1_d6	911976	5.4	IL6/TNF	6	19.7986
A0A075B6I9	MEX5_IL6_TNF_4_1_d9	315728	5.4	IL6/TNF	9	18.2683
A0A075B6I9	MEX5_IL6_TNF_5_1_d12	247179	5.5	IL6/TNF	12	17.9152
A0A075B6I9	MEX5_IL6_TNF_5_1_d15	190162	5.5	IL6/TNF	15	17.5369
A0A075B6I9	MEX5_IL6_TNF_5_1_d18	114432	5.5	IL6/TNF	18	16.8041
A0A075B6I9	MEX5_IL6_TNF_5_1_d3	1.00847e+07	5.5	IL6/TNF	3	23.2657
A0A075B6I9	MEX5_IL6_TNF_5_1_d6	2.00528e+06	5.5	IL6/TNF	6	20.9354
A0A075B6I9	MEX5_IL6_TNF_5_1_d9	1.1997e+06	5.5	IL6/TNF	9	20.1942
A0A075B6I9	MEX5_IL6_TNF_CKF_1_1_d12		5.1	IL6/TNF+CKF	12
A0A075B6I9	MEX5_IL6_TNF_CKF_1_1_d15	1315478	5.1	IL6/TNF+CKF	15	20.3272
A0A075B6I9	MEX5_IL6_TNF_CKF_1_1_d18	1.26579e+06	5.1	IL6/TNF+CKF	18	20.2716
A0A075B6I9	MEX5_IL6_TNF_CKF_1_1_d3	7.44687e+06	5.1	IL6/TNF+CKF	3	22.8282
A0A075B6I9	MEX5_IL6_TNF_CKF_1_1_d6	1.64084e+06	5.1	IL6/TNF+CKF	6	20.646
A0A075B6I9	MEX5_IL6_TNF_CKF_1_1_d9	1114021	5.1	IL6/TNF+CKF	9	20.0873
A0A075B6I9	MEX5_IL6_TNF_CKF_2_1_d12		5.2	IL6/TNF+CKF	12
A0A075B6I9	MEX5_IL6_TNF_CKF_2_1_d15		5.2	IL6/TNF+CKF	15
A0A075B6I9	MEX5_IL6_TNF_CKF_2_1_d18		5.2	IL6/TNF+CKF	18
A0A075B6I9	MEX5_IL6_TNF_CKF_2_1_d3	7990620	5.2	IL6/TNF+CKF	3	22.9299
A0A075B6I9	MEX5_IL6_TNF_CKF_2_1_d6	3.46179e+06	5.2	IL6/TNF+CKF	6	21.7231
A0A075B6I9	MEX5_IL6_TNF_CKF_2_1_d9		5.2	IL6/TNF+CKF	9
A0A075B6I9	MEX5_IL6_TNF_CKF_4_1_d12		5.4	IL6/TNF+CKF	12
A0A075B6I9	MEX5_IL6_TNF_CKF_4_1_d15	137587	5.4	IL6/TNF+CKF	15	17.07
A0A075B6I9	MEX5_IL6_TNF_CKF_4_1_d18	479387	5.4	IL6/TNF+CKF	18	18.8708
A0A075B6I9	MEX5_IL6_TNF_CKF_4_1_d3	5.99894e+06	5.4	IL6/TNF+CKF	3	22.5163
A0A075B6I9	MEX5_IL6_TNF_CKF_4_1_d6	1.3236e+06	5.4	IL6/TNF+CKF	6	20.336
A0A075B6I9	MEX5_IL6_TNF_CKF_4_1_d9	588044	5.4	IL6/TNF+CKF	9	19.1656
A0A075B6I9	MEX5_IL6_TNF_CKF_5_1_d12	733987	5.5	IL6/TNF+CKF	12	19.4854
A0A075B6I9	MEX5_IL6_TNF_CKF_5_1_d15	538030	5.5	IL6/TNF+CKF	15	19.0373
A0A075B6I9	MEX5_IL6_TNF_CKF_5_1_d18	47419.9	5.5	IL6/TNF+CKF	18	15.5332
A0A075B6I9	MEX5_IL6_TNF_CKF_5_1_d3	14302520	5.5	IL6/TNF+CKF	3	23.7698
A0A075B6I9	MEX5_IL6_TNF_CKF_5_1_d6	5.39137e+06	5.5	IL6/TNF+CKF	6	22.3622
A0A075B6I9	MEX5_IL6_TNF_CKF_5_1_d9	2.84447e+06	5.5	IL6/TNF+CKF	9	21.4397
A0A075B6I9	MEX5_IL6_TNF_DEX_1_1_d12	326654	5.1	IL6/TNF+DEX	12	18.3174
A0A075B6I9	MEX5_IL6_TNF_DEX_1_1_d15	900805	5.1	IL6/TNF+DEX	15	19.7809
A0A075B6I9	MEX5_IL6_TNF_DEX_1_1_d18	2.2806e+06	5.1	IL6/TNF+DEX	18	21.121
A0A075B6I9	MEX5_IL6_TNF_DEX_1_1_d3	2.58162e+07	5.1	IL6/TNF+DEX	3	24.6218
A0A075B6I9	MEX5_IL6_TNF_DEX_1_1_d6	1.45435e+07	5.1	IL6/TNF+DEX	6	23.7939
A0A075B6I9	MEX5_IL6_TNF_DEX_1_1_d9	2.93552e+06	5.1	IL6/TNF+DEX	9	21.4852
A0A075B6I9	MEX5_IL6_TNF_DEX_2_1_d12	1.07602e+06	5.2	IL6/TNF+DEX	12	20.0373
A0A075B6I9	MEX5_IL6_TNF_DEX_2_1_d15	270870	5.2	IL6/TNF+DEX	15	18.0472
A0A075B6I9	MEX5_IL6_TNF_DEX_2_1_d18		5.2	IL6/TNF+DEX	18
A0A075B6I9	MEX5_IL6_TNF_DEX_2_1_d3	42208095	5.2	IL6/TNF+DEX	3	25.331
A0A075B6I9	MEX5_IL6_TNF_DEX_2_1_d6	1.51753e+07	5.2	IL6/TNF+DEX	6	23.8552
A0A075B6I9	MEX5_IL6_TNF_DEX_2_1_d9	2.43018e+06	5.2	IL6/TNF+DEX	9	21.2126
A0A075B6I9	MEX5_IL6_TNF_DEX_4_1_d12	55468.8	5.4	IL6/TNF+DEX	12	15.7594
A0A075B6I9	MEX5_IL6_TNF_DEX_4_1_d15	85751.1	5.4	IL6/TNF+DEX	15	16.3879
A0A075B6I9	MEX5_IL6_TNF_DEX_4_1_d18		5.4	IL6/TNF+DEX	18
A0A075B6I9	MEX5_IL6_TNF_DEX_4_1_d3	2.14022e+06	5.4	IL6/TNF+DEX	3	21.0293
A0A075B6I9	MEX5_IL6_TNF_DEX_4_1_d6	791995	5.4	IL6/TNF+DEX	6	19.5951
A0A075B6I9	MEX5_IL6_TNF_DEX_4_1_d9	276295	5.4	IL6/TNF+DEX	9	18.0759
A0A075B6I9	MEX5_IL6_TNF_DEX_5_1_d12	885264	5.5	IL6/TNF+DEX	12	19.7557
A0A075B6I9	MEX5_IL6_TNF_DEX_5_1_d15	883153	5.5	IL6/TNF+DEX	15	19.7523
A0A075B6I9	MEX5_IL6_TNF_DEX_5_1_d18	82364.4	5.5	IL6/TNF+DEX	18	16.3297
A0A075B6I9	MEX5_IL6_TNF_DEX_5_1_d3	21463026	5.5	IL6/TNF+DEX	3	24.3554
A0A075B6I9	MEX5_IL6_TNF_DEX_5_1_d6	4.16675e+06	5.5	IL6/TNF+DEX	6	21.9905
A0A075B6I9	MEX5_IL6_TNF_DEX_5_1_d9	1.60305e+06	5.5	IL6/TNF+DEX	9	20.6124
A0A075B6I9	MEX5_IL6_TNF_LN_1_1_d12	2.16123e+06	5.1	IL6/TNF+Link-N	12	21.0434
A0A075B6I9	MEX5_IL6_TNF_LN_1_1_d15	4.7138e+06	5.1	IL6/TNF+Link-N	15	22.1685
A0A075B6I9	MEX5_IL6_TNF_LN_1_1_d18	6.07616e+06	5.1	IL6/TNF+Link-N	18	22.5347
A0A075B6I9	MEX5_IL6_TNF_LN_1_1_d3	10304971	5.1	IL6/TNF+Link-N	3	23.2968
A0A075B6I9	MEX5_IL6_TNF_LN_1_1_d6	3.39107e+06	5.1	IL6/TNF+Link-N	6	21.6933
A0A075B6I9	MEX5_IL6_TNF_LN_1_1_d9	490882	5.1	IL6/TNF+Link-N	9	18.905
A0A075B6I9	MEX5_IL6_TNF_LN_2_1_d12		5.2	IL6/TNF+Link-N	12
A0A075B6I9	MEX5_IL6_TNF_LN_2_1_d15		5.2	IL6/TNF+Link-N	15
A0A075B6I9	MEX5_IL6_TNF_LN_2_1_d18	209229	5.2	IL6/TNF+Link-N	18	17.6747
A0A075B6I9	MEX5_IL6_TNF_LN_2_1_d3	14140800	5.2	IL6/TNF+Link-N	3	23.7534
A0A075B6I9	MEX5_IL6_TNF_LN_2_1_d6	4689912	5.2	IL6/TNF+Link-N	6	22.1611
A0A075B6I9	MEX5_IL6_TNF_LN_2_1_d9	1.6178e+06	5.2	IL6/TNF+Link-N	9	20.6256
A0A075B6I9	MEX5_IL6_TNF_LN_4_1_d12	278399	5.4	IL6/TNF+Link-N	12	18.0868
A0A075B6I9	MEX5_IL6_TNF_LN_4_1_d15		5.4	IL6/TNF+Link-N	15
A0A075B6I9	MEX5_IL6_TNF_LN_4_1_d18	211977	5.4	IL6/TNF+Link-N	18	17.6935
A0A075B6I9	MEX5_IL6_TNF_LN_4_1_d3	1.092e+06	5.4	IL6/TNF+Link-N	3	20.0585
A0A075B6I9	MEX5_IL6_TNF_LN_4_1_d6	344868	5.4	IL6/TNF+Link-N	6	18.3957
A0A075B6I9	MEX5_IL6_TNF_LN_4_1_d9	203052	5.4	IL6/TNF+Link-N	9	17.6315
A0A075B6I9	MEX5_IL6_TNF_LN_5_1_d12	589339	5.5	IL6/TNF+Link-N	12	19.1687
A0A075B6I9	MEX5_IL6_TNF_LN_5_1_d15	255846	5.5	IL6/TNF+Link-N	15	17.9649
A0A075B6I9	MEX5_IL6_TNF_LN_5_1_d18		5.5	IL6/TNF+Link-N	18
A0A075B6I9	MEX5_IL6_TNF_LN_5_1_d3	1.62162e+07	5.5	IL6/TNF+Link-N	3	23.9509
A0A075B6I9	MEX5_IL6_TNF_LN_5_1_d6	5.60943e+06	5.5	IL6/TNF+Link-N	6	22.4194
A0A075B6I9	MEX5_IL6_TNF_LN_5_1_d9	1.2215e+06	5.5	IL6/TNF+Link-N	9	20.2202
A0A075B6I9	MEX5_OSM_TNF_1_1_d12		5.1	OSM/TNF	12
A0A075B6I9	MEX5_OSM_TNF_1_1_d15	1.02968e+06	5.1	OSM/TNF	15	19.9738
A0A075B6I9	MEX5_OSM_TNF_1_1_d18		5.1	OSM/TNF	18
A0A075B6I9	MEX5_OSM_TNF_1_1_d3	1.33071e+07	5.1	OSM/TNF	3	23.6657
A0A075B6I9	MEX5_OSM_TNF_1_1_d6	4.25571e+06	5.1	OSM/TNF	6	22.021
A0A075B6I9	MEX5_OSM_TNF_1_1_d9	593897	5.1	OSM/TNF	9	19.1799
A0A075B6I9	MEX5_OSM_TNF_2_1_d12	1.63523e+06	5.2	OSM/TNF	12	20.6411
A0A075B6I9	MEX5_OSM_TNF_2_1_d15		5.2	OSM/TNF	15
A0A075B6I9	MEX5_OSM_TNF_2_1_d18	286486	5.2	OSM/TNF	18	18.1281
A0A075B6I9	MEX5_OSM_TNF_2_1_d3	38727912	5.2	OSM/TNF	3	25.2069
A0A075B6I9	MEX5_OSM_TNF_2_1_d6	6.12319e+06	5.2	OSM/TNF	6	22.5459
A0A075B6I9	MEX5_OSM_TNF_2_1_d9	2063061	5.2	OSM/TNF	9	20.9764
A0A075B6I9	MEX5_OSM_TNF_4_1_d12	837478	5.4	OSM/TNF	12	19.6757
A0A075B6I9	MEX5_OSM_TNF_4_1_d15	349407	5.4	OSM/TNF	15	18.4145
A0A075B6I9	MEX5_OSM_TNF_4_1_d18	350244	5.4	OSM/TNF	18	18.418
A0A075B6I9	MEX5_OSM_TNF_4_1_d3	4990751	5.4	OSM/TNF	3	22.2508
A0A075B6I9	MEX5_OSM_TNF_4_1_d6	2.1023e+06	5.4	OSM/TNF	6	21.0035
A0A075B6I9	MEX5_OSM_TNF_4_1_d9	778505	5.4	OSM/TNF	9	19.5703
A0A075B6I9	MEX5_OSM_TNF_5_1_d12		5.5	OSM/TNF	12
A0A075B6I9	MEX5_OSM_TNF_5_1_d15		5.5	OSM/TNF	15
A0A075B6I9	MEX5_OSM_TNF_5_1_d18	141109	5.5	OSM/TNF	18	17.1064
A0A075B6I9	MEX5_OSM_TNF_5_1_d3	12160576	5.5	OSM/TNF	3	23.5357
A0A075B6I9	MEX5_OSM_TNF_5_1_d6	1.98696e+06	5.5	OSM/TNF	6	20.9221
A0A075B6I9	MEX5_OSM_TNF_5_1_d9	1.35503e+06	5.5	OSM/TNF	9	20.3699
A0A075B6I9	MEX5_OSM_TNF_CKF_1_1_d12		5.1	OSM/TNF+CKF	12
A0A075B6I9	MEX5_OSM_TNF_CKF_1_1_d15	1.57402e+06	5.1	OSM/TNF+CKF	15	20.586
A0A075B6I9	MEX5_OSM_TNF_CKF_1_1_d18	5.51456e+06	5.1	OSM/TNF+CKF	18	22.3948
A0A075B6I9	MEX5_OSM_TNF_CKF_1_1_d3	1.42358e+07	5.1	OSM/TNF+CKF	3	23.763
A0A075B6I9	MEX5_OSM_TNF_CKF_1_1_d6	2.86467e+06	5.1	OSM/TNF+CKF	6	21.4499
A0A075B6I9	MEX5_OSM_TNF_CKF_1_1_d9	364663	5.1	OSM/TNF+CKF	9	18.4762
A0A075B6I9	MEX5_OSM_TNF_CKF_2_1_d12	859323	5.2	OSM/TNF+CKF	12	19.7128
A0A075B6I9	MEX5_OSM_TNF_CKF_2_1_d15	436563	5.2	OSM/TNF+CKF	15	18.7358
A0A075B6I9	MEX5_OSM_TNF_CKF_2_1_d18	317614	5.2	OSM/TNF+CKF	18	18.2769
A0A075B6I9	MEX5_OSM_TNF_CKF_2_1_d3	1.56364e+07	5.2	OSM/TNF+CKF	3	23.8984
A0A075B6I9	MEX5_OSM_TNF_CKF_2_1_d6	4.3935e+06	5.2	OSM/TNF+CKF	6	22.0669
A0A075B6I9	MEX5_OSM_TNF_CKF_2_1_d9	757656	5.2	OSM/TNF+CKF	9	19.5312
A0A075B6I9	MEX5_OSM_TNF_CKF_4_1_d12		5.4	OSM/TNF+CKF	12
A0A075B6I9	MEX5_OSM_TNF_CKF_4_1_d15		5.4	OSM/TNF+CKF	15
A0A075B6I9	MEX5_OSM_TNF_CKF_4_1_d18		5.4	OSM/TNF+CKF	18
A0A075B6I9	MEX5_OSM_TNF_CKF_4_1_d3	9.97899e+06	5.4	OSM/TNF+CKF	3	23.2505
A0A075B6I9	MEX5_OSM_TNF_CKF_4_1_d6	1.33558e+06	5.4	OSM/TNF+CKF	6	20.349
A0A075B6I9	MEX5_OSM_TNF_CKF_4_1_d9		5.4	OSM/TNF+CKF	9
A0A075B6I9	MEX5_OSM_TNF_CKF_5_1_d12	224890	5.5	OSM/TNF+CKF	12	17.7789
A0A075B6I9	MEX5_OSM_TNF_CKF_5_1_d15	184564	5.5	OSM/TNF+CKF	15	17.4938
A0A075B6I9	MEX5_OSM_TNF_CKF_5_1_d18		5.5	OSM/TNF+CKF	18
A0A075B6I9	MEX5_OSM_TNF_CKF_5_1_d3	8959072	5.5	OSM/TNF+CKF	3	23.0949
A0A075B6I9	MEX5_OSM_TNF_CKF_5_1_d6	3.85659e+06	5.5	OSM/TNF+CKF	6	21.8789
A0A075B6I9	MEX5_OSM_TNF_CKF_5_1_d9	1.30609e+06	5.5	OSM/TNF+CKF	9	20.3168
A0A075B6I9	MEX5_OSM_TNF_DEX_1_1_d12	491455	5.1	OSM/TNF+DEX	12	18.9067
A0A075B6I9	MEX5_OSM_TNF_DEX_1_1_d15	1.3046e+06	5.1	OSM/TNF+DEX	15	20.3152
A0A075B6I9	MEX5_OSM_TNF_DEX_1_1_d18	2.65997e+06	5.1	OSM/TNF+DEX	18	21.343
A0A075B6I9	MEX5_OSM_TNF_DEX_1_1_d3	1.86951e+07	5.1	OSM/TNF+DEX	3	24.1562
A0A075B6I9	MEX5_OSM_TNF_DEX_1_1_d6	5.79822e+06	5.1	OSM/TNF+DEX	6	22.4672
A0A075B6I9	MEX5_OSM_TNF_DEX_1_1_d9	1.29675e+06	5.1	OSM/TNF+DEX	9	20.3065
A0A075B6I9	MEX5_OSM_TNF_DEX_2_1_d12		5.2	OSM/TNF+DEX	12
A0A075B6I9	MEX5_OSM_TNF_DEX_2_1_d15	515648	5.2	OSM/TNF+DEX	15	18.976
A0A075B6I9	MEX5_OSM_TNF_DEX_2_1_d18		5.2	OSM/TNF+DEX	18
A0A075B6I9	MEX5_OSM_TNF_DEX_2_1_d3	1.87553e+07	5.2	OSM/TNF+DEX	3	24.1608
A0A075B6I9	MEX5_OSM_TNF_DEX_2_1_d6	4829900	5.2	OSM/TNF+DEX	6	22.2036
A0A075B6I9	MEX5_OSM_TNF_DEX_2_1_d9	1.28876e+06	5.2	OSM/TNF+DEX	9	20.2975
A0A075B6I9	MEX5_OSM_TNF_DEX_4_1_d12	193547	5.4	OSM/TNF+DEX	12	17.5623
A0A075B6I9	MEX5_OSM_TNF_DEX_4_1_d15	113184	5.4	OSM/TNF+DEX	15	16.7883
A0A075B6I9	MEX5_OSM_TNF_DEX_4_1_d18		5.4	OSM/TNF+DEX	18
A0A075B6I9	MEX5_OSM_TNF_DEX_4_1_d3	3.36784e+06	5.4	OSM/TNF+DEX	3	21.6834
A0A075B6I9	MEX5_OSM_TNF_DEX_4_1_d6	1.03948e+06	5.4	OSM/TNF+DEX	6	19.9874
A0A075B6I9	MEX5_OSM_TNF_DEX_4_1_d9	360166	5.4	OSM/TNF+DEX	9	18.4583
A0A075B6I9	MEX5_OSM_TNF_DEX_5_1_d12	610383	5.5	OSM/TNF+DEX	12	19.2194
A0A075B6I9	MEX5_OSM_TNF_DEX_5_1_d15	237247	5.5	OSM/TNF+DEX	15	17.856
A0A075B6I9	MEX5_OSM_TNF_DEX_5_1_d18	282703	5.5	OSM/TNF+DEX	18	18.1089
A0A075B6I9	MEX5_OSM_TNF_DEX_5_1_d3	12909336	5.5	OSM/TNF+DEX	3	23.6219
A0A075B6I9	MEX5_OSM_TNF_DEX_5_1_d6	3.35152e+06	5.5	OSM/TNF+DEX	6	21.6764
A0A075B6I9	MEX5_OSM_TNF_DEX_5_1_d9	803377	5.5	OSM/TNF+DEX	9	19.6157
A0A075B6I9	MEX5_OSM_TNF_LN_1_1_d12	525499	5.1	OSM/TNF+Link-N	12	19.0033
A0A075B6I9	MEX5_OSM_TNF_LN_1_1_d15		5.1	OSM/TNF+Link-N	15
A0A075B6I9	MEX5_OSM_TNF_LN_1_1_d18		5.1	OSM/TNF+Link-N	18
A0A075B6I9	MEX5_OSM_TNF_LN_1_1_d3	2.05679e+07	5.1	OSM/TNF+Link-N	3	24.2939
A0A075B6I9	MEX5_OSM_TNF_LN_1_1_d6	5.23284e+06	5.1	OSM/TNF+Link-N	6	22.3192
A0A075B6I9	MEX5_OSM_TNF_LN_1_1_d9	705670	5.1	OSM/TNF+Link-N	9	19.4286
A0A075B6I9	MEX5_OSM_TNF_LN_2_1_d12	136393	5.2	OSM/TNF+Link-N	12	17.0574
A0A075B6I9	MEX5_OSM_TNF_LN_2_1_d15	661562	5.2	OSM/TNF+Link-N	15	19.3355
A0A075B6I9	MEX5_OSM_TNF_LN_2_1_d18		5.2	OSM/TNF+Link-N	18
A0A075B6I9	MEX5_OSM_TNF_LN_2_1_d3	1.15525e+07	5.2	OSM/TNF+Link-N	3	23.4617
A0A075B6I9	MEX5_OSM_TNF_LN_2_1_d6	5.29032e+06	5.2	OSM/TNF+Link-N	6	22.3349
A0A075B6I9	MEX5_OSM_TNF_LN_2_1_d9	2.17752e+06	5.2	OSM/TNF+Link-N	9	21.0543
A0A075B6I9	MEX5_OSM_TNF_LN_4_1_d12	244434	5.4	OSM/TNF+Link-N	12	17.8991
A0A075B6I9	MEX5_OSM_TNF_LN_4_1_d15		5.4	OSM/TNF+Link-N	15
A0A075B6I9	MEX5_OSM_TNF_LN_4_1_d18		5.4	OSM/TNF+Link-N	18
A0A075B6I9	MEX5_OSM_TNF_LN_4_1_d3	5.20186e+06	5.4	OSM/TNF+Link-N	3	22.3106
A0A075B6I9	MEX5_OSM_TNF_LN_4_1_d6	1.66803e+06	5.4	OSM/TNF+Link-N	6	20.6697
A0A075B6I9	MEX5_OSM_TNF_LN_4_1_d9	376548	5.4	OSM/TNF+Link-N	9	18.5225
A0A075B6I9	MEX5_OSM_TNF_LN_5_1_d12	460946	5.5	OSM/TNF+Link-N	12	18.8142
A0A075B6I9	MEX5_OSM_TNF_LN_5_1_d15	205663	5.5	OSM/TNF+Link-N	15	17.6499
A0A075B6I9	MEX5_OSM_TNF_LN_5_1_d18	90884.6	5.5	OSM/TNF+Link-N	18	16.4717
A0A075B6I9	MEX5_OSM_TNF_LN_5_1_d3	6.52701e+06	5.5	OSM/TNF+Link-N	3	22.638
A0A075B6I9	MEX5_OSM_TNF_LN_5_1_d6	2.68318e+06	5.5	OSM/TNF+Link-N	6	21.3555
A0A075B6I9	MEX5_OSM_TNF_LN_5_1_d9	779741	5.5	OSM/TNF+Link-N	9	19.5726
A0A075B6J9	MEX5_ctrl_3_1_d12		5.3	ctrl	12
A0A075B6J9	MEX5_ctrl_3_1_d15		5.3	ctrl	15
A0A075B6J9	MEX5_ctrl_3_1_d18		5.3	ctrl	18
A0A075B6J9	MEX5_ctrl_3_1_d3	2247496	5.3	ctrl	3	21.0999
A0A075B6J9	MEX5_ctrl_3_1_d6	1.32072e+06	5.3	ctrl	6	20.3329
A0A075B6J9	MEX5_ctrl_3_1_d9		5.3	ctrl	9
A0A075B6J9	MEX5_IL6_TNF_3_1_d12		5.3	IL6/TNF	12
A0A075B6J9	MEX5_IL6_TNF_3_1_d15		5.3	IL6/TNF	15
A0A075B6J9	MEX5_IL6_TNF_3_1_d18		5.3	IL6/TNF	18
A0A075B6J9	MEX5_IL6_TNF_3_1_d3	6040740	5.3	IL6/TNF	3	22.5263
A0A075B6J9	MEX5_IL6_TNF_3_1_d6	1.69431e+06	5.3	IL6/TNF	6	20.6923
A0A075B6J9	MEX5_IL6_TNF_3_1_d9		5.3	IL6/TNF	9
A0A075B6J9	MEX5_IL6_TNF_CKF_3_1_d12		5.3	IL6/TNF+CKF	12
A0A075B6J9	MEX5_IL6_TNF_CKF_3_1_d15	236326	5.3	IL6/TNF+CKF	15	17.8504
A0A075B6J9	MEX5_IL6_TNF_CKF_3_1_d18		5.3	IL6/TNF+CKF	18
A0A075B6J9	MEX5_IL6_TNF_CKF_3_1_d3	8.11426e+06	5.3	IL6/TNF+CKF	3	22.952
A0A075B6J9	MEX5_IL6_TNF_CKF_3_1_d6	440141	5.3	IL6/TNF+CKF	6	18.7476
A0A075B6J9	MEX5_IL6_TNF_CKF_3_1_d9		5.3	IL6/TNF+CKF	9
A0A075B6J9	MEX5_IL6_TNF_DEX_3_1_d12		5.3	IL6/TNF+DEX	12
A0A075B6J9	MEX5_IL6_TNF_DEX_3_1_d15		5.3	IL6/TNF+DEX	15
A0A075B6J9	MEX5_IL6_TNF_DEX_3_1_d18		5.3	IL6/TNF+DEX	18
A0A075B6J9	MEX5_IL6_TNF_DEX_3_1_d3	4256568	5.3	IL6/TNF+DEX	3	22.0213
A0A075B6J9	MEX5_IL6_TNF_DEX_3_1_d6	832593	5.3	IL6/TNF+DEX	6	19.6673
A0A075B6J9	MEX5_IL6_TNF_DEX_3_1_d9		5.3	IL6/TNF+DEX	9
A0A075B6J9	MEX5_IL6_TNF_LN_3_1_d12		5.3	IL6/TNF+Link-N	12
A0A075B6J9	MEX5_IL6_TNF_LN_3_1_d15		5.3	IL6/TNF+Link-N	15
A0A075B6J9	MEX5_IL6_TNF_LN_3_1_d18		5.3	IL6/TNF+Link-N	18
A0A075B6J9	MEX5_IL6_TNF_LN_3_1_d3	2.64815e+06	5.3	IL6/TNF+Link-N	3	21.3366
A0A075B6J9	MEX5_IL6_TNF_LN_3_1_d6	713816	5.3	IL6/TNF+Link-N	6	19.4452
A0A075B6J9	MEX5_IL6_TNF_LN_3_1_d9		5.3	IL6/TNF+Link-N	9
A0A075B6J9	MEX5_OSM_TNF_3_1_d12		5.3	OSM/TNF	12
A0A075B6J9	MEX5_OSM_TNF_3_1_d15		5.3	OSM/TNF	15
A0A075B6J9	MEX5_OSM_TNF_3_1_d18		5.3	OSM/TNF	18
A0A075B6J9	MEX5_OSM_TNF_3_1_d3	3.20412e+06	5.3	OSM/TNF	3	21.6115
A0A075B6J9	MEX5_OSM_TNF_3_1_d6	1.76176e+06	5.3	OSM/TNF	6	20.7486
A0A075B6J9	MEX5_OSM_TNF_3_1_d9		5.3	OSM/TNF	9
A0A075B6J9	MEX5_OSM_TNF_CKF_3_1_d12		5.3	OSM/TNF+CKF	12
A0A075B6J9	MEX5_OSM_TNF_CKF_3_1_d15		5.3	OSM/TNF+CKF	15
A0A075B6J9	MEX5_OSM_TNF_CKF_3_1_d18		5.3	OSM/TNF+CKF	18
A0A075B6J9	MEX5_OSM_TNF_CKF_3_1_d3	1.61192e+06	5.3	OSM/TNF+CKF	3	20.6204
A0A075B6J9	MEX5_OSM_TNF_CKF_3_1_d6	774921	5.3	OSM/TNF+CKF	6	19.5637
A0A075B6J9	MEX5_OSM_TNF_CKF_3_1_d9		5.3	OSM/TNF+CKF	9
A0A075B6J9	MEX5_OSM_TNF_DEX_3_1_d12		5.3	OSM/TNF+DEX	12
A0A075B6J9	MEX5_OSM_TNF_DEX_3_1_d15		5.3	OSM/TNF+DEX	15
A0A075B6J9	MEX5_OSM_TNF_DEX_3_1_d18		5.3	OSM/TNF+DEX	18
A0A075B6J9	MEX5_OSM_TNF_DEX_3_1_d3	2.31982e+06	5.3	OSM/TNF+DEX	3	21.1456
A0A075B6J9	MEX5_OSM_TNF_DEX_3_1_d6	826880	5.3	OSM/TNF+DEX	6	19.6573
A0A075B6J9	MEX5_OSM_TNF_DEX_3_1_d9		5.3	OSM/TNF+DEX	9
A0A075B6J9	MEX5_OSM_TNF_LN_3_1_d12		5.3	OSM/TNF+Link-N	12
A0A075B6J9	MEX5_OSM_TNF_LN_3_1_d15		5.3	OSM/TNF+Link-N	15
A0A075B6J9	MEX5_OSM_TNF_LN_3_1_d18		5.3	OSM/TNF+Link-N	18
A0A075B6J9	MEX5_OSM_TNF_LN_3_1_d3	1952715	5.3	OSM/TNF+Link-N	3	20.897
A0A075B6J9	MEX5_OSM_TNF_LN_3_1_d6		5.3	OSM/TNF+Link-N	6
A0A075B6J9	MEX5_OSM_TNF_LN_3_1_d9		5.3	OSM/TNF+Link-N	9
A0A075B6K4	MEX5_ctrl_5_1_d12		5.5	ctrl	12
A0A075B6K4	MEX5_ctrl_5_1_d15		5.5	ctrl	15
A0A075B6K4	MEX5_ctrl_5_1_d18		5.5	ctrl	18
A0A075B6K4	MEX5_ctrl_5_1_d3	464631	5.5	ctrl	3	18.8257
A0A075B6K4	MEX5_ctrl_5_1_d6	237032	5.5	ctrl	6	17.8547
A0A075B6K4	MEX5_ctrl_5_1_d9		5.5	ctrl	9
A0A075B6K4	MEX5_ctrl_6_1_d12		5.6	ctrl	12
A0A075B6K4	MEX5_ctrl_6_1_d15	218862	5.6	ctrl	15	17.7397
A0A075B6K4	MEX5_ctrl_6_1_d18	2.16726e+07	5.6	ctrl	18	24.3694
A0A075B6K4	MEX5_ctrl_6_1_d3	3.14499e+06	5.6	ctrl	3	21.5846
A0A075B6K4	MEX5_ctrl_6_1_d6	1.14487e+06	5.6	ctrl	6	20.1268
A0A075B6K4	MEX5_ctrl_6_1_d9	599905	5.6	ctrl	9	19.1944
A0A075B6K4	MEX5_IL6_TNF_5_1_d12		5.5	IL6/TNF	12
A0A075B6K4	MEX5_IL6_TNF_5_1_d15		5.5	IL6/TNF	15
A0A075B6K4	MEX5_IL6_TNF_5_1_d18		5.5	IL6/TNF	18
A0A075B6K4	MEX5_IL6_TNF_5_1_d3	623373	5.5	IL6/TNF	3	19.2497
A0A075B6K4	MEX5_IL6_TNF_5_1_d6	86365	5.5	IL6/TNF	6	16.3982
A0A075B6K4	MEX5_IL6_TNF_5_1_d9		5.5	IL6/TNF	9
A0A075B6K4	MEX5_IL6_TNF_6_1_d12	488877	5.6	IL6/TNF	12	18.8991
A0A075B6K4	MEX5_IL6_TNF_6_1_d15		5.6	IL6/TNF	15
A0A075B6K4	MEX5_IL6_TNF_6_1_d18		5.6	IL6/TNF	18
A0A075B6K4	MEX5_IL6_TNF_6_1_d3	5.99511e+06	5.6	IL6/TNF	3	22.5154
A0A075B6K4	MEX5_IL6_TNF_6_1_d6	1.2746e+06	5.6	IL6/TNF	6	20.2816
A0A075B6K4	MEX5_IL6_TNF_6_1_d9	437713	5.6	IL6/TNF	9	18.7396
A0A075B6K4	MEX5_IL6_TNF_CKF_5_1_d12		5.5	IL6/TNF+CKF	12
A0A075B6K4	MEX5_IL6_TNF_CKF_5_1_d15		5.5	IL6/TNF+CKF	15
A0A075B6K4	MEX5_IL6_TNF_CKF_5_1_d18		5.5	IL6/TNF+CKF	18
A0A075B6K4	MEX5_IL6_TNF_CKF_5_1_d3	544780	5.5	IL6/TNF+CKF	3	19.0553
A0A075B6K4	MEX5_IL6_TNF_CKF_5_1_d6	275518	5.5	IL6/TNF+CKF	6	18.0718
A0A075B6K4	MEX5_IL6_TNF_CKF_5_1_d9	64844.2	5.5	IL6/TNF+CKF	9	15.9847
A0A075B6K4	MEX5_IL6_TNF_CKF_6_1_d12		5.6	IL6/TNF+CKF	12
A0A075B6K4	MEX5_IL6_TNF_CKF_6_1_d15		5.6	IL6/TNF+CKF	15
A0A075B6K4	MEX5_IL6_TNF_CKF_6_1_d18		5.6	IL6/TNF+CKF	18
A0A075B6K4	MEX5_IL6_TNF_CKF_6_1_d3	3901328	5.6	IL6/TNF+CKF	3	21.8955
A0A075B6K4	MEX5_IL6_TNF_CKF_6_1_d6	1.31018e+06	5.6	IL6/TNF+CKF	6	20.3213
A0A075B6K4	MEX5_IL6_TNF_CKF_6_1_d9	542920	5.6	IL6/TNF+CKF	9	19.0504
A0A075B6K4	MEX5_IL6_TNF_DEX_5_1_d12		5.5	IL6/TNF+DEX	12
A0A075B6K4	MEX5_IL6_TNF_DEX_5_1_d15		5.5	IL6/TNF+DEX	15
A0A075B6K4	MEX5_IL6_TNF_DEX_5_1_d18		5.5	IL6/TNF+DEX	18
A0A075B6K4	MEX5_IL6_TNF_DEX_5_1_d3	1.30445e+06	5.5	IL6/TNF+DEX	3	20.315
A0A075B6K4	MEX5_IL6_TNF_DEX_5_1_d6	162565	5.5	IL6/TNF+DEX	6	17.3107
A0A075B6K4	MEX5_IL6_TNF_DEX_5_1_d9	78317.9	5.5	IL6/TNF+DEX	9	16.2571
A0A075B6K4	MEX5_IL6_TNF_DEX_6_1_d12	104767	5.6	IL6/TNF+DEX	12	16.6768
A0A075B6K4	MEX5_IL6_TNF_DEX_6_1_d15		5.6	IL6/TNF+DEX	15
A0A075B6K4	MEX5_IL6_TNF_DEX_6_1_d18		5.6	IL6/TNF+DEX	18
A0A075B6K4	MEX5_IL6_TNF_DEX_6_1_d3	6.01327e+06	5.6	IL6/TNF+DEX	3	22.5197
A0A075B6K4	MEX5_IL6_TNF_DEX_6_1_d6	1.86426e+06	5.6	IL6/TNF+DEX	6	20.8302
A0A075B6K4	MEX5_IL6_TNF_DEX_6_1_d9	634023	5.6	IL6/TNF+DEX	9	19.2742
A0A075B6K4	MEX5_IL6_TNF_LN_5_1_d12		5.5	IL6/TNF+Link-N	12
A0A075B6K4	MEX5_IL6_TNF_LN_5_1_d15		5.5	IL6/TNF+Link-N	15
A0A075B6K4	MEX5_IL6_TNF_LN_5_1_d18		5.5	IL6/TNF+Link-N	18
A0A075B6K4	MEX5_IL6_TNF_LN_5_1_d3	713016	5.5	IL6/TNF+Link-N	3	19.4436
A0A075B6K4	MEX5_IL6_TNF_LN_5_1_d6	284662	5.5	IL6/TNF+Link-N	6	18.1189
A0A075B6K4	MEX5_IL6_TNF_LN_5_1_d9	115682	5.5	IL6/TNF+Link-N	9	16.8198
A0A075B6K4	MEX5_IL6_TNF_LN_6_1_d12		5.6	IL6/TNF+Link-N	12
A0A075B6K4	MEX5_IL6_TNF_LN_6_1_d15		5.6	IL6/TNF+Link-N	15
A0A075B6K4	MEX5_IL6_TNF_LN_6_1_d18		5.6	IL6/TNF+Link-N	18
A0A075B6K4	MEX5_IL6_TNF_LN_6_1_d3	1.72434e+06	5.6	IL6/TNF+Link-N	3	20.7176
A0A075B6K4	MEX5_IL6_TNF_LN_6_1_d6	509142	5.6	IL6/TNF+Link-N	6	18.9577
A0A075B6K4	MEX5_IL6_TNF_LN_6_1_d9	141977	5.6	IL6/TNF+Link-N	9	17.1153
A0A075B6K4	MEX5_OSM_TNF_5_1_d12		5.5	OSM/TNF	12
A0A075B6K4	MEX5_OSM_TNF_5_1_d15		5.5	OSM/TNF	15
A0A075B6K4	MEX5_OSM_TNF_5_1_d18		5.5	OSM/TNF	18
A0A075B6K4	MEX5_OSM_TNF_5_1_d3	573882	5.5	OSM/TNF	3	19.1304
A0A075B6K4	MEX5_OSM_TNF_5_1_d6	105024	5.5	OSM/TNF	6	16.6804
A0A075B6K4	MEX5_OSM_TNF_5_1_d9		5.5	OSM/TNF	9
A0A075B6K4	MEX5_OSM_TNF_6_1_d12	227096	5.6	OSM/TNF	12	17.7929
A0A075B6K4	MEX5_OSM_TNF_6_1_d15		5.6	OSM/TNF	15
A0A075B6K4	MEX5_OSM_TNF_6_1_d18		5.6	OSM/TNF	18
A0A075B6K4	MEX5_OSM_TNF_6_1_d3	3.23461e+06	5.6	OSM/TNF	3	21.6252
A0A075B6K4	MEX5_OSM_TNF_6_1_d6	2.45534e+06	5.6	OSM/TNF	6	21.2275
A0A075B6K4	MEX5_OSM_TNF_6_1_d9	250246	5.6	OSM/TNF	9	17.933
A0A075B6K4	MEX5_OSM_TNF_CKF_5_1_d12		5.5	OSM/TNF+CKF	12
A0A075B6K4	MEX5_OSM_TNF_CKF_5_1_d15		5.5	OSM/TNF+CKF	15
A0A075B6K4	MEX5_OSM_TNF_CKF_5_1_d18		5.5	OSM/TNF+CKF	18
A0A075B6K4	MEX5_OSM_TNF_CKF_5_1_d3	455197	5.5	OSM/TNF+CKF	3	18.7961
A0A075B6K4	MEX5_OSM_TNF_CKF_5_1_d6		5.5	OSM/TNF+CKF	6
A0A075B6K4	MEX5_OSM_TNF_CKF_5_1_d9		5.5	OSM/TNF+CKF	9
A0A075B6K4	MEX5_OSM_TNF_CKF_6_1_d12		5.6	OSM/TNF+CKF	12
A0A075B6K4	MEX5_OSM_TNF_CKF_6_1_d15	130655	5.6	OSM/TNF+CKF	15	16.9954
A0A075B6K4	MEX5_OSM_TNF_CKF_6_1_d18	55950.2	5.6	OSM/TNF+CKF	18	15.7719
A0A075B6K4	MEX5_OSM_TNF_CKF_6_1_d3	2.67179e+06	5.6	OSM/TNF+CKF	3	21.3494
A0A075B6K4	MEX5_OSM_TNF_CKF_6_1_d6	2.06692e+06	5.6	OSM/TNF+CKF	6	20.9791
A0A075B6K4	MEX5_OSM_TNF_CKF_6_1_d9	514481	5.6	OSM/TNF+CKF	9	18.9728
A0A075B6K4	MEX5_OSM_TNF_DEX_5_1_d12		5.5	OSM/TNF+DEX	12
A0A075B6K4	MEX5_OSM_TNF_DEX_5_1_d15		5.5	OSM/TNF+DEX	15
A0A075B6K4	MEX5_OSM_TNF_DEX_5_1_d18		5.5	OSM/TNF+DEX	18
A0A075B6K4	MEX5_OSM_TNF_DEX_5_1_d3	877813	5.5	OSM/TNF+DEX	3	19.7436
A0A075B6K4	MEX5_OSM_TNF_DEX_5_1_d6	185662	5.5	OSM/TNF+DEX	6	17.5023
A0A075B6K4	MEX5_OSM_TNF_DEX_5_1_d9		5.5	OSM/TNF+DEX	9
A0A075B6K4	MEX5_OSM_TNF_DEX_6_1_d12		5.6	OSM/TNF+DEX	12
A0A075B6K4	MEX5_OSM_TNF_DEX_6_1_d15		5.6	OSM/TNF+DEX	15
A0A075B6K4	MEX5_OSM_TNF_DEX_6_1_d18		5.6	OSM/TNF+DEX	18
A0A075B6K4	MEX5_OSM_TNF_DEX_6_1_d3	4.18833e+06	5.6	OSM/TNF+DEX	3	21.9979
A0A075B6K4	MEX5_OSM_TNF_DEX_6_1_d6	1.64709e+06	5.6	OSM/TNF+DEX	6	20.6515
A0A075B6K4	MEX5_OSM_TNF_DEX_6_1_d9	1.27768e+06	5.6	OSM/TNF+DEX	9	20.2851
A0A075B6K4	MEX5_OSM_TNF_LN_5_1_d12		5.5	OSM/TNF+Link-N	12
A0A075B6K4	MEX5_OSM_TNF_LN_5_1_d15		5.5	OSM/TNF+Link-N	15
A0A075B6K4	MEX5_OSM_TNF_LN_5_1_d18		5.5	OSM/TNF+Link-N	18
A0A075B6K4	MEX5_OSM_TNF_LN_5_1_d3		5.5	OSM/TNF+Link-N	3
A0A075B6K4	MEX5_OSM_TNF_LN_5_1_d6		5.5	OSM/TNF+Link-N	6
A0A075B6K4	MEX5_OSM_TNF_LN_5_1_d9		5.5	OSM/TNF+Link-N	9
A0A075B6K4	MEX5_OSM_TNF_LN_6_1_d12	230254	5.6	OSM/TNF+Link-N	12	17.8129
A0A075B6K4	MEX5_OSM_TNF_LN_6_1_d15		5.6	OSM/TNF+Link-N	15
A0A075B6K4	MEX5_OSM_TNF_LN_6_1_d18		5.6	OSM/TNF+Link-N	18
A0A075B6K4	MEX5_OSM_TNF_LN_6_1_d3	8.17776e+06	5.6	OSM/TNF+Link-N	3	22.9633
A0A075B6K4	MEX5_OSM_TNF_LN_6_1_d6	1.15458e+06	5.6	OSM/TNF+Link-N	6	20.1389
A0A075B6K4	MEX5_OSM_TNF_LN_6_1_d9	420889	5.6	OSM/TNF+Link-N	9	18.6831
A0A075B6K5	MEX5_ctrl_3_1_d12		5.3	ctrl	12
A0A075B6K5	MEX5_ctrl_3_1_d15		5.3	ctrl	15
A0A075B6K5	MEX5_ctrl_3_1_d18		5.3	ctrl	18
A0A075B6K5	MEX5_ctrl_3_1_d3	4.51633e+06	5.3	ctrl	3	22.1067
A0A075B6K5	MEX5_ctrl_3_1_d6	374279	5.3	ctrl	6	18.5138
A0A075B6K5	MEX5_ctrl_3_1_d9		5.3	ctrl	9
A0A075B6K5	MEX5_ctrl_6_1_d12	132896	5.6	ctrl	12	17.0199
A0A075B6K5	MEX5_ctrl_6_1_d15	45887.1	5.6	ctrl	15	15.4858
A0A075B6K5	MEX5_ctrl_6_1_d18	2.76988e+06	5.6	ctrl	18	21.4014
A0A075B6K5	MEX5_ctrl_6_1_d3	247615	5.6	ctrl	3	17.9177
A0A075B6K5	MEX5_ctrl_6_1_d6	66506.2	5.6	ctrl	6	16.0212
A0A075B6K5	MEX5_ctrl_6_1_d9	64599.9	5.6	ctrl	9	15.9792
A0A075B6K5	MEX5_IL6_TNF_3_1_d12	334462	5.3	IL6/TNF	12	18.3515
A0A075B6K5	MEX5_IL6_TNF_3_1_d15	643512	5.3	IL6/TNF	15	19.2956
A0A075B6K5	MEX5_IL6_TNF_3_1_d18		5.3	IL6/TNF	18
A0A075B6K5	MEX5_IL6_TNF_3_1_d3	7.52866e+06	5.3	IL6/TNF	3	22.844
A0A075B6K5	MEX5_IL6_TNF_3_1_d6	2.26888e+06	5.3	IL6/TNF	6	21.1135
A0A075B6K5	MEX5_IL6_TNF_3_1_d9	486308	5.3	IL6/TNF	9	18.8915
A0A075B6K5	MEX5_IL6_TNF_6_1_d12		5.6	IL6/TNF	12
A0A075B6K5	MEX5_IL6_TNF_6_1_d15		5.6	IL6/TNF	15
A0A075B6K5	MEX5_IL6_TNF_6_1_d18		5.6	IL6/TNF	18
A0A075B6K5	MEX5_IL6_TNF_6_1_d3		5.6	IL6/TNF	3
A0A075B6K5	MEX5_IL6_TNF_6_1_d6	66983.9	5.6	IL6/TNF	6	16.0315
A0A075B6K5	MEX5_IL6_TNF_6_1_d9		5.6	IL6/TNF	9
A0A075B6K5	MEX5_IL6_TNF_CKF_3_1_d12	706630	5.3	IL6/TNF+CKF	12	19.4306
A0A075B6K5	MEX5_IL6_TNF_CKF_3_1_d15	116728	5.3	IL6/TNF+CKF	15	16.8328
A0A075B6K5	MEX5_IL6_TNF_CKF_3_1_d18		5.3	IL6/TNF+CKF	18
A0A075B6K5	MEX5_IL6_TNF_CKF_3_1_d3	12711288	5.3	IL6/TNF+CKF	3	23.5996
A0A075B6K5	MEX5_IL6_TNF_CKF_3_1_d6	754853	5.3	IL6/TNF+CKF	6	19.5258
A0A075B6K5	MEX5_IL6_TNF_CKF_3_1_d9	347797	5.3	IL6/TNF+CKF	9	18.4079
A0A075B6K5	MEX5_IL6_TNF_CKF_6_1_d12		5.6	IL6/TNF+CKF	12
A0A075B6K5	MEX5_IL6_TNF_CKF_6_1_d15		5.6	IL6/TNF+CKF	15
A0A075B6K5	MEX5_IL6_TNF_CKF_6_1_d18		5.6	IL6/TNF+CKF	18
A0A075B6K5	MEX5_IL6_TNF_CKF_6_1_d3		5.6	IL6/TNF+CKF	3
A0A075B6K5	MEX5_IL6_TNF_CKF_6_1_d6		5.6	IL6/TNF+CKF	6
A0A075B6K5	MEX5_IL6_TNF_CKF_6_1_d9		5.6	IL6/TNF+CKF	9
A0A075B6K5	MEX5_IL6_TNF_DEX_3_1_d12	200854	5.3	IL6/TNF+DEX	12	17.6158
A0A075B6K5	MEX5_IL6_TNF_DEX_3_1_d15		5.3	IL6/TNF+DEX	15
A0A075B6K5	MEX5_IL6_TNF_DEX_3_1_d18		5.3	IL6/TNF+DEX	18
A0A075B6K5	MEX5_IL6_TNF_DEX_3_1_d3	5.89205e+06	5.3	IL6/TNF+DEX	3	22.4903
A0A075B6K5	MEX5_IL6_TNF_DEX_3_1_d6	2.02023e+06	5.3	IL6/TNF+DEX	6	20.9461
A0A075B6K5	MEX5_IL6_TNF_DEX_3_1_d9	672292	5.3	IL6/TNF+DEX	9	19.3587
A0A075B6K5	MEX5_IL6_TNF_DEX_6_1_d12		5.6	IL6/TNF+DEX	12
A0A075B6K5	MEX5_IL6_TNF_DEX_6_1_d15		5.6	IL6/TNF+DEX	15
A0A075B6K5	MEX5_IL6_TNF_DEX_6_1_d18		5.6	IL6/TNF+DEX	18
A0A075B6K5	MEX5_IL6_TNF_DEX_6_1_d3	254163	5.6	IL6/TNF+DEX	3	17.9554
A0A075B6K5	MEX5_IL6_TNF_DEX_6_1_d6	73906.7	5.6	IL6/TNF+DEX	6	16.1734
A0A075B6K5	MEX5_IL6_TNF_DEX_6_1_d9		5.6	IL6/TNF+DEX	9
A0A075B6K5	MEX5_IL6_TNF_LN_3_1_d12	422268	5.3	IL6/TNF+Link-N	12	18.6878
A0A075B6K5	MEX5_IL6_TNF_LN_3_1_d15		5.3	IL6/TNF+Link-N	15
A0A075B6K5	MEX5_IL6_TNF_LN_3_1_d18	366803	5.3	IL6/TNF+Link-N	18	18.4846
A0A075B6K5	MEX5_IL6_TNF_LN_3_1_d3	3.74367e+06	5.3	IL6/TNF+Link-N	3	21.836
A0A075B6K5	MEX5_IL6_TNF_LN_3_1_d6		5.3	IL6/TNF+Link-N	6
A0A075B6K5	MEX5_IL6_TNF_LN_3_1_d9	584955	5.3	IL6/TNF+Link-N	9	19.158
A0A075B6K5	MEX5_IL6_TNF_LN_6_1_d12	87029.8	5.6	IL6/TNF+Link-N	12	16.4092
A0A075B6K5	MEX5_IL6_TNF_LN_6_1_d15		5.6	IL6/TNF+Link-N	15
A0A075B6K5	MEX5_IL6_TNF_LN_6_1_d18		5.6	IL6/TNF+Link-N	18
A0A075B6K5	MEX5_IL6_TNF_LN_6_1_d3	1.17911e+06	5.6	IL6/TNF+Link-N	3	20.1693
A0A075B6K5	MEX5_IL6_TNF_LN_6_1_d6	111451	5.6	IL6/TNF+Link-N	6	16.766
A0A075B6K5	MEX5_IL6_TNF_LN_6_1_d9		5.6	IL6/TNF+Link-N	9
A0A075B6K5	MEX5_OSM_TNF_3_1_d12	190369	5.3	OSM/TNF	12	17.5384
A0A075B6K5	MEX5_OSM_TNF_3_1_d15	189143	5.3	OSM/TNF	15	17.5291
A0A075B6K5	MEX5_OSM_TNF_3_1_d18		5.3	OSM/TNF	18
A0A075B6K5	MEX5_OSM_TNF_3_1_d3	4.8818e+06	5.3	OSM/TNF	3	22.219
A0A075B6K5	MEX5_OSM_TNF_3_1_d6	2.55811e+06	5.3	OSM/TNF	6	21.2866
A0A075B6K5	MEX5_OSM_TNF_3_1_d9	582375	5.3	OSM/TNF	9	19.1516
A0A075B6K5	MEX5_OSM_TNF_6_1_d12		5.6	OSM/TNF	12
A0A075B6K5	MEX5_OSM_TNF_6_1_d15		5.6	OSM/TNF	15
A0A075B6K5	MEX5_OSM_TNF_6_1_d18		5.6	OSM/TNF	18
A0A075B6K5	MEX5_OSM_TNF_6_1_d3	199850	5.6	OSM/TNF	3	17.6086
A0A075B6K5	MEX5_OSM_TNF_6_1_d6	103611	5.6	OSM/TNF	6	16.6608
A0A075B6K5	MEX5_OSM_TNF_6_1_d9	92402.4	5.6	OSM/TNF	9	16.4956
A0A075B6K5	MEX5_OSM_TNF_CKF_3_1_d12	216537	5.3	OSM/TNF+CKF	12	17.7243
A0A075B6K5	MEX5_OSM_TNF_CKF_3_1_d15	840017	5.3	OSM/TNF+CKF	15	19.6801
A0A075B6K5	MEX5_OSM_TNF_CKF_3_1_d18	244706	5.3	OSM/TNF+CKF	18	17.9007
A0A075B6K5	MEX5_OSM_TNF_CKF_3_1_d3	2.74166e+06	5.3	OSM/TNF+CKF	3	21.3866
A0A075B6K5	MEX5_OSM_TNF_CKF_3_1_d6	180336	5.3	OSM/TNF+CKF	6	17.4603
A0A075B6K5	MEX5_OSM_TNF_CKF_3_1_d9	402234	5.3	OSM/TNF+CKF	9	18.6177
A0A075B6K5	MEX5_OSM_TNF_CKF_6_1_d12	81983.4	5.6	OSM/TNF+CKF	12	16.323
A0A075B6K5	MEX5_OSM_TNF_CKF_6_1_d15	216934	5.6	OSM/TNF+CKF	15	17.7269
A0A075B6K5	MEX5_OSM_TNF_CKF_6_1_d18	114054	5.6	OSM/TNF+CKF	18	16.7994
A0A075B6K5	MEX5_OSM_TNF_CKF_6_1_d3	205741	5.6	OSM/TNF+CKF	3	17.6505
A0A075B6K5	MEX5_OSM_TNF_CKF_6_1_d6		5.6	OSM/TNF+CKF	6
A0A075B6K5	MEX5_OSM_TNF_CKF_6_1_d9	118765	5.6	OSM/TNF+CKF	9	16.8577
A0A075B6K5	MEX5_OSM_TNF_DEX_3_1_d12	133735	5.3	OSM/TNF+DEX	12	17.029
A0A075B6K5	MEX5_OSM_TNF_DEX_3_1_d15	114230	5.3	OSM/TNF+DEX	15	16.8016
A0A075B6K5	MEX5_OSM_TNF_DEX_3_1_d18		5.3	OSM/TNF+DEX	18
A0A075B6K5	MEX5_OSM_TNF_DEX_3_1_d3	4.01784e+06	5.3	OSM/TNF+DEX	3	21.938
A0A075B6K5	MEX5_OSM_TNF_DEX_3_1_d6	1.16844e+06	5.3	OSM/TNF+DEX	6	20.1561
A0A075B6K5	MEX5_OSM_TNF_DEX_3_1_d9	219834	5.3	OSM/TNF+DEX	9	17.7461
A0A075B6K5	MEX5_OSM_TNF_DEX_6_1_d12		5.6	OSM/TNF+DEX	12
A0A075B6K5	MEX5_OSM_TNF_DEX_6_1_d15		5.6	OSM/TNF+DEX	15
A0A075B6K5	MEX5_OSM_TNF_DEX_6_1_d18	101351	5.6	OSM/TNF+DEX	18	16.629
A0A075B6K5	MEX5_OSM_TNF_DEX_6_1_d3	266101	5.6	OSM/TNF+DEX	3	18.0216
A0A075B6K5	MEX5_OSM_TNF_DEX_6_1_d6		5.6	OSM/TNF+DEX	6
A0A075B6K5	MEX5_OSM_TNF_DEX_6_1_d9		5.6	OSM/TNF+DEX	9
A0A075B6K5	MEX5_OSM_TNF_LN_3_1_d12	134927	5.3	OSM/TNF+Link-N	12	17.0418
A0A075B6K5	MEX5_OSM_TNF_LN_3_1_d15	136459	5.3	OSM/TNF+Link-N	15	17.0581
A0A075B6K5	MEX5_OSM_TNF_LN_3_1_d18	107044	5.3	OSM/TNF+Link-N	18	16.7078
A0A075B6K5	MEX5_OSM_TNF_LN_3_1_d3	4.27398e+06	5.3	OSM/TNF+Link-N	3	22.0272
A0A075B6K5	MEX5_OSM_TNF_LN_3_1_d6	1.78649e+06	5.3	OSM/TNF+Link-N	6	20.7687
A0A075B6K5	MEX5_OSM_TNF_LN_3_1_d9	1.01993e+06	5.3	OSM/TNF+Link-N	9	19.96
A0A075B6K5	MEX5_OSM_TNF_LN_6_1_d12		5.6	OSM/TNF+Link-N	12
A0A075B6K5	MEX5_OSM_TNF_LN_6_1_d15		5.6	OSM/TNF+Link-N	15
A0A075B6K5	MEX5_OSM_TNF_LN_6_1_d18		5.6	OSM/TNF+Link-N	18
A0A075B6K5	MEX5_OSM_TNF_LN_6_1_d3	194993	5.6	OSM/TNF+Link-N	3	17.5731
A0A075B6K5	MEX5_OSM_TNF_LN_6_1_d6		5.6	OSM/TNF+Link-N	6
A0A075B6K5	MEX5_OSM_TNF_LN_6_1_d9		5.6	OSM/TNF+Link-N	9
A0A075B6P5	MEX5_ctrl_1_1_d12		5.1	ctrl	12
A0A075B6P5	MEX5_ctrl_1_1_d15		5.1	ctrl	15
A0A075B6P5	MEX5_ctrl_1_1_d18		5.1	ctrl	18
A0A075B6P5	MEX5_ctrl_1_1_d3	8264613	5.1	ctrl	3	22.9785
A0A075B6P5	MEX5_ctrl_1_1_d6	1.32586e+06	5.1	ctrl	6	20.3385
A0A075B6P5	MEX5_ctrl_1_1_d9		5.1	ctrl	9
A0A075B6P5	MEX5_ctrl_2_1_d12	192385	5.2	ctrl	12	17.5536
A0A075B6P5	MEX5_ctrl_2_1_d15	173877	5.2	ctrl	15	17.4077
A0A075B6P5	MEX5_ctrl_2_1_d18	350549	5.2	ctrl	18	18.4193
A0A075B6P5	MEX5_ctrl_2_1_d3	5.37236e+07	5.2	ctrl	3	25.6791
A0A075B6P5	MEX5_ctrl_2_1_d6	7.76448e+06	5.2	ctrl	6	22.8885
A0A075B6P5	MEX5_ctrl_2_1_d9	2.22591e+06	5.2	ctrl	9	21.086
A0A075B6P5	MEX5_ctrl_3_1_d12	1.14744e+06	5.3	ctrl	12	20.13
A0A075B6P5	MEX5_ctrl_3_1_d15	40070.1	5.3	ctrl	15	15.2902
A0A075B6P5	MEX5_ctrl_3_1_d18		5.3	ctrl	18
A0A075B6P5	MEX5_ctrl_3_1_d3	5.9514e+06	5.3	ctrl	3	22.5048
A0A075B6P5	MEX5_ctrl_3_1_d6	1.73188e+06	5.3	ctrl	6	20.7239
A0A075B6P5	MEX5_ctrl_3_1_d9	87924.2	5.3	ctrl	9	16.424
A0A075B6P5	MEX5_ctrl_4_1_d12	93918.2	5.4	ctrl	12	16.5191
A0A075B6P5	MEX5_ctrl_4_1_d15	55354	5.4	ctrl	15	15.7564
A0A075B6P5	MEX5_ctrl_4_1_d18	76938.8	5.4	ctrl	18	16.2314
A0A075B6P5	MEX5_ctrl_4_1_d3	3.46661e+06	5.4	ctrl	3	21.7251
A0A075B6P5	MEX5_ctrl_4_1_d6	53817.8	5.4	ctrl	6	15.7158
A0A075B6P5	MEX5_ctrl_4_1_d9	230300	5.4	ctrl	9	17.8132
A0A075B6P5	MEX5_ctrl_5_1_d12	50570.2	5.5	ctrl	12	15.626
A0A075B6P5	MEX5_ctrl_5_1_d15	144944	5.5	ctrl	15	17.1451
A0A075B6P5	MEX5_ctrl_5_1_d18	211950	5.5	ctrl	18	17.6934
A0A075B6P5	MEX5_ctrl_5_1_d3	2.56031e+06	5.5	ctrl	3	21.2879
A0A075B6P5	MEX5_ctrl_5_1_d6	722910	5.5	ctrl	6	19.4635
A0A075B6P5	MEX5_ctrl_5_1_d9	238416	5.5	ctrl	9	17.8631
A0A075B6P5	MEX5_ctrl_6_1_d12	380407	5.6	ctrl	12	18.5372
A0A075B6P5	MEX5_ctrl_6_1_d15	240287	5.6	ctrl	15	17.8744
A0A075B6P5	MEX5_ctrl_6_1_d18	5.85441e+06	5.6	ctrl	18	22.4811
A0A075B6P5	MEX5_ctrl_6_1_d3	1.819e+06	5.6	ctrl	3	20.7947
A0A075B6P5	MEX5_ctrl_6_1_d6	637693	5.6	ctrl	6	19.2825
A0A075B6P5	MEX5_ctrl_6_1_d9	207416	5.6	ctrl	9	17.6622
A0A075B6P5	MEX5_IL6_TNF_1_1_d12		5.1	IL6/TNF	12
A0A075B6P5	MEX5_IL6_TNF_1_1_d15	100493	5.1	IL6/TNF	15	16.6167
A0A075B6P5	MEX5_IL6_TNF_1_1_d18	428627	5.1	IL6/TNF	18	18.7094
A0A075B6P5	MEX5_IL6_TNF_1_1_d3	17806009	5.1	IL6/TNF	3	24.0859
A0A075B6P5	MEX5_IL6_TNF_1_1_d6	565297	5.1	IL6/TNF	6	19.1086
A0A075B6P5	MEX5_IL6_TNF_1_1_d9		5.1	IL6/TNF	9
A0A075B6P5	MEX5_IL6_TNF_2_1_d12	1.59391e+06	5.2	IL6/TNF	12	20.6041
A0A075B6P5	MEX5_IL6_TNF_2_1_d15	87925.8	5.2	IL6/TNF	15	16.424
A0A075B6P5	MEX5_IL6_TNF_2_1_d18	646653	5.2	IL6/TNF	18	19.3026
A0A075B6P5	MEX5_IL6_TNF_2_1_d3	1.94996e+07	5.2	IL6/TNF	3	24.2169
A0A075B6P5	MEX5_IL6_TNF_2_1_d6	5528694	5.2	IL6/TNF	6	22.3985
A0A075B6P5	MEX5_IL6_TNF_2_1_d9	2.67519e+06	5.2	IL6/TNF	9	21.3512
A0A075B6P5	MEX5_IL6_TNF_3_1_d12	151337	5.3	IL6/TNF	12	17.2074
A0A075B6P5	MEX5_IL6_TNF_3_1_d15		5.3	IL6/TNF	15
A0A075B6P5	MEX5_IL6_TNF_3_1_d18	64433.5	5.3	IL6/TNF	18	15.9755
A0A075B6P5	MEX5_IL6_TNF_3_1_d3	1.8433e+07	5.3	IL6/TNF	3	24.1358
A0A075B6P5	MEX5_IL6_TNF_3_1_d6	2339112	5.3	IL6/TNF	6	21.1575
A0A075B6P5	MEX5_IL6_TNF_3_1_d9	438534	5.3	IL6/TNF	9	18.7423
A0A075B6P5	MEX5_IL6_TNF_4_1_d12	18064.9	5.4	IL6/TNF	12	14.1409
A0A075B6P5	MEX5_IL6_TNF_4_1_d15	157145	5.4	IL6/TNF	15	17.2617
A0A075B6P5	MEX5_IL6_TNF_4_1_d18		5.4	IL6/TNF	18
A0A075B6P5	MEX5_IL6_TNF_4_1_d3	1.02939e+06	5.4	IL6/TNF	3	19.9734
A0A075B6P5	MEX5_IL6_TNF_4_1_d6	36664.4	5.4	IL6/TNF	6	15.1621
A0A075B6P5	MEX5_IL6_TNF_4_1_d9	54927.7	5.4	IL6/TNF	9	15.7452
A0A075B6P5	MEX5_IL6_TNF_5_1_d12	447029	5.5	IL6/TNF	12	18.77
A0A075B6P5	MEX5_IL6_TNF_5_1_d15	516762	5.5	IL6/TNF	15	18.9791
A0A075B6P5	MEX5_IL6_TNF_5_1_d18	190301	5.5	IL6/TNF	18	17.5379
A0A075B6P5	MEX5_IL6_TNF_5_1_d3	4.02476e+06	5.5	IL6/TNF	3	21.9405
A0A075B6P5	MEX5_IL6_TNF_5_1_d6	241807	5.5	IL6/TNF	6	17.8835
A0A075B6P5	MEX5_IL6_TNF_5_1_d9	745235	5.5	IL6/TNF	9	19.5073
A0A075B6P5	MEX5_IL6_TNF_6_1_d12		5.6	IL6/TNF	12
A0A075B6P5	MEX5_IL6_TNF_6_1_d15	57106.6	5.6	IL6/TNF	15	15.8014
A0A075B6P5	MEX5_IL6_TNF_6_1_d18	41159.9	5.6	IL6/TNF	18	15.329
A0A075B6P5	MEX5_IL6_TNF_6_1_d3	3.03951e+06	5.6	IL6/TNF	3	21.5354
A0A075B6P5	MEX5_IL6_TNF_6_1_d6	793573	5.6	IL6/TNF	6	19.598
A0A075B6P5	MEX5_IL6_TNF_6_1_d9	302648	5.6	IL6/TNF	9	18.2073
A0A075B6P5	MEX5_IL6_TNF_CKF_1_1_d12	32730.9	5.1	IL6/TNF+CKF	12	14.9984
A0A075B6P5	MEX5_IL6_TNF_CKF_1_1_d15	52842.6	5.1	IL6/TNF+CKF	15	15.6894
A0A075B6P5	MEX5_IL6_TNF_CKF_1_1_d18		5.1	IL6/TNF+CKF	18
A0A075B6P5	MEX5_IL6_TNF_CKF_1_1_d3	1470126	5.1	IL6/TNF+CKF	3	20.4875
A0A075B6P5	MEX5_IL6_TNF_CKF_1_1_d6	969230	5.1	IL6/TNF+CKF	6	19.8865
A0A075B6P5	MEX5_IL6_TNF_CKF_1_1_d9	99713.4	5.1	IL6/TNF+CKF	9	16.6055
A0A075B6P5	MEX5_IL6_TNF_CKF_2_1_d12	63742	5.2	IL6/TNF+CKF	12	15.96
A0A075B6P5	MEX5_IL6_TNF_CKF_2_1_d15		5.2	IL6/TNF+CKF	15
A0A075B6P5	MEX5_IL6_TNF_CKF_2_1_d18		5.2	IL6/TNF+CKF	18
A0A075B6P5	MEX5_IL6_TNF_CKF_2_1_d3	1.18479e+07	5.2	IL6/TNF+CKF	3	23.4981
A0A075B6P5	MEX5_IL6_TNF_CKF_2_1_d6	2.33765e+06	5.2	IL6/TNF+CKF	6	21.1566
A0A075B6P5	MEX5_IL6_TNF_CKF_2_1_d9	278864	5.2	IL6/TNF+CKF	9	18.0892
A0A075B6P5	MEX5_IL6_TNF_CKF_3_1_d12		5.3	IL6/TNF+CKF	12
A0A075B6P5	MEX5_IL6_TNF_CKF_3_1_d15		5.3	IL6/TNF+CKF	15
A0A075B6P5	MEX5_IL6_TNF_CKF_3_1_d18		5.3	IL6/TNF+CKF	18
A0A075B6P5	MEX5_IL6_TNF_CKF_3_1_d3	5.23258e+07	5.3	IL6/TNF+CKF	3	25.641
A0A075B6P5	MEX5_IL6_TNF_CKF_3_1_d6	61723.5	5.3	IL6/TNF+CKF	6	15.9135
A0A075B6P5	MEX5_IL6_TNF_CKF_3_1_d9		5.3	IL6/TNF+CKF	9
A0A075B6P5	MEX5_IL6_TNF_CKF_4_1_d12	53932.3	5.4	IL6/TNF+CKF	12	15.7189
A0A075B6P5	MEX5_IL6_TNF_CKF_4_1_d15	132829	5.4	IL6/TNF+CKF	15	17.0192
A0A075B6P5	MEX5_IL6_TNF_CKF_4_1_d18	76113.6	5.4	IL6/TNF+CKF	18	16.2159
A0A075B6P5	MEX5_IL6_TNF_CKF_4_1_d3	3959187	5.4	IL6/TNF+CKF	3	21.9168
A0A075B6P5	MEX5_IL6_TNF_CKF_4_1_d6	1.30814e+06	5.4	IL6/TNF+CKF	6	20.3191
A0A075B6P5	MEX5_IL6_TNF_CKF_4_1_d9	187687	5.4	IL6/TNF+CKF	9	17.518
A0A075B6P5	MEX5_IL6_TNF_CKF_5_1_d12	281517	5.5	IL6/TNF+CKF	12	18.1029
A0A075B6P5	MEX5_IL6_TNF_CKF_5_1_d15	196263	5.5	IL6/TNF+CKF	15	17.5824
A0A075B6P5	MEX5_IL6_TNF_CKF_5_1_d18	335097	5.5	IL6/TNF+CKF	18	18.3542
A0A075B6P5	MEX5_IL6_TNF_CKF_5_1_d3	2.89823e+06	5.5	IL6/TNF+CKF	3	21.4667
A0A075B6P5	MEX5_IL6_TNF_CKF_5_1_d6	1.13514e+06	5.5	IL6/TNF+CKF	6	20.1144
A0A075B6P5	MEX5_IL6_TNF_CKF_5_1_d9	947742	5.5	IL6/TNF+CKF	9	19.8541
A0A075B6P5	MEX5_IL6_TNF_CKF_6_1_d12	133305	5.6	IL6/TNF+CKF	12	17.0244
A0A075B6P5	MEX5_IL6_TNF_CKF_6_1_d15	40673.1	5.6	IL6/TNF+CKF	15	15.3118
A0A075B6P5	MEX5_IL6_TNF_CKF_6_1_d18		5.6	IL6/TNF+CKF	18
A0A075B6P5	MEX5_IL6_TNF_CKF_6_1_d3	3.18515e+06	5.6	IL6/TNF+CKF	3	21.6029
A0A075B6P5	MEX5_IL6_TNF_CKF_6_1_d6	575984	5.6	IL6/TNF+CKF	6	19.1357
A0A075B6P5	MEX5_IL6_TNF_CKF_6_1_d9	284485	5.6	IL6/TNF+CKF	9	18.118
A0A075B6P5	MEX5_IL6_TNF_DEX_1_1_d12	111850	5.1	IL6/TNF+DEX	12	16.7712
A0A075B6P5	MEX5_IL6_TNF_DEX_1_1_d15		5.1	IL6/TNF+DEX	15
A0A075B6P5	MEX5_IL6_TNF_DEX_1_1_d18		5.1	IL6/TNF+DEX	18
A0A075B6P5	MEX5_IL6_TNF_DEX_1_1_d3	17916414	5.1	IL6/TNF+DEX	3	24.0948
A0A075B6P5	MEX5_IL6_TNF_DEX_1_1_d6	8502681	5.1	IL6/TNF+DEX	6	23.0195
A0A075B6P5	MEX5_IL6_TNF_DEX_1_1_d9	835824	5.1	IL6/TNF+DEX	9	19.6728
A0A075B6P5	MEX5_IL6_TNF_DEX_2_1_d12	1.04942e+06	5.2	IL6/TNF+DEX	12	20.0012
A0A075B6P5	MEX5_IL6_TNF_DEX_2_1_d15	106694	5.2	IL6/TNF+DEX	15	16.7031
A0A075B6P5	MEX5_IL6_TNF_DEX_2_1_d18	37635.7	5.2	IL6/TNF+DEX	18	15.1998
A0A075B6P5	MEX5_IL6_TNF_DEX_2_1_d3	3.00132e+07	5.2	IL6/TNF+DEX	3	24.8391
A0A075B6P5	MEX5_IL6_TNF_DEX_2_1_d6	11522254	5.2	IL6/TNF+DEX	6	23.4579
A0A075B6P5	MEX5_IL6_TNF_DEX_2_1_d9	2.58536e+06	5.2	IL6/TNF+DEX	9	21.3019
A0A075B6P5	MEX5_IL6_TNF_DEX_3_1_d12		5.3	IL6/TNF+DEX	12
A0A075B6P5	MEX5_IL6_TNF_DEX_3_1_d15		5.3	IL6/TNF+DEX	15
A0A075B6P5	MEX5_IL6_TNF_DEX_3_1_d18		5.3	IL6/TNF+DEX	18
A0A075B6P5	MEX5_IL6_TNF_DEX_3_1_d3	7.6001e+06	5.3	IL6/TNF+DEX	3	22.8576
A0A075B6P5	MEX5_IL6_TNF_DEX_3_1_d6	1.75755e+06	5.3	IL6/TNF+DEX	6	20.7451
A0A075B6P5	MEX5_IL6_TNF_DEX_3_1_d9	504474	5.3	IL6/TNF+DEX	9	18.9444
A0A075B6P5	MEX5_IL6_TNF_DEX_4_1_d12		5.4	IL6/TNF+DEX	12
A0A075B6P5	MEX5_IL6_TNF_DEX_4_1_d15	14457	5.4	IL6/TNF+DEX	15	13.8195
A0A075B6P5	MEX5_IL6_TNF_DEX_4_1_d18		5.4	IL6/TNF+DEX	18
A0A075B6P5	MEX5_IL6_TNF_DEX_4_1_d3	374391	5.4	IL6/TNF+DEX	3	18.5142
A0A075B6P5	MEX5_IL6_TNF_DEX_4_1_d6	311359	5.4	IL6/TNF+DEX	6	18.2482
A0A075B6P5	MEX5_IL6_TNF_DEX_4_1_d9	46187.7	5.4	IL6/TNF+DEX	9	15.4952
A0A075B6P5	MEX5_IL6_TNF_DEX_5_1_d12	81076	5.5	IL6/TNF+DEX	12	16.307
A0A075B6P5	MEX5_IL6_TNF_DEX_5_1_d15	60026.7	5.5	IL6/TNF+DEX	15	15.8733
A0A075B6P5	MEX5_IL6_TNF_DEX_5_1_d18	98355.5	5.5	IL6/TNF+DEX	18	16.5857
A0A075B6P5	MEX5_IL6_TNF_DEX_5_1_d3	474687	5.5	IL6/TNF+DEX	3	18.8566
A0A075B6P5	MEX5_IL6_TNF_DEX_5_1_d6	252420	5.5	IL6/TNF+DEX	6	17.9455
A0A075B6P5	MEX5_IL6_TNF_DEX_5_1_d9	35326.7	5.5	IL6/TNF+DEX	9	15.1085
A0A075B6P5	MEX5_IL6_TNF_DEX_6_1_d12	103017	5.6	IL6/TNF+DEX	12	16.6525
A0A075B6P5	MEX5_IL6_TNF_DEX_6_1_d15	34033.1	5.6	IL6/TNF+DEX	15	15.0547
A0A075B6P5	MEX5_IL6_TNF_DEX_6_1_d18		5.6	IL6/TNF+DEX	18
A0A075B6P5	MEX5_IL6_TNF_DEX_6_1_d3	3.44505e+06	5.6	IL6/TNF+DEX	3	21.7161
A0A075B6P5	MEX5_IL6_TNF_DEX_6_1_d6	550700	5.6	IL6/TNF+DEX	6	19.0709
A0A075B6P5	MEX5_IL6_TNF_DEX_6_1_d9	214506	5.6	IL6/TNF+DEX	9	17.7107
A0A075B6P5	MEX5_IL6_TNF_LN_1_1_d12	117116	5.1	IL6/TNF+Link-N	12	16.8376
A0A075B6P5	MEX5_IL6_TNF_LN_1_1_d15		5.1	IL6/TNF+Link-N	15
A0A075B6P5	MEX5_IL6_TNF_LN_1_1_d18		5.1	IL6/TNF+Link-N	18
A0A075B6P5	MEX5_IL6_TNF_LN_1_1_d3	2.98903e+06	5.1	IL6/TNF+Link-N	3	21.5112
A0A075B6P5	MEX5_IL6_TNF_LN_1_1_d6	484758	5.1	IL6/TNF+Link-N	6	18.8869
A0A075B6P5	MEX5_IL6_TNF_LN_1_1_d9		5.1	IL6/TNF+Link-N	9
A0A075B6P5	MEX5_IL6_TNF_LN_2_1_d12	41695.8	5.2	IL6/TNF+Link-N	12	15.3476
A0A075B6P5	MEX5_IL6_TNF_LN_2_1_d15		5.2	IL6/TNF+Link-N	15
A0A075B6P5	MEX5_IL6_TNF_LN_2_1_d18	100985	5.2	IL6/TNF+Link-N	18	16.6238
A0A075B6P5	MEX5_IL6_TNF_LN_2_1_d3	1.44089e+07	5.2	IL6/TNF+Link-N	3	23.7805
A0A075B6P5	MEX5_IL6_TNF_LN_2_1_d6	3.30069e+06	5.2	IL6/TNF+Link-N	6	21.6543
A0A075B6P5	MEX5_IL6_TNF_LN_2_1_d9	1.8659e+06	5.2	IL6/TNF+Link-N	9	20.8314
A0A075B6P5	MEX5_IL6_TNF_LN_3_1_d12		5.3	IL6/TNF+Link-N	12
A0A075B6P5	MEX5_IL6_TNF_LN_3_1_d15		5.3	IL6/TNF+Link-N	15
A0A075B6P5	MEX5_IL6_TNF_LN_3_1_d18		5.3	IL6/TNF+Link-N	18
A0A075B6P5	MEX5_IL6_TNF_LN_3_1_d3	9.57694e+06	5.3	IL6/TNF+Link-N	3	23.1911
A0A075B6P5	MEX5_IL6_TNF_LN_3_1_d6	692318	5.3	IL6/TNF+Link-N	6	19.4011
A0A075B6P5	MEX5_IL6_TNF_LN_3_1_d9		5.3	IL6/TNF+Link-N	9
A0A075B6P5	MEX5_IL6_TNF_LN_4_1_d12		5.4	IL6/TNF+Link-N	12
A0A075B6P5	MEX5_IL6_TNF_LN_4_1_d15	17507.4	5.4	IL6/TNF+Link-N	15	14.0957
A0A075B6P5	MEX5_IL6_TNF_LN_4_1_d18	19067	5.4	IL6/TNF+Link-N	18	14.2188
A0A075B6P5	MEX5_IL6_TNF_LN_4_1_d3	53939.8	5.4	IL6/TNF+Link-N	3	15.7191
A0A075B6P5	MEX5_IL6_TNF_LN_4_1_d6	37162.2	5.4	IL6/TNF+Link-N	6	15.1815
A0A075B6P5	MEX5_IL6_TNF_LN_4_1_d9		5.4	IL6/TNF+Link-N	9
A0A075B6P5	MEX5_IL6_TNF_LN_5_1_d12	575950	5.5	IL6/TNF+Link-N	12	19.1356
A0A075B6P5	MEX5_IL6_TNF_LN_5_1_d15	602908	5.5	IL6/TNF+Link-N	15	19.2016
A0A075B6P5	MEX5_IL6_TNF_LN_5_1_d18	113622	5.5	IL6/TNF+Link-N	18	16.7939
A0A075B6P5	MEX5_IL6_TNF_LN_5_1_d3	4.19661e+06	5.5	IL6/TNF+Link-N	3	22.0008
A0A075B6P5	MEX5_IL6_TNF_LN_5_1_d6	801110	5.5	IL6/TNF+Link-N	6	19.6116
A0A075B6P5	MEX5_IL6_TNF_LN_5_1_d9	885134	5.5	IL6/TNF+Link-N	9	19.7555
A0A075B6P5	MEX5_IL6_TNF_LN_6_1_d12	65571	5.6	IL6/TNF+Link-N	12	16.0008
A0A075B6P5	MEX5_IL6_TNF_LN_6_1_d15		5.6	IL6/TNF+Link-N	15
A0A075B6P5	MEX5_IL6_TNF_LN_6_1_d18	175630	5.6	IL6/TNF+Link-N	18	17.4222
A0A075B6P5	MEX5_IL6_TNF_LN_6_1_d3	561049	5.6	IL6/TNF+Link-N	3	19.0978
A0A075B6P5	MEX5_IL6_TNF_LN_6_1_d6	76188.1	5.6	IL6/TNF+Link-N	6	16.2173
A0A075B6P5	MEX5_IL6_TNF_LN_6_1_d9	50853.6	5.6	IL6/TNF+Link-N	9	15.6341
A0A075B6P5	MEX5_OSM_TNF_1_1_d12		5.1	OSM/TNF	12
A0A075B6P5	MEX5_OSM_TNF_1_1_d15		5.1	OSM/TNF	15
A0A075B6P5	MEX5_OSM_TNF_1_1_d18		5.1	OSM/TNF	18
A0A075B6P5	MEX5_OSM_TNF_1_1_d3	6.26749e+06	5.1	OSM/TNF	3	22.5795
A0A075B6P5	MEX5_OSM_TNF_1_1_d6	699279	5.1	OSM/TNF	6	19.4155
A0A075B6P5	MEX5_OSM_TNF_1_1_d9	211634	5.1	OSM/TNF	9	17.6912
A0A075B6P5	MEX5_OSM_TNF_2_1_d12	414491	5.2	OSM/TNF	12	18.661
A0A075B6P5	MEX5_OSM_TNF_2_1_d15		5.2	OSM/TNF	15
A0A075B6P5	MEX5_OSM_TNF_2_1_d18	74224.9	5.2	OSM/TNF	18	16.1796
A0A075B6P5	MEX5_OSM_TNF_2_1_d3	2.8163e+07	5.2	OSM/TNF	3	24.7473
A0A075B6P5	MEX5_OSM_TNF_2_1_d6	5.82551e+06	5.2	OSM/TNF	6	22.474
A0A075B6P5	MEX5_OSM_TNF_2_1_d9	1.17013e+06	5.2	OSM/TNF	9	20.1582
A0A075B6P5	MEX5_OSM_TNF_3_1_d12	26343.9	5.3	OSM/TNF	12	14.6852
A0A075B6P5	MEX5_OSM_TNF_3_1_d15		5.3	OSM/TNF	15
A0A075B6P5	MEX5_OSM_TNF_3_1_d18		5.3	OSM/TNF	18
A0A075B6P5	MEX5_OSM_TNF_3_1_d3	1.06917e+07	5.3	OSM/TNF	3	23.35
A0A075B6P5	MEX5_OSM_TNF_3_1_d6	3.5993e+06	5.3	OSM/TNF	6	21.7793
A0A075B6P5	MEX5_OSM_TNF_3_1_d9	183988	5.3	OSM/TNF	9	17.4893
A0A075B6P5	MEX5_OSM_TNF_4_1_d12	107184	5.4	OSM/TNF	12	16.7097
A0A075B6P5	MEX5_OSM_TNF_4_1_d15	46069	5.4	OSM/TNF	15	15.4915
A0A075B6P5	MEX5_OSM_TNF_4_1_d18	25228.4	5.4	OSM/TNF	18	14.6228
A0A075B6P5	MEX5_OSM_TNF_4_1_d3	1.33421e+06	5.4	OSM/TNF	3	20.3476
A0A075B6P5	MEX5_OSM_TNF_4_1_d6	335111	5.4	OSM/TNF	6	18.3543
A0A075B6P5	MEX5_OSM_TNF_4_1_d9	71715.3	5.4	OSM/TNF	9	16.13
A0A075B6P5	MEX5_OSM_TNF_5_1_d12	308998	5.5	OSM/TNF	12	18.2372
A0A075B6P5	MEX5_OSM_TNF_5_1_d15	110349	5.5	OSM/TNF	15	16.7517
A0A075B6P5	MEX5_OSM_TNF_5_1_d18	558763	5.5	OSM/TNF	18	19.0919
A0A075B6P5	MEX5_OSM_TNF_5_1_d3	2.52122e+06	5.5	OSM/TNF	3	21.2657
A0A075B6P5	MEX5_OSM_TNF_5_1_d6	1.2813e+06	5.5	OSM/TNF	6	20.2892
A0A075B6P5	MEX5_OSM_TNF_5_1_d9	416651	5.5	OSM/TNF	9	18.6685
A0A075B6P5	MEX5_OSM_TNF_6_1_d12	187451	5.6	OSM/TNF	12	17.5162
A0A075B6P5	MEX5_OSM_TNF_6_1_d15	36825	5.6	OSM/TNF	15	15.1684
A0A075B6P5	MEX5_OSM_TNF_6_1_d18	43492	5.6	OSM/TNF	18	15.4085
A0A075B6P5	MEX5_OSM_TNF_6_1_d3	3193072	5.6	OSM/TNF	3	21.6065
A0A075B6P5	MEX5_OSM_TNF_6_1_d6	1347763	5.6	OSM/TNF	6	20.3621
A0A075B6P5	MEX5_OSM_TNF_6_1_d9		5.6	OSM/TNF	9
A0A075B6P5	MEX5_OSM_TNF_CKF_1_1_d12	55085.1	5.1	OSM/TNF+CKF	12	15.7494
A0A075B6P5	MEX5_OSM_TNF_CKF_1_1_d15		5.1	OSM/TNF+CKF	15
A0A075B6P5	MEX5_OSM_TNF_CKF_1_1_d18		5.1	OSM/TNF+CKF	18
A0A075B6P5	MEX5_OSM_TNF_CKF_1_1_d3	8.26786e+06	5.1	OSM/TNF+CKF	3	22.9791
A0A075B6P5	MEX5_OSM_TNF_CKF_1_1_d6	539153	5.1	OSM/TNF+CKF	6	19.0403
A0A075B6P5	MEX5_OSM_TNF_CKF_1_1_d9		5.1	OSM/TNF+CKF	9
A0A075B6P5	MEX5_OSM_TNF_CKF_2_1_d12	301620	5.2	OSM/TNF+CKF	12	18.2024
A0A075B6P5	MEX5_OSM_TNF_CKF_2_1_d15	55259.7	5.2	OSM/TNF+CKF	15	15.7539
A0A075B6P5	MEX5_OSM_TNF_CKF_2_1_d18		5.2	OSM/TNF+CKF	18
A0A075B6P5	MEX5_OSM_TNF_CKF_2_1_d3	1.83861e+07	5.2	OSM/TNF+CKF	3	24.1321
A0A075B6P5	MEX5_OSM_TNF_CKF_2_1_d6	3.56084e+06	5.2	OSM/TNF+CKF	6	21.7638
A0A075B6P5	MEX5_OSM_TNF_CKF_2_1_d9	799359	5.2	OSM/TNF+CKF	9	19.6085
A0A075B6P5	MEX5_OSM_TNF_CKF_3_1_d12		5.3	OSM/TNF+CKF	12
A0A075B6P5	MEX5_OSM_TNF_CKF_3_1_d15		5.3	OSM/TNF+CKF	15
A0A075B6P5	MEX5_OSM_TNF_CKF_3_1_d18		5.3	OSM/TNF+CKF	18
A0A075B6P5	MEX5_OSM_TNF_CKF_3_1_d3	6.38314e+06	5.3	OSM/TNF+CKF	3	22.6058
A0A075B6P5	MEX5_OSM_TNF_CKF_3_1_d6	525525	5.3	OSM/TNF+CKF	6	19.0034
A0A075B6P5	MEX5_OSM_TNF_CKF_3_1_d9	78950	5.3	OSM/TNF+CKF	9	16.2687
A0A075B6P5	MEX5_OSM_TNF_CKF_4_1_d12	66650.9	5.4	OSM/TNF+CKF	12	16.0243
A0A075B6P5	MEX5_OSM_TNF_CKF_4_1_d15	138648	5.4	OSM/TNF+CKF	15	17.0811
A0A075B6P5	MEX5_OSM_TNF_CKF_4_1_d18	422412	5.4	OSM/TNF+CKF	18	18.6883
A0A075B6P5	MEX5_OSM_TNF_CKF_4_1_d3	1.22812e+07	5.4	OSM/TNF+CKF	3	23.55
A0A075B6P5	MEX5_OSM_TNF_CKF_4_1_d6	269156	5.4	OSM/TNF+CKF	6	18.0381
A0A075B6P5	MEX5_OSM_TNF_CKF_4_1_d9	49962.6	5.4	OSM/TNF+CKF	9	15.6086
A0A075B6P5	MEX5_OSM_TNF_CKF_5_1_d12	373865	5.5	OSM/TNF+CKF	12	18.5122
A0A075B6P5	MEX5_OSM_TNF_CKF_5_1_d15	373703	5.5	OSM/TNF+CKF	15	18.5115
A0A075B6P5	MEX5_OSM_TNF_CKF_5_1_d18	74757.1	5.5	OSM/TNF+CKF	18	16.1899
A0A075B6P5	MEX5_OSM_TNF_CKF_5_1_d3	1.91844e+06	5.5	OSM/TNF+CKF	3	20.8715
A0A075B6P5	MEX5_OSM_TNF_CKF_5_1_d6	334105	5.5	OSM/TNF+CKF	6	18.3499
A0A075B6P5	MEX5_OSM_TNF_CKF_5_1_d9	157417	5.5	OSM/TNF+CKF	9	17.2642
A0A075B6P5	MEX5_OSM_TNF_CKF_6_1_d12	117636	5.6	OSM/TNF+CKF	12	16.844
A0A075B6P5	MEX5_OSM_TNF_CKF_6_1_d15	45785.2	5.6	OSM/TNF+CKF	15	15.4826
A0A075B6P5	MEX5_OSM_TNF_CKF_6_1_d18	32642.5	5.6	OSM/TNF+CKF	18	14.9945
A0A075B6P5	MEX5_OSM_TNF_CKF_6_1_d3	2.45485e+06	5.6	OSM/TNF+CKF	3	21.2272
A0A075B6P5	MEX5_OSM_TNF_CKF_6_1_d6	1.31117e+06	5.6	OSM/TNF+CKF	6	20.3224
A0A075B6P5	MEX5_OSM_TNF_CKF_6_1_d9	130358	5.6	OSM/TNF+CKF	9	16.9921
A0A075B6P5	MEX5_OSM_TNF_DEX_1_1_d12	104705	5.1	OSM/TNF+DEX	12	16.676
A0A075B6P5	MEX5_OSM_TNF_DEX_1_1_d15		5.1	OSM/TNF+DEX	15
A0A075B6P5	MEX5_OSM_TNF_DEX_1_1_d18		5.1	OSM/TNF+DEX	18
A0A075B6P5	MEX5_OSM_TNF_DEX_1_1_d3	5.55937e+06	5.1	OSM/TNF+DEX	3	22.4065
A0A075B6P5	MEX5_OSM_TNF_DEX_1_1_d6	1.43111e+06	5.1	OSM/TNF+DEX	6	20.4487
A0A075B6P5	MEX5_OSM_TNF_DEX_1_1_d9	100266	5.1	OSM/TNF+DEX	9	16.6135
A0A075B6P5	MEX5_OSM_TNF_DEX_2_1_d12	504383	5.2	OSM/TNF+DEX	12	18.9442
A0A075B6P5	MEX5_OSM_TNF_DEX_2_1_d15		5.2	OSM/TNF+DEX	15
A0A075B6P5	MEX5_OSM_TNF_DEX_2_1_d18		5.2	OSM/TNF+DEX	18
A0A075B6P5	MEX5_OSM_TNF_DEX_2_1_d3	1.70958e+07	5.2	OSM/TNF+DEX	3	24.0271
A0A075B6P5	MEX5_OSM_TNF_DEX_2_1_d6	2.57667e+06	5.2	OSM/TNF+DEX	6	21.2971
A0A075B6P5	MEX5_OSM_TNF_DEX_2_1_d9	1.00676e+06	5.2	OSM/TNF+DEX	9	19.9413
A0A075B6P5	MEX5_OSM_TNF_DEX_3_1_d12		5.3	OSM/TNF+DEX	12
A0A075B6P5	MEX5_OSM_TNF_DEX_3_1_d15		5.3	OSM/TNF+DEX	15
A0A075B6P5	MEX5_OSM_TNF_DEX_3_1_d18		5.3	OSM/TNF+DEX	18
A0A075B6P5	MEX5_OSM_TNF_DEX_3_1_d3	8.48219e+06	5.3	OSM/TNF+DEX	3	23.016
A0A075B6P5	MEX5_OSM_TNF_DEX_3_1_d6	660972	5.3	OSM/TNF+DEX	6	19.3342
A0A075B6P5	MEX5_OSM_TNF_DEX_3_1_d9	274654	5.3	OSM/TNF+DEX	9	18.0673
A0A075B6P5	MEX5_OSM_TNF_DEX_4_1_d12	16954.1	5.4	OSM/TNF+DEX	12	14.0493
A0A075B6P5	MEX5_OSM_TNF_DEX_4_1_d15	99190.2	5.4	OSM/TNF+DEX	15	16.5979
A0A075B6P5	MEX5_OSM_TNF_DEX_4_1_d18		5.4	OSM/TNF+DEX	18
A0A075B6P5	MEX5_OSM_TNF_DEX_4_1_d3	841286	5.4	OSM/TNF+DEX	3	19.6822
A0A075B6P5	MEX5_OSM_TNF_DEX_4_1_d6	145425	5.4	OSM/TNF+DEX	6	17.1499
A0A075B6P5	MEX5_OSM_TNF_DEX_4_1_d9	68198.2	5.4	OSM/TNF+DEX	9	16.0574
A0A075B6P5	MEX5_OSM_TNF_DEX_5_1_d12	291551	5.5	OSM/TNF+DEX	12	18.1534
A0A075B6P5	MEX5_OSM_TNF_DEX_5_1_d15	57179.6	5.5	OSM/TNF+DEX	15	15.8032
A0A075B6P5	MEX5_OSM_TNF_DEX_5_1_d18	63274.8	5.5	OSM/TNF+DEX	18	15.9493
A0A075B6P5	MEX5_OSM_TNF_DEX_5_1_d3	2.04865e+06	5.5	OSM/TNF+DEX	3	20.9662
A0A075B6P5	MEX5_OSM_TNF_DEX_5_1_d6	741005	5.5	OSM/TNF+DEX	6	19.4991
A0A075B6P5	MEX5_OSM_TNF_DEX_5_1_d9		5.5	OSM/TNF+DEX	9
A0A075B6P5	MEX5_OSM_TNF_DEX_6_1_d12	392045	5.6	OSM/TNF+DEX	12	18.5807
A0A075B6P5	MEX5_OSM_TNF_DEX_6_1_d15	72181.4	5.6	OSM/TNF+DEX	15	16.1393
A0A075B6P5	MEX5_OSM_TNF_DEX_6_1_d18	39411	5.6	OSM/TNF+DEX	18	15.2663
A0A075B6P5	MEX5_OSM_TNF_DEX_6_1_d3	2.64117e+06	5.6	OSM/TNF+DEX	3	21.3327
A0A075B6P5	MEX5_OSM_TNF_DEX_6_1_d6	415124	5.6	OSM/TNF+DEX	6	18.6632
A0A075B6P5	MEX5_OSM_TNF_DEX_6_1_d9	252738	5.6	OSM/TNF+DEX	9	17.9473
A0A075B6P5	MEX5_OSM_TNF_LN_1_1_d12	78152.3	5.1	OSM/TNF+Link-N	12	16.254
A0A075B6P5	MEX5_OSM_TNF_LN_1_1_d15		5.1	OSM/TNF+Link-N	15
A0A075B6P5	MEX5_OSM_TNF_LN_1_1_d18		5.1	OSM/TNF+Link-N	18
A0A075B6P5	MEX5_OSM_TNF_LN_1_1_d3	14434177	5.1	OSM/TNF+Link-N	3	23.783
A0A075B6P5	MEX5_OSM_TNF_LN_1_1_d6	1.79442e+06	5.1	OSM/TNF+Link-N	6	20.7751
A0A075B6P5	MEX5_OSM_TNF_LN_1_1_d9	297820	5.1	OSM/TNF+Link-N	9	18.1841
A0A075B6P5	MEX5_OSM_TNF_LN_2_1_d12	137711	5.2	OSM/TNF+Link-N	12	17.0713
A0A075B6P5	MEX5_OSM_TNF_LN_2_1_d15		5.2	OSM/TNF+Link-N	15
A0A075B6P5	MEX5_OSM_TNF_LN_2_1_d18		5.2	OSM/TNF+Link-N	18
A0A075B6P5	MEX5_OSM_TNF_LN_2_1_d3	1.71957e+07	5.2	OSM/TNF+Link-N	3	24.0355
A0A075B6P5	MEX5_OSM_TNF_LN_2_1_d6	3.61441e+06	5.2	OSM/TNF+Link-N	6	21.7853
A0A075B6P5	MEX5_OSM_TNF_LN_2_1_d9	596817	5.2	OSM/TNF+Link-N	9	19.1869
A0A075B6P5	MEX5_OSM_TNF_LN_3_1_d12		5.3	OSM/TNF+Link-N	12
A0A075B6P5	MEX5_OSM_TNF_LN_3_1_d15		5.3	OSM/TNF+Link-N	15
A0A075B6P5	MEX5_OSM_TNF_LN_3_1_d18		5.3	OSM/TNF+Link-N	18
A0A075B6P5	MEX5_OSM_TNF_LN_3_1_d3	8.4184e+06	5.3	OSM/TNF+Link-N	3	23.0051
A0A075B6P5	MEX5_OSM_TNF_LN_3_1_d6	1.15345e+06	5.3	OSM/TNF+Link-N	6	20.1375
A0A075B6P5	MEX5_OSM_TNF_LN_3_1_d9	461012	5.3	OSM/TNF+Link-N	9	18.8144
A0A075B6P5	MEX5_OSM_TNF_LN_4_1_d12	130254	5.4	OSM/TNF+Link-N	12	16.991
A0A075B6P5	MEX5_OSM_TNF_LN_4_1_d15	92280.2	5.4	OSM/TNF+Link-N	15	16.4937
A0A075B6P5	MEX5_OSM_TNF_LN_4_1_d18	24235.7	5.4	OSM/TNF+Link-N	18	14.5648
A0A075B6P5	MEX5_OSM_TNF_LN_4_1_d3	2.87793e+06	5.4	OSM/TNF+Link-N	3	21.4566
A0A075B6P5	MEX5_OSM_TNF_LN_4_1_d6	219737	5.4	OSM/TNF+Link-N	6	17.7454
A0A075B6P5	MEX5_OSM_TNF_LN_4_1_d9	94003.8	5.4	OSM/TNF+Link-N	9	16.5204
A0A075B6P5	MEX5_OSM_TNF_LN_5_1_d12	450481	5.5	OSM/TNF+Link-N	12	18.7811
A0A075B6P5	MEX5_OSM_TNF_LN_5_1_d15	163163	5.5	OSM/TNF+Link-N	15	17.316
A0A075B6P5	MEX5_OSM_TNF_LN_5_1_d18	90715.7	5.5	OSM/TNF+Link-N	18	16.4691
A0A075B6P5	MEX5_OSM_TNF_LN_5_1_d3	3.03224e+06	5.5	OSM/TNF+Link-N	3	21.532
A0A075B6P5	MEX5_OSM_TNF_LN_5_1_d6	542495	5.5	OSM/TNF+Link-N	6	19.0493
A0A075B6P5	MEX5_OSM_TNF_LN_5_1_d9	144415	5.5	OSM/TNF+Link-N	9	17.1399
A0A075B6P5	MEX5_OSM_TNF_LN_6_1_d12	132004	5.6	OSM/TNF+Link-N	12	17.0102
A0A075B6P5	MEX5_OSM_TNF_LN_6_1_d15		5.6	OSM/TNF+Link-N	15
A0A075B6P5	MEX5_OSM_TNF_LN_6_1_d18	47991.5	5.6	OSM/TNF+Link-N	18	15.5505
A0A075B6P5	MEX5_OSM_TNF_LN_6_1_d3	3.91092e+06	5.6	OSM/TNF+Link-N	3	21.8991
A0A075B6P5	MEX5_OSM_TNF_LN_6_1_d6	1147526	5.6	OSM/TNF+Link-N	6	20.1301
A0A075B6P5	MEX5_OSM_TNF_LN_6_1_d9	254379	5.6	OSM/TNF+Link-N	9	17.9566
A0A075B6Q5	MEX5_ctrl_2_1_d12		5.2	ctrl	12
A0A075B6Q5	MEX5_ctrl_2_1_d15		5.2	ctrl	15
A0A075B6Q5	MEX5_ctrl_2_1_d18		5.2	ctrl	18
A0A075B6Q5	MEX5_ctrl_2_1_d3	1.97427e+06	5.2	ctrl	3	20.9129
A0A075B6Q5	MEX5_ctrl_2_1_d6	533337	5.2	ctrl	6	19.0247
A0A075B6Q5	MEX5_ctrl_2_1_d9		5.2	ctrl	9
A0A075B6Q5	MEX5_ctrl_3_1_d12	51678	5.3	ctrl	12	15.6573
A0A075B6Q5	MEX5_ctrl_3_1_d15	197923	5.3	ctrl	15	17.5946
A0A075B6Q5	MEX5_ctrl_3_1_d18		5.3	ctrl	18
A0A075B6Q5	MEX5_ctrl_3_1_d3	1.24366e+06	5.3	ctrl	3	20.2462
A0A075B6Q5	MEX5_ctrl_3_1_d6	260877	5.3	ctrl	6	17.993
A0A075B6Q5	MEX5_ctrl_3_1_d9	105098	5.3	ctrl	9	16.6814
A0A075B6Q5	MEX5_IL6_TNF_2_1_d12		5.2	IL6/TNF	12
A0A075B6Q5	MEX5_IL6_TNF_2_1_d15		5.2	IL6/TNF	15
A0A075B6Q5	MEX5_IL6_TNF_2_1_d18		5.2	IL6/TNF	18
A0A075B6Q5	MEX5_IL6_TNF_2_1_d3	1.75806e+06	5.2	IL6/TNF	3	20.7456
A0A075B6Q5	MEX5_IL6_TNF_2_1_d6	530074	5.2	IL6/TNF	6	19.0158
A0A075B6Q5	MEX5_IL6_TNF_2_1_d9		5.2	IL6/TNF	9
A0A075B6Q5	MEX5_IL6_TNF_3_1_d12		5.3	IL6/TNF	12
A0A075B6Q5	MEX5_IL6_TNF_3_1_d15		5.3	IL6/TNF	15
A0A075B6Q5	MEX5_IL6_TNF_3_1_d18	97620.6	5.3	IL6/TNF	18	16.5749
A0A075B6Q5	MEX5_IL6_TNF_3_1_d3	4.31143e+06	5.3	IL6/TNF	3	22.0397
A0A075B6Q5	MEX5_IL6_TNF_3_1_d6	728075	5.3	IL6/TNF	6	19.4737
A0A075B6Q5	MEX5_IL6_TNF_3_1_d9		5.3	IL6/TNF	9
A0A075B6Q5	MEX5_IL6_TNF_CKF_2_1_d12		5.2	IL6/TNF+CKF	12
A0A075B6Q5	MEX5_IL6_TNF_CKF_2_1_d15		5.2	IL6/TNF+CKF	15
A0A075B6Q5	MEX5_IL6_TNF_CKF_2_1_d18		5.2	IL6/TNF+CKF	18
A0A075B6Q5	MEX5_IL6_TNF_CKF_2_1_d3	796798	5.2	IL6/TNF+CKF	3	19.6039
A0A075B6Q5	MEX5_IL6_TNF_CKF_2_1_d6		5.2	IL6/TNF+CKF	6
A0A075B6Q5	MEX5_IL6_TNF_CKF_2_1_d9		5.2	IL6/TNF+CKF	9
A0A075B6Q5	MEX5_IL6_TNF_CKF_3_1_d12		5.3	IL6/TNF+CKF	12
A0A075B6Q5	MEX5_IL6_TNF_CKF_3_1_d15		5.3	IL6/TNF+CKF	15
A0A075B6Q5	MEX5_IL6_TNF_CKF_3_1_d18		5.3	IL6/TNF+CKF	18
A0A075B6Q5	MEX5_IL6_TNF_CKF_3_1_d3	7.29158e+06	5.3	IL6/TNF+CKF	3	22.7978
A0A075B6Q5	MEX5_IL6_TNF_CKF_3_1_d6	104677	5.3	IL6/TNF+CKF	6	16.6756
A0A075B6Q5	MEX5_IL6_TNF_CKF_3_1_d9		5.3	IL6/TNF+CKF	9
A0A075B6Q5	MEX5_IL6_TNF_DEX_2_1_d12		5.2	IL6/TNF+DEX	12
A0A075B6Q5	MEX5_IL6_TNF_DEX_2_1_d15		5.2	IL6/TNF+DEX	15
A0A075B6Q5	MEX5_IL6_TNF_DEX_2_1_d18		5.2	IL6/TNF+DEX	18
A0A075B6Q5	MEX5_IL6_TNF_DEX_2_1_d3	3413891	5.2	IL6/TNF+DEX	3	21.703
A0A075B6Q5	MEX5_IL6_TNF_DEX_2_1_d6	974986	5.2	IL6/TNF+DEX	6	19.895
A0A075B6Q5	MEX5_IL6_TNF_DEX_2_1_d9	405481	5.2	IL6/TNF+DEX	9	18.6293
A0A075B6Q5	MEX5_IL6_TNF_DEX_3_1_d12		5.3	IL6/TNF+DEX	12
A0A075B6Q5	MEX5_IL6_TNF_DEX_3_1_d15		5.3	IL6/TNF+DEX	15
A0A075B6Q5	MEX5_IL6_TNF_DEX_3_1_d18		5.3	IL6/TNF+DEX	18
A0A075B6Q5	MEX5_IL6_TNF_DEX_3_1_d3	2.65851e+06	5.3	IL6/TNF+DEX	3	21.3422
A0A075B6Q5	MEX5_IL6_TNF_DEX_3_1_d6	587909	5.3	IL6/TNF+DEX	6	19.1652
A0A075B6Q5	MEX5_IL6_TNF_DEX_3_1_d9		5.3	IL6/TNF+DEX	9
A0A075B6Q5	MEX5_IL6_TNF_LN_2_1_d12		5.2	IL6/TNF+Link-N	12
A0A075B6Q5	MEX5_IL6_TNF_LN_2_1_d15		5.2	IL6/TNF+Link-N	15
A0A075B6Q5	MEX5_IL6_TNF_LN_2_1_d18		5.2	IL6/TNF+Link-N	18
A0A075B6Q5	MEX5_IL6_TNF_LN_2_1_d3	1.28081e+06	5.2	IL6/TNF+Link-N	3	20.2886
A0A075B6Q5	MEX5_IL6_TNF_LN_2_1_d6	406939	5.2	IL6/TNF+Link-N	6	18.6345
A0A075B6Q5	MEX5_IL6_TNF_LN_2_1_d9		5.2	IL6/TNF+Link-N	9
A0A075B6Q5	MEX5_IL6_TNF_LN_3_1_d12	153494	5.3	IL6/TNF+Link-N	12	17.2278
[truncated: 393,929+ more rows]

## Sheet: S4
GeneSymbol	Accession	inNumOfMenisci	includedInStatisticalModel
ACAN	P16112	6	yes
ADAM10	O14672	5	yes
CCL14	Q16627	5	yes
CCL18	P55774	5	yes
CCL2	P13500	6	yes
CCL20	P78556	2	no
CCL8	P80075	0	no
COL12A1	Q99715	6	yes
COL15A1	P39059	6	yes
COL16A1	Q07092	6	yes
COL18A1	P39060	6	yes
COL1A1	P02452	6	yes
COL1A2	P08123	6	yes
COL2A1	P02458	6	yes
COL3A1	P02461	6	yes
COL4A2	P08572	6	yes
COL5A1	P20908	6	yes
COL5A2	P05997	6	yes
COL5A3	P25940	3	no
COL6A1	P12109	6	yes
COL6A2	P12110	6	yes
COL6A3	P12111	6	yes
COL8A1	P27658	5	yes
COL8A2	P25067	4	no
CTSA	P10619	6	yes
CTSB	P07858	6	yes
CTSC	P53634	4	no
CTSD	P07339	6	yes
CTSF	Q9UBX1	3	no
CTSL	P07711	6	yes
CTSS	P25774	5	yes
CTSZ	Q9UBR2	6	yes
CXCL1	P09341	1	no
CXCL6	P80162	0	no
CXCL8	P10145	6	yes
IL6	P05231	6	yes
LCN2	P80188	1	no
MMP1	P03956	6	yes
MMP10	P09238	6	yes
MMP13	P45452	6	yes
MMP14	P50281	5	yes
MMP2	P08253	6	yes
MMP3	P08254	6	yes
PTX3	P26022	6	yes
TIMP1	P01033	6	yes
TIMP2	P16035	6	yes
TIMP3	P35625	4	no
VCAN	P13611	6	yes
VWA1	Q6PCB0	6	yes

## Sheet: S5
slice	treatment	biological.sample	day	GAG (ug/mL)	where
P1	OSM/TNF	5.1	0	7.2069	posterior
P1	OSM/TNF	5.1	3	37.5517	posterior
P1	OSM/TNF	5.1	6	42.0345	posterior
P1	OSM/TNF	5.1	9	30.3103	posterior
P1	OSM/TNF	5.1	12	25.8276	posterior
P1	OSM/TNF	5.1	15	21	posterior
P1	OSM/TNF	5.1	18	36.1724	posterior
P2	OSM/TNF+CKF	5.1	0	8.93103	posterior
P2	OSM/TNF+CKF	5.1	3	38.931	posterior
P2	OSM/TNF+CKF	5.1	6	40.6552	posterior
P2	OSM/TNF+CKF	5.1	9	25.1379	posterior
P2	OSM/TNF+CKF	5.1	12	18.5862	posterior
P2	OSM/TNF+CKF	5.1	15	21.6897	posterior
P2	OSM/TNF+CKF	5.1	18	32.7241	posterior
P3	IL6/TNF+Link-N	5.1	0	7.89655	posterior
P3	IL6/TNF+Link-N	5.1	3	31.6897	posterior
P3	IL6/TNF+Link-N	5.1	6	39.2759	posterior
P3	IL6/TNF+Link-N	5.1	9	30.6552	posterior
P3	IL6/TNF+Link-N	5.1	12	28.931	posterior
P3	IL6/TNF+Link-N	5.1	15	25.4828	posterior
P3	IL6/TNF+Link-N	5.1	18	38.931	posterior
P4	OSM/TNF+DEX	5.1	0	10.3103	posterior
P4	OSM/TNF+DEX	5.1	3	55.4828	posterior
P4	OSM/TNF+DEX	5.1	6	38.5862	posterior
P4	OSM/TNF+DEX	5.1	9	23.7586	posterior
P4	OSM/TNF+DEX	5.1	12	19.6207	posterior
P4	OSM/TNF+DEX	5.1	15	19.2759	posterior
P4	OSM/TNF+DEX	5.1	18	36.5172	posterior
P5	OSM/TNF+Link-N	5.1	0	10.3103	posterior
P5	OSM/TNF+Link-N	5.1	3	42.7241	posterior
P5	OSM/TNF+Link-N	5.1	6	37.2069	posterior
P5	OSM/TNF+Link-N	5.1	9	21	posterior
P5	OSM/TNF+Link-N	5.1	12	18.5862	posterior
P5	OSM/TNF+Link-N	5.1	15	18.2414	posterior
P5	OSM/TNF+Link-N	5.1	18	31	posterior
P6	IL6/TNF+CKF	5.1	0	7.55172	posterior
P6	IL6/TNF+CKF	5.1	3	31	posterior
P6	IL6/TNF+CKF	5.1	6	39.2759	posterior
P6	IL6/TNF+CKF	5.1	9	29.2759	posterior
P6	IL6/TNF+CKF	5.1	12	24.7931	posterior
P6	IL6/TNF+CKF	5.1	15	21	posterior
P6	IL6/TNF+CKF	5.1	18	35.1379	posterior
P7	ctrl	5.1	0	7.55172	posterior
P7	ctrl	5.1	3	21.3448	posterior
P7	ctrl	5.1	6	30.6552	posterior
P7	ctrl	5.1	9	24.1034	posterior
P7	ctrl	5.1	12	18.931	posterior
P7	ctrl	5.1	15	21	posterior
P7	ctrl	5.1	18	32.7241	posterior
P8	IL6/TNF+DEX	5.1	0	6.86207	posterior
P8	IL6/TNF+DEX	5.1	3	30.6552	posterior
P8	IL6/TNF+DEX	5.1	6	33.069	posterior
P8	IL6/TNF+DEX	5.1	9	23.4138	posterior
P8	IL6/TNF+DEX	5.1	12	21	posterior
P8	IL6/TNF+DEX	5.1	15	21.3448	posterior
P8	IL6/TNF+DEX	5.1	18	44.7931	posterior
P9	IL6/TNF	5.1	0	13.7586	posterior
P9	IL6/TNF	5.1	3	41.3448	posterior
P9	IL6/TNF	5.1	6	45.4828	posterior
P9	IL6/TNF	5.1	9	38.5862	posterior
P9	IL6/TNF	5.1	12	36.0958	posterior
P9	IL6/TNF	5.1	15	35.1379	posterior
P9	IL6/TNF	5.1	18	47.8966	posterior
A1	IL6/TNF+DEX	5.1	0	6.86207	anterior
A1	IL6/TNF+DEX	5.1	3	36.1724	anterior
A1	IL6/TNF+DEX	5.1	6	47.5517	anterior
A1	IL6/TNF+DEX	5.1	9	37.2069	anterior
A1	IL6/TNF+DEX	5.1	12	36.5172	anterior
A1	IL6/TNF+DEX	5.1	15	35.4828	anterior
A1	IL6/TNF+DEX	5.1	18	38.931	anterior
A2	IL6/TNF+CKF	5.1	0	15.1379	anterior
A2	IL6/TNF+CKF	5.1	3	38.2414	anterior
A2	IL6/TNF+CKF	5.1	6	41	anterior
A2	IL6/TNF+CKF	5.1	9	36.1724	anterior
A2	IL6/TNF+CKF	5.1	12	30.3103	anterior
A2	IL6/TNF+CKF	5.1	15	31	anterior
A2	IL6/TNF+CKF	5.1	18	45.4828	anterior
A3	OSM/TNF+CKF	5.1	0	11.3448	anterior
A3	OSM/TNF+CKF	5.1	3	45.1379	anterior
A3	OSM/TNF+CKF	5.1	6	49.2759	anterior
A3	OSM/TNF+CKF	5.1	9	27.8966	anterior
A3	OSM/TNF+CKF	5.1	12	22.3793	anterior
A3	OSM/TNF+CKF	5.1	15	31.3448	anterior
A3	OSM/TNF+CKF	5.1	18	37.2069	anterior
A4	OSM/TNF+Link-N	5.1	0	19.9655	anterior
A4	OSM/TNF+Link-N	5.1	3	48.5862	anterior
A4	OSM/TNF+Link-N	5.1	6	55.8276	anterior
A4	OSM/TNF+Link-N	5.1	9	36.1724	anterior
A4	OSM/TNF+Link-N	5.1	12	32.0345	anterior
A4	OSM/TNF+Link-N	5.1	15	33.7586	anterior
A4	OSM/TNF+Link-N	5.1	18	40.6552	anterior
A5	ctrl	5.1	0	17.5517	anterior
A5	ctrl	5.1	3	35.8276	anterior
A5	ctrl	5.1	6	42.3793	anterior
A5	ctrl	5.1	9	33.7586	anterior
A5	ctrl	5.1	12	27.2069	anterior
A5	ctrl	5.1	15	44.1034	anterior
A5	ctrl	5.1	18	44.7931	anterior
A6	OSM/TNF	5.1	0	17.5517	anterior
A6	OSM/TNF	5.1	3	49.6207	anterior
A6	OSM/TNF	5.1	6	61	anterior
A6	OSM/TNF	5.1	9	36.1724	anterior
A6	OSM/TNF	5.1	12	28.5862	anterior
A6	OSM/TNF	5.1	15	28.2414	anterior
A6	OSM/TNF	5.1	18	29.2759	anterior
A7	IL6/TNF+Link-N	5.1	0	15.8276	anterior
A7	IL6/TNF+Link-N	5.1	3	52.0345	anterior
A7	IL6/TNF+Link-N	5.1	6	54.1034	anterior
A7	IL6/TNF+Link-N	5.1	9	39.2759	anterior
A7	IL6/TNF+Link-N	5.1	12	36.5172	anterior
A7	IL6/TNF+Link-N	5.1	15	49.9655	anterior
A7	IL6/TNF+Link-N	5.1	18	35.8276	anterior
A8	OSM/TNF+DEX	5.1	0	9.96552	anterior
A8	OSM/TNF+DEX	5.1	3	46.1724	anterior
A8	OSM/TNF+DEX	5.1	6	55.8276	anterior
A8	OSM/TNF+DEX	5.1	9	36.1724	anterior
A8	OSM/TNF+DEX	5.1	12	20.6552	anterior
A8	OSM/TNF+DEX	5.1	15	25.8276	anterior
A8	OSM/TNF+DEX	5.1	18	32.0345	anterior
A9	IL6/TNF	5.1	0	7.89655	anterior
A9	IL6/TNF	5.1	3	46.8621	anterior
A9	IL6/TNF	5.1	6	54.4483	anterior
A9	IL6/TNF	5.1	9	35.4828	anterior
A9	IL6/TNF	5.1	12	28.2414	anterior
A9	IL6/TNF	5.1	15	34.1034	anterior
A9	IL6/TNF	5.1	18	39.9655	anterior
P1	IL6/TNF+DEX	5.2	0	20.2059	posterior
P1	IL6/TNF+DEX	5.2	3	41.0882	posterior
P1	IL6/TNF+DEX	5.2	6	37.2647	posterior
P1	IL6/TNF+DEX	5.2	9	35.5	posterior
P1	IL6/TNF+DEX	5.2	12	35.7941	posterior
P1	IL6/TNF+DEX	5.2	15	31.0882	posterior
P1	IL6/TNF+DEX	5.2	18	27.8529	posterior
P10	CKF	5.2	0	24.9118	posterior
P10	CKF	5.2	3	40.5	posterior
P10	CKF	5.2	6	44.9118	posterior
P10	CKF	5.2	9	30.5	posterior
P10	CKF	5.2	12	-0.382353	posterior
P10	CKF	5.2	15	36.6765	posterior
P10	CKF	5.2	18	36.0882	posterior
P2	OSM/TNF	5.2	0	22.5588	posterior
P2	OSM/TNF	5.2	3	43.4412	posterior
P2	OSM/TNF	5.2	6	40.2059	posterior
P2	OSM/TNF	5.2	9	36.9706	posterior
P2	OSM/TNF	5.2	12	34.0294	posterior
P2	OSM/TNF	5.2	15	23.7353	posterior
P2	OSM/TNF	5.2	18	26.3824	posterior
P3	IL6/TNF	5.2	0	23.4412	posterior
P3	IL6/TNF	5.2	3	43.1471	posterior
P3	IL6/TNF	5.2	6	38.7353	posterior
P3	IL6/TNF	5.2	9	35.7941	posterior
P3	IL6/TNF	5.2	12	31.9706	posterior
P3	IL6/TNF	5.2	15	24.0294	posterior
P3	IL6/TNF	5.2	18	21.6765	posterior
P4	IL6/TNF+Link-N	5.2	0	21.6765	posterior
P4	IL6/TNF+Link-N	5.2	3	39.6176	posterior
P4	IL6/TNF+Link-N	5.2	6	48.1471	posterior
P4	IL6/TNF+Link-N	5.2	9	32.2647	posterior
P4	IL6/TNF+Link-N	5.2	12	34.0294	posterior
P4	IL6/TNF+Link-N	5.2	15	31.6765	posterior
P4	IL6/TNF+Link-N	5.2	18	35.5	posterior
P5	OSM/TNF+DEX	5.2	0	19.0294	posterior
P5	OSM/TNF+DEX	5.2	3	40.2059	posterior
P5	OSM/TNF+DEX	5.2	6	32.5588	posterior
P5	OSM/TNF+DEX	5.2	9	23.7353	posterior
P5	OSM/TNF+DEX	5.2	12	18.7353	posterior
P5	OSM/TNF+DEX	5.2	15	12.2647	posterior
P5	OSM/TNF+DEX	5.2	18	15.2059	posterior
P6	OSM/TNF+Link-N	5.2	0	21.0882	posterior
P6	OSM/TNF+Link-N	5.2	3	39.9118	posterior
P6	OSM/TNF+Link-N	5.2	6	32.8529	posterior
P6	OSM/TNF+Link-N	5.2	9	23.4412	posterior
P6	OSM/TNF+Link-N	5.2	12	20.2059	posterior
P6	OSM/TNF+Link-N	5.2	15	17.5588	posterior
P6	OSM/TNF+Link-N	5.2	18	13.1471	posterior
P7	ctrl	5.2	0	22.5588	posterior
P7	ctrl	5.2	3	37.5588	posterior
P7	ctrl	5.2	6	33.7353	posterior
P7	ctrl	5.2	9	33.1471	posterior
P7	ctrl	5.2	12	31.9706	posterior
P7	ctrl	5.2	15	29.9118	posterior
P7	ctrl	5.2	18	25.5	posterior
P8	IL6/TNF+CKF	5.2	0	25.7941	posterior
P8	IL6/TNF+CKF	5.2	3	37.8529	posterior
P8	IL6/TNF+CKF	5.2	6	47.5588	posterior
P8	IL6/TNF+CKF	5.2	9	29.3235	posterior
P8	IL6/TNF+CKF	5.2	12	30.5	posterior
P8	IL6/TNF+CKF	5.2	15	24.6176	posterior
P8	IL6/TNF+CKF	5.2	18	25.2059	posterior
P9	OSM/TNF+CKF	5.2	0	22.5588	posterior
P9	OSM/TNF+CKF	5.2	3	43.1471	posterior
P9	OSM/TNF+CKF	5.2	6	52.2647	posterior
P9	OSM/TNF+CKF	5.2	9	32.8529	posterior
P9	OSM/TNF+CKF	5.2	12	37.2647	posterior
P9	OSM/TNF+CKF	5.2	15	30.2059	posterior
P9	OSM/TNF+CKF	5.2	18	33.1471	posterior
A1	OSM/TNF+DEX	5.2	0	25.5	anterior
A1	OSM/TNF+DEX	5.2	3	29.9118	anterior
A1	OSM/TNF+DEX	5.2	6	38.4412	anterior
A1	OSM/TNF+DEX	5.2	9	29.9118	anterior
A1	OSM/TNF+DEX	5.2	12	27.2647	anterior
A1	OSM/TNF+DEX	5.2	15	19.6176	anterior
A1	OSM/TNF+DEX	5.2	18	25.7941	anterior
A10	Link-N	5.2	0	28.7353	anterior
A10	Link-N	5.2	3	42.2647	anterior
A10	Link-N	5.2	6	39.3235	anterior
A10	Link-N	5.2	9	38.4412	anterior
A10	Link-N	5.2	12	36.6765	anterior
A10	Link-N	5.2	15	32.8529	anterior
A10	Link-N	5.2	18	32.8529	anterior
A11	Link-N	5.2	0	29.9118	anterior
A11	Link-N	5.2	3	42.8529	anterior
A11	Link-N	5.2	6	43.1471	anterior
A11	Link-N	5.2	9	31.9706	anterior
A11	Link-N	5.2	12	31.3824	anterior
A11	Link-N	5.2	15	29.3235	anterior
A11	Link-N	5.2	18	35.2059	anterior
A2	ctrl	5.2	0	22.8529	anterior
A2	ctrl	5.2	3	35.5	anterior
A2	ctrl	5.2	6	36.6765	anterior
A2	ctrl	5.2	9	38.4412	anterior
A2	ctrl	5.2	12	31.3824	anterior
A2	ctrl	5.2	15	24.9118	anterior
A2	ctrl	5.2	18	27.8529	anterior
A3	OSM/TNF+CKF	5.2	0	30.7941	anterior
A3	OSM/TNF+CKF	5.2	3	46.0882	anterior
A3	OSM/TNF+CKF	5.2	6	41.3824	anterior
A3	OSM/TNF+CKF	5.2	9	34.9118	anterior
A3	OSM/TNF+CKF	5.2	12	27.8529	anterior
A3	OSM/TNF+CKF	5.2	15	21.0882	anterior
A3	OSM/TNF+CKF	5.2	18	22.2647	anterior
A4	OSM/TNF	5.2	0	21.3824	anterior
A4	OSM/TNF	5.2	3	40.5	anterior
A4	OSM/TNF	5.2	6	41.3824	anterior
A4	OSM/TNF	5.2	9	39.6176	anterior
A4	OSM/TNF	5.2	12	34.6176	anterior
A4	OSM/TNF	5.2	15	26.9706	anterior
A4	OSM/TNF	5.2	18	27.8529	anterior
A5	OSM/TNF+Link-N	5.2	0	36.6765	anterior
A5	OSM/TNF+Link-N	5.2	3	41.3824	anterior
A5	OSM/TNF+Link-N	5.2	6	42.5588	anterior
A5	OSM/TNF+Link-N	5.2	9	40.5	anterior
A5	OSM/TNF+Link-N	5.2	12	36.3824	anterior
A5	OSM/TNF+Link-N	5.2	15	31.0882	anterior
A5	OSM/TNF+Link-N	5.2	18	31.6765	anterior
A6	IL6/TNF+Link-N	5.2	0	36.3824	anterior
A6	IL6/TNF+Link-N	5.2	3	41.0882	anterior
A6	IL6/TNF+Link-N	5.2	6	40.5	anterior
A6	IL6/TNF+Link-N	5.2	9	41.0882	anterior
A6	IL6/TNF+Link-N	5.2	12	37.5588	anterior
A6	IL6/TNF+Link-N	5.2	15	31.0882	anterior
A6	IL6/TNF+Link-N	5.2	18	75.2059	anterior
A7	IL6/TNF	5.2	0	16.6765	anterior
A7	IL6/TNF	5.2	3	38.1471	anterior
A7	IL6/TNF	5.2	6	39.0294	anterior
A7	IL6/TNF	5.2	9	42.5588	anterior
A7	IL6/TNF	5.2	12	38.4412	anterior
A7	IL6/TNF	5.2	15	34.9118	anterior
A7	IL6/TNF	5.2	18	38.7353	anterior
A8	IL6/TNF+DEX	5.2	0	36.6765	anterior
A8	IL6/TNF+DEX	5.2	3	43.1471	anterior
A8	IL6/TNF+DEX	5.2	6	41.3824	anterior
A8	IL6/TNF+DEX	5.2	9	38.7353	anterior
A8	IL6/TNF+DEX	5.2	12	36.9706	anterior
A8	IL6/TNF+DEX	5.2	15	30.7941	anterior
A8	IL6/TNF+DEX	5.2	18	34.9118	anterior
A9	IL6/TNF+CKF	5.2	0	31.9706	anterior
A9	IL6/TNF+CKF	5.2	3	43.7353	anterior
A9	IL6/TNF+CKF	5.2	6	41.3824	anterior
A9	IL6/TNF+CKF	5.2	9	40.7941	anterior
A9	IL6/TNF+CKF	5.2	12	39.3235	anterior
A9	IL6/TNF+CKF	5.2	15	35.5	anterior
A9	IL6/TNF+CKF	5.2	18	34.3235	anterior
P1	ctrl	5.3	0	35.8966	posterior
P1	ctrl	5.3	3	37.9655	posterior
P1	ctrl	5.3	6	42.4483	posterior
P1	ctrl	5.3	9	35.8966	posterior
P1	ctrl	5.3	12	34.5172	posterior
P1	ctrl	5.3	15	33.1379	posterior
P1	ctrl	5.3	18	36.2414	posterior
P2	IL6/TNF+Link-N	5.3	0	23.4828	posterior
P2	IL6/TNF+Link-N	5.3	3	40.7241	posterior
P2	IL6/TNF+Link-N	5.3	6	39	posterior
P2	IL6/TNF+Link-N	5.3	9	30.0345	posterior
P2	IL6/TNF+Link-N	5.3	12	24.5172	posterior
P2	IL6/TNF+Link-N	5.3	15	22.1034	posterior
P2	IL6/TNF+Link-N	5.3	18	24.5172	posterior
P3	OSM/TNF	5.3	0	31.7586	posterior
P3	OSM/TNF	5.3	3	42.4483	posterior
P3	OSM/TNF	5.3	6	47.6207	posterior
P3	OSM/TNF	5.3	9	41.7586	posterior
P3	OSM/TNF	5.3	12	39.6897	posterior
P3	OSM/TNF	5.3	15	36.931	posterior
P3	OSM/TNF	5.3	18	43.1379	posterior
P4	IL6/TNF+CKF	5.3	0	26.5862	posterior
P4	IL6/TNF+CKF	5.3	3	38.3103	posterior
P4	IL6/TNF+CKF	5.3	6	42.4483	posterior
P4	IL6/TNF+CKF	5.3	9	32.1034	posterior
P4	IL6/TNF+CKF	5.3	12	30.7241	posterior
P4	IL6/TNF+CKF	5.3	15	27.2759	posterior
P4	IL6/TNF+CKF	5.3	18	30.3793	posterior
P5	OSM/TNF+DEX	5.3	0	28.6552	posterior
P5	OSM/TNF+DEX	5.3	3	36.5862	posterior
P5	OSM/TNF+DEX	5.3	6	35.2069	posterior
P5	OSM/TNF+DEX	5.3	9	27.6207	posterior
P5	OSM/TNF+DEX	5.3	12	21.7586	posterior
P5	OSM/TNF+DEX	5.3	15	19.6897	posterior
P5	OSM/TNF+DEX	5.3	18	21.4138	posterior
P6	OSM/TNF+CKF	5.3	0	20.3793	posterior
P6	OSM/TNF+CKF	5.3	3	33.8276	posterior
P6	OSM/TNF+CKF	5.3	6	39	posterior
P6	OSM/TNF+CKF	5.3	9	23.4828	posterior
P6	OSM/TNF+CKF	5.3	12	15.2069	posterior
P6	OSM/TNF+CKF	5.3	15	12.7931	posterior
P6	OSM/TNF+CKF	5.3	18	13.8276	posterior
P7	IL6/TNF+DEX	5.3	0	24.1724	posterior
P7	IL6/TNF+DEX	5.3	3	37.2759	posterior
P7	IL6/TNF+DEX	5.3	6	35.2069	posterior
P7	IL6/TNF+DEX	5.3	9	25.5517	posterior
P7	IL6/TNF+DEX	5.3	12	21.7586	posterior
P7	IL6/TNF+DEX	5.3	15	14.5172	posterior
P7	IL6/TNF+DEX	5.3	18	17.6207	posterior
P8	IL6/TNF	5.3	0	32.4483	posterior
P8	IL6/TNF	5.3	3	33.1379	posterior
P8	IL6/TNF	5.3	6	31.7586	posterior
P8	IL6/TNF	5.3	9	22.7931	posterior
P8	IL6/TNF	5.3	12	19	posterior
P8	IL6/TNF	5.3	15	14.5172	posterior
P8	IL6/TNF	5.3	18	15.2069	posterior
P9	OSM/TNF+Link-N	5.3	0	22.7931	posterior
P9	OSM/TNF+Link-N	5.3	3	43.8276	posterior
P9	OSM/TNF+Link-N	5.3	6	39	posterior
P9	OSM/TNF+Link-N	5.3	9	27.2759	posterior
P9	OSM/TNF+Link-N	5.3	12	24.5172	posterior
P9	OSM/TNF+Link-N	5.3	15	20.7241	posterior
P9	OSM/TNF+Link-N	5.3	18	22.4483	posterior
A1	IL6/TNF+DEX	5.3	0	36.2414	anterior
A1	IL6/TNF+DEX	5.3	3	48.3103	anterior
A1	IL6/TNF+DEX	5.3	6	45.5517	anterior
A1	IL6/TNF+DEX	5.3	9	45.2069	anterior
A1	IL6/TNF+DEX	5.3	12	39.6897	anterior
A1	IL6/TNF+DEX	5.3	15	36.2414	anterior
A1	IL6/TNF+DEX	5.3	18	34.1724	anterior
A2	OSM/TNF+CKF	5.3	0	27.2759	anterior
A2	OSM/TNF+CKF	5.3	3	46.2414	anterior
A2	OSM/TNF+CKF	5.3	6	47.2759	anterior
A2	OSM/TNF+CKF	5.3	9	37.6207	anterior
A2	OSM/TNF+CKF	5.3	12	32.1034	anterior
A2	OSM/TNF+CKF	5.3	15	33.4828	anterior
A2	OSM/TNF+CKF	5.3	18	28.3103	anterior
A3	OSM/TNF+Link-N	5.3	0	31.4138	anterior
A3	OSM/TNF+Link-N	5.3	3	48.6552	anterior
A3	OSM/TNF+Link-N	5.3	6	44.5172	anterior
A3	OSM/TNF+Link-N	5.3	9	42.4483	anterior
A3	OSM/TNF+Link-N	5.3	12	33.8276	anterior
A3	OSM/TNF+Link-N	5.3	15	36.2414	anterior
A3	OSM/TNF+Link-N	5.3	18	35.2069	anterior
A4	OSM/TNF+DEX	5.3	0	33.1379	anterior
A4	OSM/TNF+DEX	5.3	3	44.1724	anterior
A4	OSM/TNF+DEX	5.3	6	40.3793	anterior
A4	OSM/TNF+DEX	5.3	9	31.069	anterior
A4	OSM/TNF+DEX	5.3	12	24.5172	anterior
A4	OSM/TNF+DEX	5.3	15	22.7931	anterior
A4	OSM/TNF+DEX	5.3	18	23.8276	anterior
A5	ctrl	5.3	0	30.3793	anterior
A5	ctrl	5.3	3	43.4828	anterior
A5	ctrl	5.3	6	43.8276	anterior
A5	ctrl	5.3	9	41.7586	anterior
A5	ctrl	5.3	12	36.931	anterior
A5	ctrl	5.3	15	37.2759	anterior
A5	ctrl	5.3	18	36.5862	anterior
A6	IL6/TNF+Link-N	5.3	0	28.3103	anterior
A6	IL6/TNF+Link-N	5.3	3	43.8276	anterior
A6	IL6/TNF+Link-N	5.3	6	45.2069	anterior
A6	IL6/TNF+Link-N	5.3	9	36.931	anterior
A6	IL6/TNF+Link-N	5.3	12	35.5517	anterior
A6	IL6/TNF+Link-N	5.3	15	34.8621	anterior
A6	IL6/TNF+Link-N	5.3	18	37.6207	anterior
A7	OSM/TNF	5.3	0	27.6207	anterior
A7	OSM/TNF	5.3	3	46.5862	anterior
A7	OSM/TNF	5.3	6	45.5517	anterior
A7	OSM/TNF	5.3	9	42.4483	anterior
A7	OSM/TNF	5.3	12	36.2414	anterior
A7	OSM/TNF	5.3	15	43.4828	anterior
A7	OSM/TNF	5.3	18	35.5517	anterior
A8	IL6/TNF	5.3	0	31.4138	anterior
A8	IL6/TNF	5.3	3	45.5517	anterior
A8	IL6/TNF	5.3	6	42.1034	anterior
A8	IL6/TNF	5.3	9	40.7241	anterior
A8	IL6/TNF	5.3	12	34.5172	anterior
A8	IL6/TNF	5.3	15	30.3793	anterior
A8	IL6/TNF	5.3	18	31.7586	anterior
A9	IL6/TNF+CKF	5.3	0	30.0345	anterior
A9	IL6/TNF+CKF	5.3	3	39	anterior
A9	IL6/TNF+CKF	5.3	6	43.8276	anterior
A9	IL6/TNF+CKF	5.3	9	30.7241	anterior
A9	IL6/TNF+CKF	5.3	12	23.8276	anterior
A9	IL6/TNF+CKF	5.3	15	23.8276	anterior
A9	IL6/TNF+CKF	5.3	18	17.9655	anterior
P1	OSM/TNF+DEX	5.4	0	31.1034	posterior
P1	OSM/TNF+DEX	5.4	3	53.1724	posterior
P1	OSM/TNF+DEX	5.4	6	43.8621	posterior
P1	OSM/TNF+DEX	5.4	9	26.9655	posterior
P1	OSM/TNF+DEX	5.4	12	19.7241	posterior
P1	OSM/TNF+DEX	5.4	15	16.6207	posterior
P1	OSM/TNF+DEX	5.4	18	15.5862	posterior
P10	QPTR	5.4	0	10.7586	posterior
P10	QPTR	5.4	3	20.069	posterior
P10	QPTR	5.4	6	19.7241	posterior
P10	QPTR	5.4	9	14.8966	posterior
P10	QPTR	5.4	12	10.7586	posterior
P10	QPTR	5.4	15	20.7586	posterior
P10	QPTR	5.4	18	20.069	posterior
P2	IL6/TNF+DEX	5.4	0	30.4138	posterior
P2	IL6/TNF+DEX	5.4	3	41.7931	posterior
P2	IL6/TNF+DEX	5.4	6	34.5517	posterior
P2	IL6/TNF+DEX	5.4	9	21.7931	posterior
P2	IL6/TNF+DEX	5.4	12	14.2069	posterior
P2	IL6/TNF+DEX	5.4	15	16.6207	posterior
P2	IL6/TNF+DEX	5.4	18	15.5862	posterior
P3	IL6/TNF	5.4	0	25.5862	posterior
P3	IL6/TNF	5.4	3	48.3448	posterior
P3	IL6/TNF	5.4	6	50.4138	posterior
P3	IL6/TNF	5.4	9	40.4138	posterior
P3	IL6/TNF	5.4	12	35.2414	posterior
P3	IL6/TNF	5.4	15	31.7931	posterior
P3	IL6/TNF	5.4	18	36.6207	posterior
P4	OSM/TNF+QPTR	5.4	0	19.0345	posterior
P4	OSM/TNF+QPTR	5.4	3	50.069	posterior
P4	OSM/TNF+QPTR	5.4	6	47.6552	posterior
P4	OSM/TNF+QPTR	5.4	9	32.4828	posterior
P4	OSM/TNF+QPTR	5.4	12	28.6897	posterior
P4	OSM/TNF+QPTR	5.4	15	26.2759	posterior
P4	OSM/TNF+QPTR	5.4	18	24.8966	posterior
P5	OSM/TNF+WLEAK	5.4	0	17.3103	posterior
P5	OSM/TNF+WLEAK	5.4	3	44.8966	posterior
P5	OSM/TNF+WLEAK	5.4	6	38	posterior
P5	OSM/TNF+WLEAK	5.4	9	27.3103	posterior
P5	OSM/TNF+WLEAK	5.4	12	26.2759	posterior
P5	OSM/TNF+WLEAK	5.4	15	34.5517	posterior
P5	OSM/TNF+WLEAK	5.4	18	29.0345	posterior
P6	IL6/TNF+QPTR	5.4	0	13.8621	posterior
P6	IL6/TNF+QPTR	5.4	3	32.8276	posterior
P6	IL6/TNF+QPTR	5.4	6	26.6207	posterior
P6	IL6/TNF+QPTR	5.4	9	24.8966	posterior
P6	IL6/TNF+QPTR	5.4	12	41.1034	posterior
P6	IL6/TNF+QPTR	5.4	15	20.4138	posterior
P6	IL6/TNF+QPTR	5.4	18	22.1379	posterior
P7	OSM/TNF	5.4	0	13.1724	posterior
P7	OSM/TNF	5.4	3	34.2069	posterior
P7	OSM/TNF	5.4	6	40.069	posterior
P7	OSM/TNF	5.4	9	31.4483	posterior
P7	OSM/TNF	5.4	12	22.1379	posterior
P7	OSM/TNF	5.4	15	17.6552	posterior
P7	OSM/TNF	5.4	18	17.6552	posterior
P8	IL6/TNF+WLEAK	5.4	0	15.2414	posterior
P8	IL6/TNF+WLEAK	5.4	3	21.7931	posterior
P8	IL6/TNF+WLEAK	5.4	6	20.7586	posterior
P8	IL6/TNF+WLEAK	5.4	9	20.4138	posterior
P8	IL6/TNF+WLEAK	5.4	12	21.4483	posterior
P8	IL6/TNF+WLEAK	5.4	15	16.2759	posterior
P8	IL6/TNF+WLEAK	5.4	18	18.6897	posterior
P9	ctrl	5.4	0	4.2069	posterior
P9	ctrl	5.4	3	22.8276	posterior
P9	ctrl	5.4	6	22.4828	posterior
P9	ctrl	5.4	9	29.3793	posterior
P9	ctrl	5.4	12	21.7931	posterior
P9	ctrl	5.4	15	21.1034	posterior
P9	ctrl	5.4	18	18.6897	posterior
A1	OSM/TNF+CKF	5.4	0	28.6897	anterior
A1	OSM/TNF+CKF	5.4	3	52.4828	anterior
A1	OSM/TNF+CKF	5.4	6	52.1379	anterior
A1	OSM/TNF+CKF	5.4	9	43.1724	anterior
A1	OSM/TNF+CKF	5.4	12	32.4828	anterior
A1	OSM/TNF+CKF	5.4	15	39.7241	anterior
A1	OSM/TNF+CKF	5.4	18	32.1379	anterior
A2	OSM/TNF	5.4	0	29.0345	anterior
A2	OSM/TNF	5.4	3	55.931	anterior
A2	OSM/TNF	5.4	6	53.5172	anterior
A2	OSM/TNF	5.4	9	48.6897	anterior
A2	OSM/TNF	5.4	12	41.1034	anterior
A2	OSM/TNF	5.4	15	38.6897	anterior
A2	OSM/TNF	5.4	18	34.5517	anterior
A3	IL6/TNF+CKF	5.4	0	33.1724	anterior
A3	IL6/TNF+CKF	5.4	3	53.1724	anterior
A3	IL6/TNF+CKF	5.4	6	51.1034	anterior
A3	IL6/TNF+CKF	5.4	9	50.7586	anterior
A3	IL6/TNF+CKF	5.4	12	39.7241	anterior
A3	IL6/TNF+CKF	5.4	15	33.1724	anterior
A3	IL6/TNF+CKF	5.4	18	38	anterior
A4	OSM/TNF+DEX	5.4	0	33.5172	anterior
A4	OSM/TNF+DEX	5.4	3	55.2414	anterior
A4	OSM/TNF+DEX	5.4	6	53.1724	anterior
A4	OSM/TNF+DEX	5.4	9	40.7586	anterior
A4	OSM/TNF+DEX	5.4	12	35.2414	anterior
A4	OSM/TNF+DEX	5.4	15	32.8276	anterior
A4	OSM/TNF+DEX	5.4	18	25.931	anterior
A5	OSM/TNF+Link-N	5.4	0	24.2069	anterior
A5	OSM/TNF+Link-N	5.4	3	54.5517	anterior
A5	OSM/TNF+Link-N	5.4	6	54.2069	anterior
A5	OSM/TNF+Link-N	5.4	9	50.4138	anterior
A5	OSM/TNF+Link-N	5.4	12	39.7241	anterior
A5	OSM/TNF+Link-N	5.4	15	39.3793	anterior
A5	OSM/TNF+Link-N	5.4	18	35.931	anterior
A6	ctrl	5.4	0	22.4828	anterior
A6	ctrl	5.4	3	49.3793	anterior
A6	ctrl	5.4	6	36.9655	anterior
A6	ctrl	5.4	9	40.4138	anterior
A6	ctrl	5.4	12	30.4138	anterior
A6	ctrl	5.4	15	36.6207	anterior
A6	ctrl	5.4	18	40.069	anterior
A7	IL6/TNF+DEX	5.4	0	10.4138	anterior
A7	IL6/TNF+DEX	5.4	3	28.3448	anterior
A7	IL6/TNF+DEX	5.4	6	20.4138	anterior
A7	IL6/TNF+DEX	5.4	9	15.2414	anterior
A7	IL6/TNF+DEX	5.4	12	8	anterior
A7	IL6/TNF+DEX	5.4	15	13.1724	anterior
A7	IL6/TNF+DEX	5.4	18	7.65517	anterior
A8	IL6/TNF	5.4	0	4.2069	anterior
A8	IL6/TNF	5.4	3	15.5862	anterior
A8	IL6/TNF	5.4	6	10.4138	anterior
A8	IL6/TNF	5.4	9	12.1379	anterior
A8	IL6/TNF	5.4	12	4.55172	anterior
A8	IL6/TNF	5.4	15	6.96552	anterior
A8	IL6/TNF	5.4	18	6.62069	anterior
A9	IL6/TNF+Link-N	5.4	0	0.758621	anterior
A9	IL6/TNF+Link-N	5.4	3	10.4138	anterior
A9	IL6/TNF+Link-N	5.4	6	7.65517	anterior
A9	IL6/TNF+Link-N	5.4	9	8	anterior
A9	IL6/TNF+Link-N	5.4	12	2.48276	anterior
A9	IL6/TNF+Link-N	5.4	15	5.93103	anterior
A9	IL6/TNF+Link-N	5.4	18	5.24138	anterior
P1	IL6/TNF+DEX	5.5	0	29.5806	posterior
P1	IL6/TNF+DEX	5.5	3	37.3226	posterior
P1	IL6/TNF+DEX	5.5	6	39.5806	posterior
P1	IL6/TNF+DEX	5.5	9	28.2903	posterior
P1	IL6/TNF+DEX	5.5	12	35.7097	posterior
P1	IL6/TNF+DEX	5.5	15	29.9032	posterior
P1	IL6/TNF+DEX	5.5	18	33.7742	posterior
P2	OSM/TNF+QPTR	5.5	0	29.9032	posterior
P2	OSM/TNF+QPTR	5.5	3	51.1935	posterior
P2	OSM/TNF+QPTR	5.5	6	41.5161	posterior
P2	OSM/TNF+QPTR	5.5	9	34.7419	posterior
P2	OSM/TNF+QPTR	5.5	12	26.6774	posterior
P2	OSM/TNF+QPTR	5.5	15	17	posterior
P2	OSM/TNF+QPTR	5.5	18	14.4194	posterior
P3	ctrl	5.5	0	17.9677	posterior
P3	ctrl	5.5	3	31.5161	posterior
P3	ctrl	5.5	6	19.2581	posterior
P3	ctrl	5.5	9	10.871	posterior
P3	ctrl	5.5	12	21.8387	posterior
P3	ctrl	5.5	15	11.5161	posterior
P3	ctrl	5.5	18	9.90323	posterior
P4	IL6/TNF+QPTR	5.5	0	17.3226	posterior
P4	IL6/TNF+QPTR	5.5	3	32.4839	posterior
P4	IL6/TNF+QPTR	5.5	6	26.6774	posterior
P4	IL6/TNF+QPTR	5.5	9	21.8387	posterior
P4	IL6/TNF+QPTR	5.5	12	25.0645	posterior
P4	IL6/TNF+QPTR	5.5	15	19.2581	posterior
P4	IL6/TNF+QPTR	5.5	18	16.0323	posterior
P5	IL6/TNF+WLEAK	5.5	0	16.3548	posterior
P5	IL6/TNF+WLEAK	5.5	3	65.7097	posterior
P5	IL6/TNF+WLEAK	5.5	6	40.5484	posterior
P5	IL6/TNF+WLEAK	5.5	9	28.6129	posterior
P5	IL6/TNF+WLEAK	5.5	12	30.871	posterior
P5	IL6/TNF+WLEAK	5.5	15	27.3226	posterior
P5	IL6/TNF+WLEAK	5.5	18	25.0645	posterior
P6	OSM/TNF	5.5	0	22.4839	posterior
P6	OSM/TNF	5.5	3	41.1935	posterior
P6	OSM/TNF	5.5	6	29.2581	posterior
P6	OSM/TNF	5.5	9	10.5484	posterior
P6	OSM/TNF	5.5	12	10.871	posterior
P6	OSM/TNF	5.5	15	11.1935	posterior
P6	OSM/TNF	5.5	18	14.0968	posterior
P7	IL6/TNF	5.5	0	30.2258	posterior
P7	IL6/TNF	5.5	3	29.9032	posterior
P7	IL6/TNF	5.5	6	22.1613	posterior
P7	IL6/TNF	5.5	9	19.2581	posterior
P7	IL6/TNF	5.5	12	22.8065	posterior
P7	IL6/TNF	5.5	15	17	posterior
P7	IL6/TNF	5.5	18	21.5161	posterior
P8	OSM/TNF+DEX	5.5	0	40.2258	posterior
P8	OSM/TNF+DEX	5.5	3	47	posterior
P8	OSM/TNF+DEX	5.5	6	26.3548	posterior
P8	OSM/TNF+DEX	5.5	9	17.6452	posterior
P8	OSM/TNF+DEX	5.5	12	13.129	posterior
P8	OSM/TNF+DEX	5.5	15	14.0968	posterior
P8	OSM/TNF+DEX	5.5	18	10.5484	posterior
P9	OSM/TNF+WLEAK	5.5	0	22.4839	posterior
P9	OSM/TNF+WLEAK	5.5	3	38.6129	posterior
P9	OSM/TNF+WLEAK	5.5	6	22.1613	posterior
P9	OSM/TNF+WLEAK	5.5	9	17	posterior
P9	OSM/TNF+WLEAK	5.5	12	11.8387	posterior
P9	OSM/TNF+WLEAK	5.5	15	10.2258	posterior
P9	OSM/TNF+WLEAK	5.5	18	6.03226	posterior
A1	IL6/TNF+Link-N	5.5	0	39.9032	anterior
A1	IL6/TNF+Link-N	5.5	3	44.7419	anterior
A1	IL6/TNF+Link-N	5.5	6	40.871	anterior
A1	IL6/TNF+Link-N	5.5	9	29.9032	anterior
A1	IL6/TNF+Link-N	5.5	12	43.129	anterior
A1	IL6/TNF+Link-N	5.5	15	28.2903	anterior
A1	IL6/TNF+Link-N	5.5	18	28.2903	anterior
A2	OSM/TNF+Link-N	5.5	0	26.0323	anterior
A2	OSM/TNF+Link-N	5.5	3	52.4839	anterior
A2	OSM/TNF+Link-N	5.5	6	39.9032	anterior
A2	OSM/TNF+Link-N	5.5	9	17.3226	anterior
A2	OSM/TNF+Link-N	5.5	12	21.1935	anterior
A2	OSM/TNF+Link-N	5.5	15	12.8065	anterior
A2	OSM/TNF+Link-N	5.5	18	10.5484	anterior
A3	OSM/TNF+DEX	5.5	0	26.3548	anterior
A3	OSM/TNF+DEX	5.5	3	28.9355	anterior
A3	OSM/TNF+DEX	5.5	6	19.5806	anterior
A3	OSM/TNF+DEX	5.5	9	12.8065	anterior
A3	OSM/TNF+DEX	5.5	12	12.1613	anterior
A3	OSM/TNF+DEX	5.5	15	8.93548	anterior
A3	OSM/TNF+DEX	5.5	18	9.58065	anterior
A4	IL6/TNF	5.5	0	23.4516	anterior
A4	IL6/TNF	5.5	3	47.9677	anterior
A4	IL6/TNF	5.5	6	38.9355	anterior
A4	IL6/TNF	5.5	9	27.6452	anterior
A4	IL6/TNF	5.5	12	38.2903	anterior
A4	IL6/TNF	5.5	15	27.3226	anterior
A4	IL6/TNF	5.5	18	27.9677	anterior
A5	ctrl	5.5	0	23.129	anterior
A5	ctrl	5.5	3	39.2581	anterior
A5	ctrl	5.5	6	23.4516	anterior
A5	ctrl	5.5	9	12.1613	anterior
A5	ctrl	5.5	12	17.9677	anterior
A5	ctrl	5.5	15	15.0645	anterior
A5	ctrl	5.5	18	18.2903	anterior
A6	IL6/TNF+CKF	5.5	0	20.871	anterior
A6	IL6/TNF+CKF	5.5	3	45.3871	anterior
A6	IL6/TNF+CKF	5.5	6	40.2258	anterior
A6	IL6/TNF+CKF	5.5	9	29.9032	anterior
A6	IL6/TNF+CKF	5.5	12	37.3226	anterior
A6	IL6/TNF+CKF	5.5	15	34.7419	anterior
A6	IL6/TNF+CKF	5.5	18	36.6774	anterior
A7	IL6/TNF+DEX	5.5	0	29.5806	anterior
A7	IL6/TNF+DEX	5.5	3	34.4194	anterior
A7	IL6/TNF+DEX	5.5	6	27.6452	anterior
A7	IL6/TNF+DEX	5.5	9	22.8065	anterior
A7	IL6/TNF+DEX	5.5	12	34.0968	anterior
A7	IL6/TNF+DEX	5.5	15	23.4516	anterior
A7	IL6/TNF+DEX	5.5	18	26.0323	anterior
A8	OSM/TNF	5.5	0	22.4839	anterior
A8	OSM/TNF	5.5	3	43.4516	anterior
A8	OSM/TNF	5.5	6	35.0645	anterior
A8	OSM/TNF	5.5	9	14.7419	anterior
A8	OSM/TNF	5.5	12	17	anterior
A8	OSM/TNF	5.5	15	9.25806	anterior
A8	OSM/TNF	5.5	18	23.4516	anterior
A9	OSM/TNF+CKF	5.5	0	23.129	anterior
A9	OSM/TNF+CKF	5.5	3	54.7419	anterior
A9	OSM/TNF+CKF	5.5	6	38.2903	anterior
A9	OSM/TNF+CKF	5.5	9	18.2903	anterior
A9	OSM/TNF+CKF	5.5	12	14.4194	anterior
A9	OSM/TNF+CKF	5.5	15	10.5484	anterior
A9	OSM/TNF+CKF	5.5	18	14.0968	anterior
P1	OSM/TNF+QPTR	5.6	0	19.5	posterior
P1	OSM/TNF+QPTR	5.6	3	59.1875	posterior
P1	OSM/TNF+QPTR	5.6	6	51.6875	posterior
P1	OSM/TNF+QPTR	5.6	9	38.875	posterior
P1	OSM/TNF+QPTR	5.6	12	36.6875	posterior
P1	OSM/TNF+QPTR	5.6	15	27	posterior
P1	OSM/TNF+QPTR	5.6	18	39.5	posterior
P10	QPTR	5.6	0	22	posterior
P10	QPTR	5.6	3	-5.1875	posterior
P10	QPTR	5.6	6	35.4375	posterior
P10	QPTR	5.6	9	27.625	posterior
P10	QPTR	5.6	12	19.5	posterior
P10	QPTR	5.6	15	12.625	posterior
P10	QPTR	5.6	18	40.125	posterior
P2	IL6/TNF+DEX	5.6	0	19.8125	posterior
P2	IL6/TNF+DEX	5.6	3	46.0625	posterior
P2	IL6/TNF+DEX	5.6	6	41.0625	posterior
P2	IL6/TNF+DEX	5.6	9	37.3125	posterior
P2	IL6/TNF+DEX	5.6	12	30.75	posterior
P2	IL6/TNF+DEX	5.6	15	33.875	posterior
P2	IL6/TNF+DEX	5.6	18	14.8125	posterior
P3	OSM/TNF+DEX	5.6	0	51.375	posterior
P3	OSM/TNF+DEX	5.6	3	56.375	posterior
P3	OSM/TNF+DEX	5.6	6	47	posterior
P3	OSM/TNF+DEX	5.6	9	28.5625	posterior
P3	OSM/TNF+DEX	5.6	12	28.5625	posterior
P3	OSM/TNF+DEX	5.6	15	23.5625	posterior
P3	OSM/TNF+DEX	5.6	18	49.5	posterior
P4	ctrl	5.6	0	25.125	posterior
P4	ctrl	5.6	3	59.5	posterior
P4	ctrl	5.6	6	47.625	posterior
P4	ctrl	5.6	9	45.125	posterior
P4	ctrl	5.6	12	42.625	posterior
P4	ctrl	5.6	15	46.6875	posterior
P4	ctrl	5.6	18	20.4375	posterior
P5	OSM/TNF+WLEAK	5.6	0	43.5625	posterior
P5	OSM/TNF+WLEAK	5.6	3	59.8125	posterior
P5	OSM/TNF+WLEAK	5.6	6	67.3125	posterior
P5	OSM/TNF+WLEAK	5.6	9	49.1875	posterior
P5	OSM/TNF+WLEAK	5.6	12	42.625	posterior
P5	OSM/TNF+WLEAK	5.6	15	28.875	posterior
P5	OSM/TNF+WLEAK	5.6	18	20.125	posterior
P6	IL6/TNF	5.6	0	20.75	posterior
P6	IL6/TNF	5.6	3	47.9375	posterior
P6	IL6/TNF	5.6	6	35.4375	posterior
P6	IL6/TNF	5.6	9	34.5	posterior
P6	IL6/TNF	5.6	12	31.375	posterior
P6	IL6/TNF	5.6	15	31.0625	posterior
P6	IL6/TNF	5.6	18	9.5	posterior
P7	OSM/TNF	5.6	0	27	posterior
P7	OSM/TNF	5.6	3	64.8125	posterior
P7	OSM/TNF	5.6	6	61.6875	posterior
P7	OSM/TNF	5.6	9	47.9375	posterior
P7	OSM/TNF	5.6	12	34.1875	posterior
P7	OSM/TNF	5.6	15	30.125	posterior
P7	OSM/TNF	5.6	18	38.875	posterior
P8	IL6/TNF+QPTR	5.6	0	20.125	posterior
P8	IL6/TNF+QPTR	5.6	3	58.5625	posterior
P8	IL6/TNF+QPTR	5.6	6	51.0625	posterior
P8	IL6/TNF+QPTR	5.6	9	51.0625	posterior
P8	IL6/TNF+QPTR	5.6	12	41.6875	posterior
P8	IL6/TNF+QPTR	5.6	15	28.25	posterior
P8	IL6/TNF+QPTR	5.6	18	42.9375	posterior
P9	IL6/TNF+WLEAK	5.6	0	17.625	posterior
P9	IL6/TNF+WLEAK	5.6	3	44.1875	posterior
P9	IL6/TNF+WLEAK	5.6	6	39.5	posterior
P9	IL6/TNF+WLEAK	5.6	9	30.4375	posterior
P9	IL6/TNF+WLEAK	5.6	12	29.1875	posterior
P9	IL6/TNF+WLEAK	5.6	15	19.8125	posterior
P9	IL6/TNF+WLEAK	5.6	18	29.5	posterior
A1	IL6/TNF+CKF	5.6	0	29.5	anterior
A1	IL6/TNF+CKF	5.6	3	57.3125	anterior
A1	IL6/TNF+CKF	5.6	6	59.5	anterior
A1	IL6/TNF+CKF	5.6	9	59.1875	anterior
A1	IL6/TNF+CKF	5.6	12	50.125	anterior
A1	IL6/TNF+CKF	5.6	15	43.25	anterior
A1	IL6/TNF+CKF	5.6	18	24.8125	anterior
A2	OSM/TNF	5.6	0	7.625	anterior
A2	OSM/TNF	5.6	3	21.375	anterior
A2	OSM/TNF	5.6	6	17.3125	anterior
A2	OSM/TNF	5.6	9	11.375	anterior
A2	OSM/TNF	5.6	12	10.4375	anterior
A2	OSM/TNF	5.6	15	11.6875	anterior
A2	OSM/TNF	5.6	18	24.8125	anterior
A3	IL6/TNF+Link-N	5.6	0	15.4375	anterior
A3	IL6/TNF+Link-N	5.6	3	27	anterior
A3	IL6/TNF+Link-N	5.6	6	34.1875	anterior
A3	IL6/TNF+Link-N	5.6	9	31.0625	anterior
A3	IL6/TNF+Link-N	5.6	12	21.6875	anterior
A3	IL6/TNF+Link-N	5.6	15	22.3125	anterior
A3	IL6/TNF+Link-N	5.6	18	37	anterior
A4	IL6/TNF	5.6	0	19.8125	anterior
A4	IL6/TNF	5.6	3	49.8125	anterior
A4	IL6/TNF	5.6	6	54.5	anterior
A4	IL6/TNF	5.6	9	64.1875	anterior
A4	IL6/TNF	5.6	12	51.0625	anterior
A4	IL6/TNF	5.6	15	52	anterior
A4	IL6/TNF	5.6	18	24.8125	anterior
A5	IL6/TNF+DEX	5.6	0	15.75	anterior
A5	IL6/TNF+DEX	5.6	3	54.1875	anterior
A5	IL6/TNF+DEX	5.6	6	51.0625	anterior
A5	IL6/TNF+DEX	5.6	9	52.3125	anterior
A5	IL6/TNF+DEX	5.6	12	54.5	anterior
A5	IL6/TNF+DEX	5.6	15	41.0625	anterior
A5	IL6/TNF+DEX	5.6	18	28.875	anterior
A6	OSM/TNF+Link-N	5.6	0	12.9375	anterior
A6	OSM/TNF+Link-N	5.6	3	67	anterior
A6	OSM/TNF+Link-N	5.6	6	66.0625	anterior
A6	OSM/TNF+Link-N	5.6	9	60.125	anterior
A6	OSM/TNF+Link-N	5.6	12	49.5	anterior
A6	OSM/TNF+Link-N	5.6	15	42.625	anterior
A6	OSM/TNF+Link-N	5.6	18	25.75	anterior
A7	ctrl	5.6	0	19.8125	anterior
A7	ctrl	5.6	3	45.4375	anterior
A7	ctrl	5.6	6	42.3125	anterior
A7	ctrl	5.6	9	42.625	anterior
A7	ctrl	5.6	12	39.8125	anterior
A7	ctrl	5.6	15	39.1875	anterior
A7	ctrl	5.6	18	41.6875	anterior
A8	OSM/TNF+CKF	5.6	0	14.5	anterior
A8	OSM/TNF+CKF	5.6	3	60.4375	anterior
A8	OSM/TNF+CKF	5.6	6	53.5625	anterior
A8	OSM/TNF+CKF	5.6	9	43.5625	anterior
A8	OSM/TNF+CKF	5.6	12	30.4375	anterior
A8	OSM/TNF+CKF	5.6	15	33.5625	anterior
A8	OSM/TNF+CKF	5.6	18	32.625	anterior
A9	OSM/TNF+DEX	5.6	0	11.6875	anterior
A9	OSM/TNF+DEX	5.6	3	38.875	anterior
A9	OSM/TNF+DEX	5.6	6	29.1875	anterior
A9	OSM/TNF+DEX	5.6	9	27.625	anterior
A9	OSM/TNF+DEX	5.6	12	16.6875	anterior
A9	OSM/TNF+DEX	5.6	15	25.4375	anterior
A9	OSM/TNF+DEX	5.6	18	26.375	anterior

## Sheet: S6
sample	missing (%)	biological.sample	day	treatment
MEX5_ctrl_2_1_d9	4.6	5.2	day9	ctrl
MEX5_IL6_TNF_CKF_3_1_d3	4.7	5.3	day3	IL6_TNF_CKF
MEX5_ctrl_2_1_d6	4.8	5.2	day6	ctrl
MEX5_ctrl_2_1_d12	5.2	5.2	day12	ctrl
MEX5_ctrl_2_1_d3	5.7	5.2	day3	ctrl
MEX5_IL6_TNF_CKF_2_1_d3	5.8	5.2	day3	IL6_TNF_CKF
MEX5_IL6_TNF_DEX_2_1_d9	6.1	5.2	day9	IL6_TNF_DEX
MEX5_OSM_TNF_CKF_2_1_d3	6.4	5.2	day3	OSM_TNF_CKF
MEX5_OSM_TNF_Link-N_2_1_d9	6.4	5.2	day9	OSM_TNF_Link-N
MEX5_OSM_TNF_CKF_2_1_d6	6.6	5.2	day6	OSM_TNF_CKF
MEX5_IL6_TNF_Link-N_2_1_d3	6.7	5.2	day3	IL6_TNF_Link-N
MEX5_OSM_TNF_Link-N_2_1_d6	6.7	5.2	day6	OSM_TNF_Link-N
MEX5_IL6_TNF_2_1_d3	7.2	5.2	day3	IL6_TNF
MEX5_IL6_TNF_DEX_2_1_d6	7.2	5.2	day6	IL6_TNF_DEX
MEX5_OSM_TNF_DEX_3_1_d3	7.3	5.3	day3	OSM_TNF_DEX
MEX5_ctrl_2_1_d15	7.4	5.2	day15	ctrl
MEX5_IL6_TNF_3_1_d3	7.4	5.3	day3	IL6_TNF
MEX5_IL6_TNF_DEX_2_1_d12	7.5	5.2	day12	IL6_TNF_DEX
MEX5_OSM_TNF_Link-N_2_1_d3	7.5	5.2	day3	OSM_TNF_Link-N
MEX5_OSM_TNF_DEX_2_1_d3	7.8	5.2	day3	OSM_TNF_DEX
MEX5_OSM_TNF_2_1_d9	8	5.2	day9	OSM_TNF
MEX5_OSM_TNF_CKF_2_1_d9	8	5.2	day9	OSM_TNF_CKF
MEX5_IL6_TNF_CKF_5_1_d3	8.1	5.5	day3	IL6_TNF_CKF
MEX5_IL6_TNF_DEX_2_1_d3	8.1	5.2	day3	IL6_TNF_DEX
MEX5_IL6_TNF_Link-N_2_1_d9	8.1	5.2	day9	IL6_TNF_Link-N
MEX5_OSM_TNF_CKF_2_1_d15	8.2	5.2	day15	OSM_TNF_CKF
MEX5_IL6_TNF_2_1_d9	8.3	5.2	day9	IL6_TNF
MEX5_IL6_TNF_CKF_2_1_d6	8.3	5.2	day6	IL6_TNF_CKF
MEX5_IL6_TNF_2_1_d12	8.4	5.2	day12	IL6_TNF
MEX5_OSM_TNF_DEX_5_1_d3	8.4	5.5	day3	OSM_TNF_DEX
MEX5_OSM_TNF_CKF_2_1_d12	8.5	5.2	day12	OSM_TNF_CKF
MEX5_OSM_TNF_DEX_5_1_d6	8.5	5.5	day6	OSM_TNF_DEX
MEX5_ctrl_2_1_d18	8.7	5.2	day18	ctrl
MEX5_IL6_TNF_2_1_d6	8.8	5.2	day6	IL6_TNF
MEX5_OSM_TNF_2_1_d15	8.8	5.2	day15	OSM_TNF
MEX5_OSM_TNF_DEX_2_1_d9	8.8	5.2	day9	OSM_TNF_DEX
MEX5_IL6_TNF_DEX_2_1_d15	8.9	5.2	day15	IL6_TNF_DEX
MEX5_IL6_TNF_5_1_d3	9	5.5	day3	IL6_TNF
MEX5_IL6_TNF_CKF_2_1_d9	9.1	5.2	day9	IL6_TNF_CKF
MEX5_IL6_TNF_Link-N_5_1_d3	9.1	5.5	day3	IL6_TNF_Link-N
MEX5_OSM_TNF_Link-N_1_1_d12	9.2	5.1	day12	OSM_TNF_Link-N
MEX5_OSM_TNF_2_1_d12	9.3	5.2	day12	OSM_TNF
MEX5_OSM_TNF_2_1_d6	9.3	5.2	day6	OSM_TNF
MEX5_OSM_TNF_5_1_d3	9.3	5.5	day3	OSM_TNF
MEX5_OSM_TNF_CKF_3_1_d3	9.3	5.3	day3	OSM_TNF_CKF
MEX5_IL6_TNF_Link-N_2_1_d6	9.4	5.2	day6	IL6_TNF_Link-N
MEX5_OSM_TNF_2_1_d3	9.5	5.2	day3	OSM_TNF
MEX5_OSM_TNF_DEX_2_1_d6	9.5	5.2	day6	OSM_TNF_DEX
MEX5_OSM_TNF_Link-N_2_1_d12	9.7	5.2	day12	OSM_TNF_Link-N
MEX5_IL6_TNF_2_1_d15	9.8	5.2	day15	IL6_TNF
MEX5_IL6_TNF_CKF_2_1_d12	9.8	5.2	day12	IL6_TNF_CKF
MEX5_OSM_TNF_CKF_2_1_d18	9.8	5.2	day18	OSM_TNF_CKF
MEX5_OSM_TNF_DEX_2_1_d12	9.8	5.2	day12	OSM_TNF_DEX
MEX5_OSM_TNF_Link-N_2_1_d15	9.8	5.2	day15	OSM_TNF_Link-N
MEX5_OSM_TNF_Link-N_4_1_d3	9.8	5.4	day3	OSM_TNF_Link-N
MEX5_IL6_TNF_DEX_2_1_d18	10	5.2	day18	IL6_TNF_DEX
MEX5_OSM_TNF_2_1_d18	10.1	5.2	day18	OSM_TNF
MEX5_OSM_TNF_3_1_d3	10.1	5.3	day3	OSM_TNF
MEX5_OSM_TNF_DEX_2_1_d18	10.3	5.2	day18	OSM_TNF_DEX
MEX5_OSM_TNF_Link-N_5_1_d3	10.4	5.5	day3	OSM_TNF_Link-N
MEX5_ctrl_6_1_d18	10.5	5.6	day18	ctrl
MEX5_IL6_TNF_2_1_d18	10.5	5.2	day18	IL6_TNF
MEX5_IL6_TNF_5_1_d6	10.5	5.5	day6	IL6_TNF
MEX5_IL6_TNF_CKF_2_1_d15	10.5	5.2	day15	IL6_TNF_CKF
MEX5_IL6_TNF_CKF_5_1_d6	10.5	5.5	day6	IL6_TNF_CKF
MEX5_IL6_TNF_CKF_5_1_d9	10.5	5.5	day9	IL6_TNF_CKF
MEX5_IL6_TNF_Link-N_2_1_d15	10.6	5.2	day15	IL6_TNF_Link-N
MEX5_IL6_TNF_Link-N_2_1_d18	10.6	5.2	day18	IL6_TNF_Link-N
MEX5_ctrl_3_1_d3	10.7	5.3	day3	ctrl
MEX5_OSM_TNF_DEX_2_1_d15	10.9	5.2	day15	OSM_TNF_DEX
MEX5_IL6_TNF_Link-N_3_1_d3	11	5.3	day3	IL6_TNF_Link-N
MEX5_OSM_TNF_Link-N_3_1_d3	11	5.3	day3	OSM_TNF_Link-N
MEX5_IL6_TNF_3_1_d6	11.1	5.3	day6	IL6_TNF
MEX5_IL6_TNF_DEX_1_1_d9	11.1	5.1	day9	IL6_TNF_DEX
MEX5_OSM_TNF_5_1_d6	11.1	5.5	day6	OSM_TNF
MEX5_OSM_TNF_DEX_5_1_d9	11.1	5.5	day9	OSM_TNF_DEX
MEX5_OSM_TNF_Link-N_2_1_d18	11.1	5.2	day18	OSM_TNF_Link-N
MEX5_IL6_TNF_CKF_4_1_d3	11.2	5.4	day3	IL6_TNF_CKF
MEX5_OSM_TNF_DEX_1_1_d9	11.2	5.1	day9	OSM_TNF_DEX
MEX5_IL6_TNF_3_1_d9	11.3	5.3	day9	IL6_TNF
MEX5_IL6_TNF_Link-N_2_1_d12	11.3	5.2	day12	IL6_TNF_Link-N
MEX5_IL6_TNF_CKF_2_1_d18	11.4	5.2	day18	IL6_TNF_CKF
MEX5_OSM_TNF_1_1_d6	11.4	5.1	day6	OSM_TNF
MEX5_IL6_TNF_DEX_1_1_d6	11.5	5.1	day6	IL6_TNF_DEX
MEX5_IL6_TNF_DEX_1_1_d15	11.6	5.1	day15	IL6_TNF_DEX
MEX5_OSM_TNF_DEX_1_1_d15	11.7	5.1	day15	OSM_TNF_DEX
MEX5_IL6_TNF_Link-N_5_1_d6	11.8	5.5	day6	IL6_TNF_Link-N
MEX5_OSM_TNF_CKF_4_1_d3	11.8	5.4	day3	OSM_TNF_CKF
MEX5_IL6_TNF_CKF_3_1_d6	11.9	5.3	day6	IL6_TNF_CKF
MEX5_IL6_TNF_DEX_5_1_d3	11.9	5.5	day3	IL6_TNF_DEX
MEX5_OSM_TNF_3_1_d6	12.1	5.3	day6	OSM_TNF
MEX5_OSM_TNF_DEX_4_1_d3	12.3	5.4	day3	OSM_TNF_DEX
MEX5_ctrl_5_1_d6	12.4	5.5	day6	ctrl
MEX5_IL6_TNF_Link-N_5_1_d9	12.4	5.5	day9	IL6_TNF_Link-N
MEX5_OSM_TNF_CKF_1_1_d6	12.4	5.1	day6	OSM_TNF_CKF
MEX5_OSM_TNF_DEX_5_1_d15	12.4	5.5	day15	OSM_TNF_DEX
MEX5_ctrl_5_1_d3	12.5	5.5	day3	ctrl
MEX5_OSM_TNF_5_1_d12	12.6	5.5	day12	OSM_TNF
MEX5_OSM_TNF_CKF_5_1_d3	12.6	5.5	day3	OSM_TNF_CKF
MEX5_ctrl_1_1_d3	12.7	5.1	day3	ctrl
MEX5_IL6_TNF_DEX_3_1_d3	12.7	5.3	day3	IL6_TNF_DEX
MEX5_OSM_TNF_DEX_3_1_d6	12.7	5.3	day6	OSM_TNF_DEX
MEX5_OSM_TNF_5_1_d9	12.9	5.5	day9	OSM_TNF
MEX5_OSM_TNF_DEX_1_1_d12	12.9	5.1	day12	OSM_TNF_DEX
MEX5_OSM_TNF_Link-N_4_1_d6	12.9	5.4	day6	OSM_TNF_Link-N
MEX5_IL6_TNF_DEX_1_1_d12	13	5.1	day12	IL6_TNF_DEX
MEX5_OSM_TNF_DEX_5_1_d18	13	5.5	day18	OSM_TNF_DEX
MEX5_OSM_TNF_DEX_5_1_d12	13.1	5.5	day12	OSM_TNF_DEX
MEX5_IL6_TNF_1_1_d9	13.2	5.1	day9	IL6_TNF
MEX5_IL6_TNF_5_1_d9	13.2	5.5	day9	IL6_TNF
MEX5_IL6_TNF_Link-N_5_1_d15	13.3	5.5	day15	IL6_TNF_Link-N
MEX5_OSM_TNF_CKF_1_1_d9	13.3	5.1	day9	OSM_TNF_CKF
MEX5_IL6_TNF_CKF_1_1_d3	13.5	5.1	day3	IL6_TNF_CKF
MEX5_OSM_TNF_DEX_1_1_d6	13.6	5.1	day6	OSM_TNF_DEX
MEX5_IL6_TNF_DEX_1_1_d3	13.7	5.1	day3	IL6_TNF_DEX
MEX5_OSM_TNF_5_1_d15	13.7	5.5	day15	OSM_TNF
MEX5_OSM_TNF_Link-N_1_1_d9	13.7	5.1	day9	OSM_TNF_Link-N
MEX5_OSM_TNF_Link-N_5_1_d9	13.7	5.5	day9	OSM_TNF_Link-N
MEX5_IL6_TNF_DEX_5_1_d6	13.8	5.5	day6	IL6_TNF_DEX
MEX5_OSM_TNF_DEX_3_1_d9	13.8	5.3	day9	OSM_TNF_DEX
MEX5_OSM_TNF_Link-N_4_1_d9	13.9	5.4	day9	OSM_TNF_Link-N
MEX5_OSM_TNF_Link-N_4_1_d15	14.1	5.4	day15	OSM_TNF_Link-N
MEX5_OSM_TNF_6_1_d3	14.2	5.6	day3	OSM_TNF
MEX5_OSM_TNF_CKF_1_1_d12	14.3	5.1	day12	OSM_TNF_CKF
MEX5_OSM_TNF_CKF_3_1_d6	14.3	5.3	day6	OSM_TNF_CKF
MEX5_OSM_TNF_Link-N_5_1_d15	14.3	5.5	day15	OSM_TNF_Link-N
MEX5_ctrl_3_1_d6	14.4	5.3	day6	ctrl
MEX5_IL6_TNF_5_1_d12	14.5	5.5	day12	IL6_TNF
MEX5_OSM_TNF_Link-N_5_1_d6	14.5	5.5	day6	OSM_TNF_Link-N
MEX5_IL6_TNF_CKF_4_1_d6	14.7	5.4	day6	IL6_TNF_CKF
MEX5_OSM_TNF_Link-N_1_1_d6	14.7	5.1	day6	OSM_TNF_Link-N
MEX5_ctrl_5_1_d18	14.8	5.5	day18	ctrl
MEX5_IL6_TNF_CKF_3_1_d9	14.9	5.3	day9	IL6_TNF_CKF
MEX5_IL6_TNF_Link-N_5_1_d18	14.9	5.5	day18	IL6_TNF_Link-N
MEX5_OSM_TNF_Link-N_3_1_d6	14.9	5.3	day6	OSM_TNF_Link-N
MEX5_OSM_TNF_Link-N_3_1_d9	14.9	5.3	day9	OSM_TNF_Link-N
MEX5_IL6_TNF_5_1_d15	15	5.5	day15	IL6_TNF
MEX5_IL6_TNF_Link-N_6_1_d3	15	5.6	day3	IL6_TNF_Link-N
MEX5_OSM_TNF_6_1_d6	15	5.6	day6	OSM_TNF
MEX5_OSM_TNF_Link-N_3_1_d15	15	5.3	day15	OSM_TNF_Link-N
MEX5_IL6_TNF_Link-N_1_1_d9	15.1	5.1	day9	IL6_TNF_Link-N
MEX5_OSM_TNF_3_1_d9	15.1	5.3	day9	OSM_TNF
MEX5_OSM_TNF_5_1_d18	15.1	5.5	day18	OSM_TNF
MEX5_IL6_TNF_DEX_4_1_d3	15.2	5.4	day3	IL6_TNF_DEX
MEX5_OSM_TNF_Link-N_4_1_d12	15.2	5.4	day12	OSM_TNF_Link-N
MEX5_IL6_TNF_1_1_d12	15.3	5.1	day12	IL6_TNF
MEX5_IL6_TNF_1_1_d6	15.3	5.1	day6	IL6_TNF
MEX5_ctrl_4_1_d3	15.4	5.4	day3	ctrl
MEX5_IL6_TNF_Link-N_5_1_d12	15.4	5.5	day12	IL6_TNF_Link-N
MEX5_OSM_TNF_DEX_1_1_d3	15.4	5.1	day3	OSM_TNF_DEX
MEX5_OSM_TNF_DEX_4_1_d6	15.4	5.4	day6	OSM_TNF_DEX
MEX5_ctrl_1_1_d9	15.6	5.1	day9	ctrl
MEX5_IL6_TNF_5_1_d18	15.6	5.5	day18	IL6_TNF
MEX5_IL6_TNF_6_1_d3	15.6	5.6	day3	IL6_TNF
MEX5_ctrl_1_1_d6	15.7	5.1	day6	ctrl
MEX5_ctrl_5_1_d9	15.8	5.5	day9	ctrl
MEX5_IL6_TNF_1_1_d15	15.8	5.1	day15	IL6_TNF
MEX5_IL6_TNF_CKF_1_1_d9	15.8	5.1	day9	IL6_TNF_CKF
MEX5_IL6_TNF_CKF_5_1_d12	15.9	5.5	day12	IL6_TNF_CKF
MEX5_OSM_TNF_CKF_3_1_d9	16	5.3	day9	OSM_TNF_CKF
MEX5_IL6_TNF_CKF_4_1_d9	16.1	5.4	day9	IL6_TNF_CKF
MEX5_OSM_TNF_1_1_d12	16.1	5.1	day12	OSM_TNF
MEX5_OSM_TNF_1_1_d9	16.1	5.1	day9	OSM_TNF
MEX5_OSM_TNF_CKF_3_1_d15	16.1	5.3	day15	OSM_TNF_CKF
MEX5_ctrl_5_1_d12	16.2	5.5	day12	ctrl
MEX5_IL6_TNF_CKF_1_1_d6	16.2	5.1	day6	IL6_TNF_CKF
MEX5_OSM_TNF_3_1_d12	16.2	5.3	day12	OSM_TNF
MEX5_IL6_TNF_3_1_d18	16.3	5.3	day18	IL6_TNF
MEX5_IL6_TNF_CKF_5_1_d15	16.3	5.5	day15	IL6_TNF_CKF
MEX5_OSM_TNF_Link-N_3_1_d12	16.4	5.3	day12	OSM_TNF_Link-N
MEX5_IL6_TNF_Link-N_1_1_d6	16.5	5.1	day6	IL6_TNF_Link-N
MEX5_OSM_TNF_Link-N_4_1_d18	16.6	5.4	day18	OSM_TNF_Link-N
MEX5_OSM_TNF_6_1_d9	16.7	5.6	day9	OSM_TNF
MEX5_IL6_TNF_4_1_d3	16.8	5.4	day3	IL6_TNF
MEX5_IL6_TNF_CKF_5_1_d18	16.8	5.5	day18	IL6_TNF_CKF
MEX5_OSM_TNF_CKF_1_1_d3	16.9	5.1	day3	OSM_TNF_CKF
MEX5_OSM_TNF_CKF_5_1_d6	16.9	5.5	day6	OSM_TNF_CKF
MEX5_OSM_TNF_3_1_d15	17	5.3	day15	OSM_TNF
MEX5_IL6_TNF_Link-N_4_1_d3	17.1	5.4	day3	IL6_TNF_Link-N
MEX5_ctrl_1_1_d12	17.2	5.1	day12	ctrl
MEX5_ctrl_3_1_d9	17.2	5.3	day9	ctrl
MEX5_IL6_TNF_DEX_3_1_d6	17.2	5.3	day6	IL6_TNF_DEX
MEX5_OSM_TNF_CKF_4_1_d6	17.2	5.4	day6	OSM_TNF_CKF
MEX5_ctrl_5_1_d15	17.3	5.5	day15	ctrl
MEX5_IL6_TNF_3_1_d15	17.3	5.3	day15	IL6_TNF
MEX5_IL6_TNF_Link-N_3_1_d6	17.3	5.3	day6	IL6_TNF_Link-N
MEX5_IL6_TNF_3_1_d12	17.4	5.3	day12	IL6_TNF
MEX5_OSM_TNF_Link-N_5_1_d12	17.4	5.5	day12	OSM_TNF_Link-N
MEX5_OSM_TNF_DEX_4_1_d9	17.5	5.4	day9	OSM_TNF_DEX
MEX5_OSM_TNF_4_1_d3	17.6	5.4	day3	OSM_TNF
MEX5_OSM_TNF_CKF_4_1_d18	17.6	5.4	day18	OSM_TNF_CKF
MEX5_OSM_TNF_CKF_5_1_d9	17.6	5.5	day9	OSM_TNF_CKF
MEX5_OSM_TNF_Link-N_1_1_d3	17.6	5.1	day3	OSM_TNF_Link-N
MEX5_IL6_TNF_CKF_3_1_d12	17.7	5.3	day12	IL6_TNF_CKF
MEX5_IL6_TNF_DEX_5_1_d9	17.8	5.5	day9	IL6_TNF_DEX
MEX5_IL6_TNF_Link-N_3_1_d9	17.8	5.3	day9	IL6_TNF_Link-N
MEX5_OSM_TNF_Link-N_1_1_d15	17.8	5.1	day15	OSM_TNF_Link-N
MEX5_OSM_TNF_Link-N_5_1_d18	17.8	5.5	day18	OSM_TNF_Link-N
MEX5_ctrl_3_1_d15	17.9	5.3	day15	ctrl
MEX5_OSM_TNF_1_1_d3	17.9	5.1	day3	OSM_TNF
MEX5_ctrl_1_1_d15	18	5.1	day15	ctrl
MEX5_IL6_TNF_CKF_1_1_d12	18	5.1	day12	IL6_TNF_CKF
MEX5_OSM_TNF_4_1_d15	18	5.4	day15	OSM_TNF
MEX5_OSM_TNF_CKF_4_1_d15	18	5.4	day15	OSM_TNF_CKF
MEX5_IL6_TNF_1_1_d3	18.1	5.1	day3	IL6_TNF
MEX5_OSM_TNF_CKF_3_1_d12	18.2	5.3	day12	OSM_TNF_CKF
MEX5_ctrl_3_1_d12	18.3	5.3	day12	ctrl
MEX5_IL6_TNF_DEX_1_1_d18	18.3	5.1	day18	IL6_TNF_DEX
MEX5_IL6_TNF_Link-N_1_1_d3	18.3	5.1	day3	IL6_TNF_Link-N
MEX5_OSM_TNF_DEX_1_1_d18	18.4	5.1	day18	OSM_TNF_DEX
MEX5_OSM_TNF_CKF_4_1_d9	18.5	5.4	day9	OSM_TNF_CKF
MEX5_IL6_TNF_CKF_4_1_d18	18.6	5.4	day18	IL6_TNF_CKF
MEX5_IL6_TNF_6_1_d6	18.7	5.6	day6	IL6_TNF
MEX5_IL6_TNF_CKF_3_1_d15	18.7	5.3	day15	IL6_TNF_CKF
MEX5_IL6_TNF_DEX_5_1_d12	18.7	5.5	day12	IL6_TNF_DEX
MEX5_OSM_TNF_Link-N_3_1_d18	18.7	5.3	day18	OSM_TNF_Link-N
MEX5_OSM_TNF_6_1_d12	18.8	5.6	day12	OSM_TNF
MEX5_IL6_TNF_DEX_6_1_d3	18.9	5.6	day3	IL6_TNF_DEX
MEX5_OSM_TNF_CKF_4_1_d12	18.9	5.4	day12	OSM_TNF_CKF
MEX5_OSM_TNF_DEX_4_1_d15	19	5.4	day15	OSM_TNF_DEX
MEX5_IL6_TNF_CKF_4_1_d12	19.2	5.4	day12	IL6_TNF_CKF
MEX5_IL6_TNF_Link-N_3_1_d12	19.2	5.3	day12	IL6_TNF_Link-N
MEX5_OSM_TNF_CKF_3_1_d18	19.2	5.3	day18	OSM_TNF_CKF
MEX5_IL6_TNF_DEX_5_1_d15	19.3	5.5	day15	IL6_TNF_DEX
MEX5_ctrl_4_1_d6	19.4	5.4	day6	ctrl
MEX5_ctrl_4_1_d15	19.7	5.4	day15	ctrl
MEX5_IL6_TNF_CKF_4_1_d15	19.7	5.4	day15	IL6_TNF_CKF
MEX5_OSM_TNF_DEX_4_1_d12	19.7	5.4	day12	OSM_TNF_DEX
MEX5_ctrl_3_1_d18	19.8	5.3	day18	ctrl
MEX5_OSM_TNF_DEX_3_1_d12	19.8	5.3	day12	OSM_TNF_DEX
MEX5_OSM_TNF_6_1_d15	19.9	5.6	day15	OSM_TNF
MEX5_OSM_TNF_3_1_d18	20	5.3	day18	OSM_TNF
MEX5_IL6_TNF_DEX_3_1_d9	20.1	5.3	day9	IL6_TNF_DEX
MEX5_IL6_TNF_Link-N_3_1_d18	20.2	5.3	day18	IL6_TNF_Link-N
MEX5_OSM_TNF_CKF_1_1_d15	20.3	5.1	day15	OSM_TNF_CKF
MEX5_IL6_TNF_CKF_3_1_d18	20.4	5.3	day18	IL6_TNF_CKF
MEX5_OSM_TNF_DEX_3_1_d15	20.4	5.3	day15	OSM_TNF_DEX
MEX5_IL6_TNF_DEX_5_1_d18	20.5	5.5	day18	IL6_TNF_DEX
MEX5_OSM_TNF_4_1_d6	20.5	5.4	day6	OSM_TNF
MEX5_IL6_TNF_Link-N_6_1_d6	20.9	5.6	day6	IL6_TNF_Link-N
MEX5_IL6_TNF_DEX_4_1_d6	21	5.4	day6	IL6_TNF_DEX
MEX5_IL6_TNF_Link-N_1_1_d15	21	5.1	day15	IL6_TNF_Link-N
MEX5_OSM_TNF_1_1_d15	21	5.1	day15	OSM_TNF
MEX5_OSM_TNF_DEX_3_1_d18	21	5.3	day18	OSM_TNF_DEX
MEX5_IL6_TNF_4_1_d6	21.1	5.4	day6	IL6_TNF
MEX5_IL6_TNF_CKF_6_1_d3	21.1	5.6	day3	IL6_TNF_CKF
MEX5_ctrl_6_1_d3	21.2	5.6	day3	ctrl
MEX5_IL6_TNF_4_1_d9	21.2	5.4	day9	IL6_TNF
MEX5_OSM_TNF_CKF_5_1_d15	21.5	5.5	day15	OSM_TNF_CKF
MEX5_IL6_TNF_Link-N_1_1_d12	21.6	5.1	day12	IL6_TNF_Link-N
MEX5_OSM_TNF_6_1_d18	21.6	5.6	day18	OSM_TNF
MEX5_ctrl_4_1_d9	21.7	5.4	day9	ctrl
MEX5_IL6_TNF_1_1_d18	21.7	5.1	day18	IL6_TNF
MEX5_IL6_TNF_Link-N_3_1_d15	21.8	5.3	day15	IL6_TNF_Link-N
MEX5_OSM_TNF_4_1_d9	22	5.4	day9	OSM_TNF
MEX5_ctrl_4_1_d18	22.1	5.4	day18	ctrl
MEX5_IL6_TNF_CKF_1_1_d15	22.1	5.1	day15	IL6_TNF_CKF
MEX5_OSM_TNF_CKF_5_1_d12	22.4	5.5	day12	OSM_TNF_CKF
MEX5_OSM_TNF_4_1_d18	22.5	5.4	day18	OSM_TNF
MEX5_OSM_TNF_DEX_4_1_d18	22.5	5.4	day18	OSM_TNF_DEX
MEX5_IL6_TNF_DEX_6_1_d6	22.6	5.6	day6	IL6_TNF_DEX
MEX5_IL6_TNF_Link-N_6_1_d9	22.6	5.6	day9	IL6_TNF_Link-N
MEX5_OSM_TNF_DEX_6_1_d3	22.6	5.6	day3	OSM_TNF_DEX
MEX5_OSM_TNF_Link-N_6_1_d3	22.6	5.6	day3	OSM_TNF_Link-N
MEX5_OSM_TNF_4_1_d12	22.8	5.4	day12	OSM_TNF
MEX5_IL6_TNF_6_1_d9	22.9	5.6	day9	IL6_TNF
MEX5_OSM_TNF_CKF_1_1_d18	23.1	5.1	day18	OSM_TNF_CKF
MEX5_ctrl_4_1_d12	23.5	5.4	day12	ctrl
MEX5_IL6_TNF_DEX_3_1_d15	23.5	5.3	day15	IL6_TNF_DEX
MEX5_IL6_TNF_4_1_d15	23.6	5.4	day15	IL6_TNF
MEX5_IL6_TNF_6_1_d12	23.6	5.6	day12	IL6_TNF
MEX5_ctrl_1_1_d18	23.8	5.1	day18	ctrl
MEX5_IL6_TNF_DEX_4_1_d9	23.9	5.4	day9	IL6_TNF_DEX
MEX5_OSM_TNF_CKF_5_1_d18	23.9	5.5	day18	OSM_TNF_CKF
MEX5_IL6_TNF_4_1_d12	24	5.4	day12	IL6_TNF
MEX5_IL6_TNF_DEX_3_1_d12	24.1	5.3	day12	IL6_TNF_DEX
MEX5_IL6_TNF_Link-N_4_1_d6	24.2	5.4	day6	IL6_TNF_Link-N
MEX5_OSM_TNF_1_1_d18	24.2	5.1	day18	OSM_TNF
MEX5_IL6_TNF_6_1_d15	24.6	5.6	day15	IL6_TNF
MEX5_IL6_TNF_Link-N_1_1_d18	24.6	5.1	day18	IL6_TNF_Link-N
MEX5_IL6_TNF_CKF_1_1_d18	24.7	5.1	day18	IL6_TNF_CKF
MEX5_IL6_TNF_Link-N_6_1_d12	24.7	5.6	day12	IL6_TNF_Link-N
MEX5_OSM_TNF_Link-N_1_1_d18	24.9	5.1	day18	OSM_TNF_Link-N
MEX5_IL6_TNF_DEX_3_1_d18	25.2	5.3	day18	IL6_TNF_DEX
MEX5_IL6_TNF_DEX_4_1_d15	25.2	5.4	day15	IL6_TNF_DEX
MEX5_IL6_TNF_Link-N_6_1_d15	25.2	5.6	day15	IL6_TNF_Link-N
MEX5_OSM_TNF_DEX_6_1_d9	25.2	5.6	day9	OSM_TNF_DEX
MEX5_IL6_TNF_CKF_6_1_d6	25.4	5.6	day6	IL6_TNF_CKF
MEX5_IL6_TNF_Link-N_4_1_d9	25.7	5.4	day9	IL6_TNF_Link-N
MEX5_IL6_TNF_DEX_4_1_d18	26	5.4	day18	IL6_TNF_DEX
MEX5_IL6_TNF_4_1_d18	26.1	5.4	day18	IL6_TNF
MEX5_IL6_TNF_DEX_4_1_d12	26.2	5.4	day12	IL6_TNF_DEX
MEX5_IL6_TNF_DEX_6_1_d9	26.2	5.6	day9	IL6_TNF_DEX
MEX5_IL6_TNF_DEX_6_1_d15	26.3	5.6	day15	IL6_TNF_DEX
MEX5_ctrl_6_1_d6	26.4	5.6	day6	ctrl
MEX5_OSM_TNF_CKF_6_1_d3	26.6	5.6	day3	OSM_TNF_CKF
MEX5_OSM_TNF_Link-N_6_1_d15	27	5.6	day15	OSM_TNF_Link-N
MEX5_IL6_TNF_6_1_d18	27.4	5.6	day18	IL6_TNF
MEX5_IL6_TNF_CKF_6_1_d12	27.6	5.6	day12	IL6_TNF_CKF
MEX5_OSM_TNF_DEX_6_1_d6	27.7	5.6	day6	OSM_TNF_DEX
MEX5_IL6_TNF_Link-N_6_1_d18	27.8	5.6	day18	IL6_TNF_Link-N
MEX5_OSM_TNF_CKF_6_1_d6	27.8	5.6	day6	OSM_TNF_CKF
MEX5_OSM_TNF_Link-N_6_1_d6	27.9	5.6	day6	OSM_TNF_Link-N
MEX5_IL6_TNF_CKF_6_1_d15	28.2	5.6	day15	IL6_TNF_CKF
MEX5_OSM_TNF_Link-N_6_1_d9	28.2	5.6	day9	OSM_TNF_Link-N
MEX5_IL6_TNF_CKF_6_1_d9	28.3	5.6	day9	IL6_TNF_CKF
MEX5_OSM_TNF_Link-N_6_1_d18	28.3	5.6	day18	OSM_TNF_Link-N
MEX5_IL6_TNF_CKF_6_1_d18	28.4	5.6	day18	IL6_TNF_CKF
MEX5_ctrl_6_1_d9	28.5	5.6	day9	ctrl
MEX5_IL6_TNF_DEX_6_1_d12	28.6	5.6	day12	IL6_TNF_DEX
MEX5_IL6_TNF_Link-N_4_1_d12	29	5.4	day12	IL6_TNF_Link-N
MEX5_OSM_TNF_Link-N_6_1_d12	29.1	5.6	day12	OSM_TNF_Link-N
MEX5_IL6_TNF_DEX_6_1_d18	29.4	5.6	day18	IL6_TNF_DEX
MEX5_IL6_TNF_Link-N_4_1_d15	29.5	5.4	day15	IL6_TNF_Link-N
MEX5_IL6_TNF_Link-N_4_1_d18	30	5.4	day18	IL6_TNF_Link-N
MEX5_ctrl_6_1_d12	30.5	5.6	day12	ctrl
MEX5_OSM_TNF_CKF_6_1_d15	31.3	5.6	day15	OSM_TNF_CKF
MEX5_OSM_TNF_CKF_6_1_d9	31.3	5.6	day9	OSM_TNF_CKF
MEX5_ctrl_6_1_d15	31.5	5.6	day15	ctrl
MEX5_OSM_TNF_DEX_6_1_d15	31.6	5.6	day15	OSM_TNF_DEX
MEX5_OSM_TNF_DEX_6_1_d12	33.3	5.6	day12	OSM_TNF_DEX
MEX5_OSM_TNF_CKF_6_1_d18	33.9	5.6	day18	OSM_TNF_CKF
MEX5_OSM_TNF_DEX_6_1_d18	34.2	5.6	day18	OSM_TNF_DEX
MEX5_OSM_TNF_CKF_6_1_d12	34.7	5.6	day12	OSM_TNF_CKF

## Sheet: S7
contrast	GeneSymbol	estimate	SE	df	lower.CL	upper.CL
(IL6/TNF) - ctrl	ACAN	-0.0170503	0.181809	Inf	-0.373389	0.339288
(IL6/TNF+CKF) - ctrl	ACAN	-0.0392433	0.181829	Inf	-0.395622	0.317136
(IL6/TNF+CKF) - (IL6/TNF)	ACAN	-0.022193	0.181829	Inf	-0.378571	0.334185
(IL6/TNF+DEX) - ctrl	ACAN	-0.245549	0.181822	Inf	-0.601914	0.110817
(IL6/TNF+DEX) - (IL6/TNF)	ACAN	-0.228499	0.181822	Inf	-0.584864	0.127866
(IL6/TNF+DEX) - (IL6/TNF+CKF)	ACAN	-0.206306	0.18181	Inf	-0.562646	0.150034
(IL6/TNF+Link-N) - ctrl	ACAN	-0.359491	0.181857	Inf	-0.715924	-0.00305717
(IL6/TNF+Link-N) - (IL6/TNF)	ACAN	-0.34244	0.181858	Inf	-0.698875	0.0139942
(IL6/TNF+Link-N) - (IL6/TNF+CKF)	ACAN	-0.320247	0.181941	Inf	-0.676844	0.0363496
(IL6/TNF+Link-N) - (IL6/TNF+DEX)	ACAN	-0.113942	0.181922	Inf	-0.470503	0.242619
(OSM/TNF) - ctrl	ACAN	-0.0236345	0.181949	Inf	-0.380247	0.332978
(OSM/TNF) - (IL6/TNF)	ACAN	-0.00658425	0.181948	Inf	-0.363195	0.350027
(OSM/TNF) - (IL6/TNF+CKF)	ACAN	0.0156087	0.181862	Inf	-0.340834	0.372052
(OSM/TNF) - (IL6/TNF+DEX)	ACAN	0.221914	0.181875	Inf	-0.134554	0.578383
(OSM/TNF) - (IL6/TNF+Link-N)	ACAN	0.335856	0.182161	Inf	-0.0211732	0.692885
(OSM/TNF+CKF) - ctrl	ACAN	0.046263	0.181818	Inf	-0.310093	0.402619
(OSM/TNF+CKF) - (IL6/TNF)	ACAN	0.0633133	0.181818	Inf	-0.293043	0.41967
(OSM/TNF+CKF) - (IL6/TNF+CKF)	ACAN	0.0855063	0.181865	Inf	-0.270943	0.441955
(OSM/TNF+CKF) - (IL6/TNF+DEX)	ACAN	0.291812	0.181853	Inf	-0.064614	0.648238
(OSM/TNF+CKF) - (IL6/TNF+Link-N)	ACAN	0.405754	0.181825	Inf	0.0493838	0.762123
(OSM/TNF+CKF) - (OSM/TNF)	ACAN	0.0698975	0.182028	Inf	-0.28687	0.426665
(OSM/TNF+DEX) - ctrl	ACAN	-0.173559	0.181809	Inf	-0.529899	0.182781
(OSM/TNF+DEX) - (IL6/TNF)	ACAN	-0.156509	0.181809	Inf	-0.512849	0.199831
(OSM/TNF+DEX) - (IL6/TNF+CKF)	ACAN	-0.134316	0.181823	Inf	-0.490682	0.222049
(OSM/TNF+DEX) - (IL6/TNF+DEX)	ACAN	0.0719895	0.181817	Inf	-0.284365	0.428344
(OSM/TNF+DEX) - (IL6/TNF+Link-N)	ACAN	0.185931	0.181869	Inf	-0.170526	0.542388
(OSM/TNF+DEX) - (OSM/TNF)	ACAN	-0.149925	0.18193	Inf	-0.506501	0.206651
(OSM/TNF+DEX) - (OSM/TNF+CKF)	ACAN	-0.219822	0.181823	Inf	-0.576189	0.136545
(OSM/TNF+Link-N) - ctrl	ACAN	0.0838783	0.181936	Inf	-0.27271	0.440467
(OSM/TNF+Link-N) - (IL6/TNF)	ACAN	0.100929	0.181935	Inf	-0.255658	0.457515
(OSM/TNF+Link-N) - (IL6/TNF+CKF)	ACAN	0.123122	0.181854	Inf	-0.233307	0.47955
(OSM/TNF+Link-N) - (IL6/TNF+DEX)	ACAN	0.329427	0.181866	Inf	-0.0270245	0.685879
(OSM/TNF+Link-N) - (IL6/TNF+Link-N)	ACAN	0.443369	0.182141	Inf	0.0863789	0.800359
(OSM/TNF+Link-N) - (OSM/TNF)	ACAN	0.107513	0.181809	Inf	-0.248826	0.463852
(OSM/TNF+Link-N) - (OSM/TNF+CKF)	ACAN	0.0376153	0.182012	Inf	-0.319121	0.394352
(OSM/TNF+Link-N) - (OSM/TNF+DEX)	ACAN	0.257438	0.181918	Inf	-0.0991154	0.613991
(IL6/TNF) - ctrl	ADAM10	0.501464	0.199163	Inf	0.111113	0.891816
(IL6/TNF+CKF) - ctrl	ADAM10	-0.115283	0.201076	Inf	-0.509385	0.27882
(IL6/TNF+CKF) - (IL6/TNF)	ADAM10	-0.616747	0.201093	Inf	-1.01088	-0.222613
(IL6/TNF+DEX) - ctrl	ADAM10	-0.572079	0.199162	Inf	-0.962429	-0.18173
(IL6/TNF+DEX) - (IL6/TNF)	ADAM10	-1.07354	0.199162	Inf	-1.46389	-0.683192
(IL6/TNF+DEX) - (IL6/TNF+CKF)	ADAM10	-0.456796	0.201079	Inf	-0.850904	-0.0626888
(IL6/TNF+Link-N) - ctrl	ADAM10	0.0678554	0.201102	Inf	-0.326298	0.462008
(IL6/TNF+Link-N) - (IL6/TNF)	ADAM10	-0.433609	0.201087	Inf	-0.827731	-0.0394865
(IL6/TNF+Link-N) - (IL6/TNF+CKF)	ADAM10	0.183138	0.203097	Inf	-0.214925	0.581202
(IL6/TNF+Link-N) - (IL6/TNF+DEX)	ADAM10	0.639934	0.201099	Inf	0.245787	1.03408
(OSM/TNF) - ctrl	ADAM10	-0.0492607	0.203191	Inf	-0.447508	0.348986
(OSM/TNF) - (IL6/TNF)	ADAM10	-0.550725	0.203217	Inf	-0.949024	-0.152426
(OSM/TNF) - (IL6/TNF+CKF)	ADAM10	0.0660222	0.204866	Inf	-0.335508	0.467553
(OSM/TNF) - (IL6/TNF+DEX)	ADAM10	0.522818	0.203195	Inf	0.124563	0.921074
(OSM/TNF) - (IL6/TNF+Link-N)	ADAM10	-0.117116	0.204925	Inf	-0.518762	0.28453
(OSM/TNF+CKF) - ctrl	ADAM10	0.531276	0.199168	Inf	0.140914	0.921639
(OSM/TNF+CKF) - (IL6/TNF)	ADAM10	0.029812	0.199164	Inf	-0.360542	0.420166
(OSM/TNF+CKF) - (IL6/TNF+CKF)	ADAM10	0.646559	0.20112	Inf	0.25237	1.04075
(OSM/TNF+CKF) - (IL6/TNF+DEX)	ADAM10	1.10336	0.199167	Inf	0.712994	1.49372
(OSM/TNF+CKF) - (IL6/TNF+Link-N)	ADAM10	0.463421	0.201068	Inf	0.0693353	0.857506
(OSM/TNF+CKF) - (OSM/TNF)	ADAM10	0.580537	0.20326	Inf	0.182155	0.978919
(OSM/TNF+DEX) - ctrl	ADAM10	-0.116234	0.199162	Inf	-0.506584	0.274115
(OSM/TNF+DEX) - (IL6/TNF)	ADAM10	-0.617698	0.199162	Inf	-1.00805	-0.227348
(OSM/TNF+DEX) - (IL6/TNF+CKF)	ADAM10	-0.000951298	0.20108	Inf	-0.39506	0.393158
(OSM/TNF+DEX) - (IL6/TNF+DEX)	ADAM10	0.455845	0.199162	Inf	0.0654954	0.846194
(OSM/TNF+DEX) - (IL6/TNF+Link-N)	ADAM10	-0.18409	0.201099	Inf	-0.578236	0.210056
(OSM/TNF+DEX) - (OSM/TNF)	ADAM10	-0.0669735	0.203196	Inf	-0.465231	0.331284
(OSM/TNF+DEX) - (OSM/TNF+CKF)	ADAM10	-0.64751	0.199167	Inf	-1.03787	-0.25715
(OSM/TNF+Link-N) - ctrl	ADAM10	-0.389665	0.203158	Inf	-0.787847	0.00851775
(OSM/TNF+Link-N) - (IL6/TNF)	ADAM10	-0.891129	0.203183	Inf	-1.28936	-0.492898
(OSM/TNF+Link-N) - (IL6/TNF+CKF)	ADAM10	-0.274382	0.204844	Inf	-0.675869	0.127106
(OSM/TNF+Link-N) - (IL6/TNF+DEX)	ADAM10	0.182414	0.203162	Inf	-0.215776	0.580605
(OSM/TNF+Link-N) - (IL6/TNF+Link-N)	ADAM10	-0.45752	0.205209	Inf	-0.859722	-0.0553183
(OSM/TNF+Link-N) - (OSM/TNF)	ADAM10	-0.340404	0.206778	Inf	-0.745682	0.0648733
(OSM/TNF+Link-N) - (OSM/TNF+CKF)	ADAM10	-0.920941	0.203223	Inf	-1.31925	-0.52263
(OSM/TNF+Link-N) - (OSM/TNF+DEX)	ADAM10	-0.273431	0.203163	Inf	-0.671623	0.124762
(IL6/TNF) - ctrl	CCL14	0.298336	0.205073	Inf	-0.1036	0.700271
(IL6/TNF+CKF) - ctrl	CCL14	0.207899	0.205096	Inf	-0.194082	0.609879
(IL6/TNF+CKF) - (IL6/TNF)	CCL14	-0.090437	0.199217	Inf	-0.480895	0.300021
(IL6/TNF+DEX) - ctrl	CCL14	0.228881	0.20507	Inf	-0.173049	0.630811
(IL6/TNF+DEX) - (IL6/TNF)	CCL14	-0.069455	0.199162	Inf	-0.459806	0.320896
(IL6/TNF+DEX) - (IL6/TNF+CKF)	CCL14	0.020982	0.199205	Inf	-0.369452	0.411416
(IL6/TNF+Link-N) - ctrl	CCL14	-0.363668	0.205141	Inf	-0.765737	0.0384008
(IL6/TNF+Link-N) - (IL6/TNF)	CCL14	-0.662004	0.199204	Inf	-1.05244	-0.271572
(IL6/TNF+Link-N) - (IL6/TNF+CKF)	CCL14	-0.571567	0.199356	Inf	-0.962297	-0.180837
(IL6/TNF+Link-N) - (IL6/TNF+DEX)	CCL14	-0.592549	0.199216	Inf	-0.983005	-0.202093
(OSM/TNF) - ctrl	CCL14	0.0277612	0.205198	Inf	-0.37442	0.429942
(OSM/TNF) - (IL6/TNF)	CCL14	-0.270574	0.199349	Inf	-0.661292	0.120143
(OSM/TNF) - (IL6/TNF+CKF)	CCL14	-0.180137	0.199201	Inf	-0.570564	0.210289
(OSM/TNF) - (IL6/TNF+DEX)	CCL14	-0.201119	0.199326	Inf	-0.591791	0.189552
(OSM/TNF) - (IL6/TNF+Link-N)	CCL14	0.391429	0.199569	Inf	0.000281359	0.782577
(OSM/TNF+CKF) - ctrl	CCL14	-0.186083	0.205082	Inf	-0.588036	0.21587
(OSM/TNF+CKF) - (IL6/TNF)	CCL14	-0.484419	0.199164	Inf	-0.874773	-0.0940646
(OSM/TNF+CKF) - (IL6/TNF+CKF)	CCL14	-0.393982	0.199242	Inf	-0.78449	-0.00347374
(OSM/TNF+CKF) - (IL6/TNF+DEX)	CCL14	-0.414964	0.199167	Inf	-0.805325	-0.0246027
(OSM/TNF+CKF) - (IL6/TNF+Link-N)	CCL14	0.177585	0.199186	Inf	-0.212812	0.567982
(OSM/TNF+CKF) - (OSM/TNF)	CCL14	-0.213844	0.199394	Inf	-0.604649	0.176961
(OSM/TNF+DEX) - ctrl	CCL14	0.0895889	0.20507	Inf	-0.312341	0.491519
(OSM/TNF+DEX) - (IL6/TNF)	CCL14	-0.208747	0.199162	Inf	-0.599098	0.181604
(OSM/TNF+DEX) - (IL6/TNF+CKF)	CCL14	-0.11831	0.199205	Inf	-0.508745	0.272126
(OSM/TNF+DEX) - (IL6/TNF+DEX)	CCL14	-0.139292	0.199162	Inf	-0.529641	0.251058
(OSM/TNF+DEX) - (IL6/TNF+Link-N)	CCL14	0.453257	0.199215	Inf	0.0628027	0.843711
(OSM/TNF+DEX) - (OSM/TNF)	CCL14	0.0618277	0.199327	Inf	-0.328847	0.452502
(OSM/TNF+DEX) - (OSM/TNF+CKF)	CCL14	0.275672	0.199167	Inf	-0.114688	0.666033
(OSM/TNF+Link-N) - ctrl	CCL14	0.00296959	0.206753	Inf	-0.402258	0.408197
(OSM/TNF+Link-N) - (IL6/TNF)	CCL14	-0.295366	0.201101	Inf	-0.689516	0.0987842
(OSM/TNF+Link-N) - (IL6/TNF+CKF)	CCL14	-0.204929	0.200977	Inf	-0.598836	0.188978
(OSM/TNF+Link-N) - (IL6/TNF+DEX)	CCL14	-0.225911	0.20108	Inf	-0.620021	0.168199
(OSM/TNF+Link-N) - (IL6/TNF+Link-N)	CCL14	0.366638	0.201298	Inf	-0.0278992	0.761175
(OSM/TNF+Link-N) - (OSM/TNF)	CCL14	-0.0247917	0.200958	Inf	-0.418661	0.369078
(OSM/TNF+Link-N) - (OSM/TNF+CKF)	CCL14	0.189053	0.20114	Inf	-0.205175	0.58328
(OSM/TNF+Link-N) - (OSM/TNF+DEX)	CCL14	-0.0866193	0.201082	Inf	-0.480732	0.307493
(IL6/TNF) - ctrl	CCL18	-0.271766	0.199163	Inf	-0.662118	0.118586
(IL6/TNF+CKF) - ctrl	CCL18	-0.108055	0.203254	Inf	-0.506425	0.290315
(IL6/TNF+CKF) - (IL6/TNF)	CCL18	0.163711	0.203266	Inf	-0.234683	0.562105
(IL6/TNF+DEX) - ctrl	CCL18	0.283211	0.199162	Inf	-0.107138	0.673561
(IL6/TNF+DEX) - (IL6/TNF)	CCL18	0.554978	0.199162	Inf	0.164626	0.945329
(IL6/TNF+DEX) - (IL6/TNF+CKF)	CCL18	0.391266	0.203255	Inf	-0.00710692	0.78964
(IL6/TNF+Link-N) - ctrl	CCL18	-0.733741	0.207568	Inf	-1.14057	-0.326915
(IL6/TNF+Link-N) - (IL6/TNF)	CCL18	-0.461975	0.207558	Inf	-0.868781	-0.0551693
(IL6/TNF+Link-N) - (IL6/TNF+CKF)	CCL18	-0.625686	0.211762	Inf	-1.04073	-0.21064
(IL6/TNF+Link-N) - (IL6/TNF+DEX)	CCL18	-1.01695	0.207566	Inf	-1.42377	-0.61013
(OSM/TNF) - ctrl	CCL18	-0.37723	0.210312	Inf	-0.789433	0.0349731
(OSM/TNF) - (IL6/TNF)	CCL18	-0.105464	0.210342	Inf	-0.517727	0.306799
(OSM/TNF) - (IL6/TNF+CKF)	CCL18	-0.269175	0.212753	Inf	-0.686162	0.147813
(OSM/TNF) - (IL6/TNF+DEX)	CCL18	-0.660441	0.210316	Inf	-1.07265	-0.248229
(OSM/TNF) - (IL6/TNF+Link-N)	CCL18	0.356511	0.218346	Inf	-0.0714388	0.784461
(OSM/TNF+CKF) - ctrl	CCL18	-0.210127	0.207669	Inf	-0.617151	0.196897
(OSM/TNF+CKF) - (IL6/TNF)	CCL18	0.0616387	0.207669	Inf	-0.345385	0.468663
(OSM/TNF+CKF) - (IL6/TNF+CKF)	CCL18	-0.102072	0.210416	Inf	-0.514479	0.310335
(OSM/TNF+CKF) - (IL6/TNF+DEX)	CCL18	-0.493339	0.207669	Inf	-0.900363	-0.086315
(OSM/TNF+CKF) - (IL6/TNF+Link-N)	CCL18	0.523614	0.216155	Inf	0.0999572	0.94727
(OSM/TNF+CKF) - (OSM/TNF)	CCL18	0.167103	0.216507	Inf	-0.257244	0.591449
(OSM/TNF+DEX) - ctrl	CCL18	-0.231048	0.199162	Inf	-0.621398	0.159302
(OSM/TNF+DEX) - (IL6/TNF)	CCL18	0.0407181	0.199162	Inf	-0.349633	0.431069
(OSM/TNF+DEX) - (IL6/TNF+CKF)	CCL18	-0.122993	0.203256	Inf	-0.521367	0.275382
(OSM/TNF+DEX) - (IL6/TNF+DEX)	CCL18	-0.514259	0.199162	Inf	-0.904609	-0.12391
(OSM/TNF+DEX) - (IL6/TNF+Link-N)	CCL18	0.502693	0.207566	Inf	0.0958721	0.909514
(OSM/TNF+DEX) - (OSM/TNF)	CCL18	0.146182	0.210318	Inf	-0.266034	0.558398
(OSM/TNF+DEX) - (OSM/TNF+CKF)	CCL18	-0.0209206	0.207669	Inf	-0.427944	0.386103
(OSM/TNF+Link-N) - ctrl	CCL18	-0.490171	0.205594	Inf	-0.893129	-0.0872136
(OSM/TNF+Link-N) - (IL6/TNF)	CCL18	-0.218405	0.205624	Inf	-0.62142	0.18461
(OSM/TNF+Link-N) - (IL6/TNF+CKF)	CCL18	-0.382116	0.208237	Inf	-0.790254	0.0260216
(OSM/TNF+Link-N) - (IL6/TNF+DEX)	CCL18	-0.773383	0.205599	Inf	-1.17635	-0.370416
(OSM/TNF+Link-N) - (IL6/TNF+Link-N)	CCL18	0.24357	0.214178	Inf	-0.176211	0.663351
(OSM/TNF+Link-N) - (OSM/TNF)	CCL18	-0.112941	0.214289	Inf	-0.53294	0.307057
(OSM/TNF+Link-N) - (OSM/TNF+CKF)	CCL18	-0.280044	0.212236	Inf	-0.69602	0.135932
(OSM/TNF+Link-N) - (OSM/TNF+DEX)	CCL18	-0.259123	0.205601	Inf	-0.662093	0.143846
(IL6/TNF) - ctrl	CCL2	1.60205	0.186279	Inf	1.23695	1.96715
(IL6/TNF+CKF) - ctrl	CCL2	1.50813	0.188882	Inf	1.13793	1.87833
(IL6/TNF+CKF) - (IL6/TNF)	CCL2	-0.0939188	0.184776	Inf	-0.456073	0.268236
(IL6/TNF+DEX) - ctrl	CCL2	0.400624	0.190157	Inf	0.0279235	0.773325
(IL6/TNF+DEX) - (IL6/TNF)	CCL2	-1.20142	0.186389	Inf	-1.56674	-0.836107
(IL6/TNF+DEX) - (IL6/TNF+CKF)	CCL2	-1.1075	0.188865	Inf	-1.47767	-0.737336
(IL6/TNF+Link-N) - ctrl	CCL2	1.68654	0.186315	Inf	1.32137	2.05171
(IL6/TNF+Link-N) - (IL6/TNF)	CCL2	0.0844906	0.181858	Inf	-0.271944	0.440925
(IL6/TNF+Link-N) - (IL6/TNF+CKF)	CCL2	0.178409	0.184906	Inf	-0.183999	0.540818
(IL6/TNF+Link-N) - (IL6/TNF+DEX)	CCL2	1.28591	0.186505	Inf	0.92037	1.65146
(OSM/TNF) - ctrl	CCL2	2.23911	0.186434	Inf	1.87371	2.60451
(OSM/TNF) - (IL6/TNF)	CCL2	0.637063	0.181948	Inf	0.280452	0.993674
(OSM/TNF) - (IL6/TNF+CKF)	CCL2	0.730982	0.184775	Inf	0.368829	1.09313
(OSM/TNF) - (IL6/TNF+DEX)	CCL2	1.83849	0.186408	Inf	1.47313	2.20384
(OSM/TNF) - (IL6/TNF+Link-N)	CCL2	0.552572	0.182161	Inf	0.195543	0.909601
(OSM/TNF+CKF) - ctrl	CCL2	2.70745	0.186283	Inf	2.34234	3.07255
(OSM/TNF+CKF) - (IL6/TNF)	CCL2	1.1054	0.181818	Inf	0.749043	1.46176
(OSM/TNF+CKF) - (IL6/TNF+CKF)	CCL2	1.19932	0.18482	Inf	0.837077	1.56156
(OSM/TNF+CKF) - (IL6/TNF+DEX)	CCL2	2.30682	0.186427	Inf	1.94143	2.67221
(OSM/TNF+CKF) - (IL6/TNF+Link-N)	CCL2	1.02091	0.181825	Inf	0.664539	1.37728
(OSM/TNF+CKF) - (OSM/TNF)	CCL2	0.468336	0.182028	Inf	0.111569	0.825104
(OSM/TNF+DEX) - ctrl	CCL2	1.29518	0.186281	Inf	0.930075	1.66028
(OSM/TNF+DEX) - (IL6/TNF)	CCL2	-0.306868	0.181809	Inf	-0.663208	0.0494716
(OSM/TNF+DEX) - (IL6/TNF+CKF)	CCL2	-0.21295	0.184767	Inf	-0.575087	0.149188
(OSM/TNF+DEX) - (IL6/TNF+DEX)	CCL2	0.894554	0.186382	Inf	0.529253	1.25986
(OSM/TNF+DEX) - (IL6/TNF+Link-N)	CCL2	-0.391359	0.181869	Inf	-0.747816	-0.0349017
(OSM/TNF+DEX) - (OSM/TNF)	CCL2	-0.943931	0.18193	Inf	-1.30051	-0.587355
(OSM/TNF+DEX) - (OSM/TNF+CKF)	CCL2	-1.41227	0.181823	Inf	-1.76863	-1.0559
(OSM/TNF+Link-N) - ctrl	CCL2	2.63047	0.186421	Inf	2.2651	2.99585
(OSM/TNF+Link-N) - (IL6/TNF)	CCL2	1.02843	0.181935	Inf	0.671839	1.38501
(OSM/TNF+Link-N) - (IL6/TNF+CKF)	CCL2	1.12234	0.184769	Inf	0.760204	1.48449
(OSM/TNF+Link-N) - (IL6/TNF+DEX)	CCL2	2.22985	0.186401	Inf	1.86451	2.59519
(OSM/TNF+Link-N) - (IL6/TNF+Link-N)	CCL2	0.943935	0.182141	Inf	0.586945	1.30093
(OSM/TNF+Link-N) - (OSM/TNF)	CCL2	0.391363	0.181809	Inf	0.0350238	0.747702
(OSM/TNF+Link-N) - (OSM/TNF+CKF)	CCL2	-0.0769733	0.182012	Inf	-0.43371	0.279763
(OSM/TNF+Link-N) - (OSM/TNF+DEX)	CCL2	1.33529	0.181918	Inf	0.978741	1.69185
(IL6/TNF) - ctrl	COL12A1	0.157502	0.181809	Inf	-0.198837	0.51384
(IL6/TNF+CKF) - ctrl	COL12A1	0.304453	0.181829	Inf	-0.0519258	0.660832
(IL6/TNF+CKF) - (IL6/TNF)	COL12A1	0.146952	0.181829	Inf	-0.209427	0.50333
(IL6/TNF+DEX) - ctrl	COL12A1	-0.552413	0.181822	Inf	-0.908778	-0.196047
(IL6/TNF+DEX) - (IL6/TNF)	COL12A1	-0.709914	0.181822	Inf	-1.06628	-0.353549
(IL6/TNF+DEX) - (IL6/TNF+CKF)	COL12A1	-0.856866	0.18181	Inf	-1.21321	-0.500526
(IL6/TNF+Link-N) - ctrl	COL12A1	-0.028244	0.181857	Inf	-0.384677	0.328189
(IL6/TNF+Link-N) - (IL6/TNF)	COL12A1	-0.185746	0.181858	Inf	-0.54218	0.170689
(IL6/TNF+Link-N) - (IL6/TNF+CKF)	COL12A1	-0.332697	0.181941	Inf	-0.689294	0.0238998
(IL6/TNF+Link-N) - (IL6/TNF+DEX)	COL12A1	0.524169	0.181922	Inf	0.167608	0.88073
(OSM/TNF) - ctrl	COL12A1	0.176119	0.181949	Inf	-0.180494	0.532732
(OSM/TNF) - (IL6/TNF)	COL12A1	0.0186174	0.181948	Inf	-0.337994	0.375228
(OSM/TNF) - (IL6/TNF+CKF)	COL12A1	-0.128334	0.181862	Inf	-0.484777	0.228109
(OSM/TNF) - (IL6/TNF+DEX)	COL12A1	0.728532	0.181875	Inf	0.372063	1.085
(OSM/TNF) - (IL6/TNF+Link-N)	COL12A1	0.204363	0.182161	Inf	-0.152666	0.561392
(OSM/TNF+CKF) - ctrl	COL12A1	-0.0972621	0.181818	Inf	-0.453618	0.259094
(OSM/TNF+CKF) - (IL6/TNF)	COL12A1	-0.254764	0.181818	Inf	-0.61112	0.101593
(OSM/TNF+CKF) - (IL6/TNF+CKF)	COL12A1	-0.401715	0.181865	Inf	-0.758164	-0.0452663
(OSM/TNF+CKF) - (IL6/TNF+DEX)	COL12A1	0.455151	0.181853	Inf	0.0987249	0.811576
(OSM/TNF+CKF) - (IL6/TNF+Link-N)	COL12A1	-0.0690181	0.181825	Inf	-0.425388	0.287352
(OSM/TNF+CKF) - (OSM/TNF)	COL12A1	-0.273381	0.182028	Inf	-0.630149	0.0833866
(OSM/TNF+DEX) - ctrl	COL12A1	-0.089797	0.181809	Inf	-0.446137	0.266543
(OSM/TNF+DEX) - (IL6/TNF)	COL12A1	-0.247299	0.181809	Inf	-0.603639	0.109041
(OSM/TNF+DEX) - (IL6/TNF+CKF)	COL12A1	-0.39425	0.181823	Inf	-0.750616	-0.0378846
(OSM/TNF+DEX) - (IL6/TNF+DEX)	COL12A1	0.462616	0.181817	Inf	0.106261	0.818971
(OSM/TNF+DEX) - (IL6/TNF+Link-N)	COL12A1	-0.061553	0.181869	Inf	-0.41801	0.294904
(OSM/TNF+DEX) - (OSM/TNF)	COL12A1	-0.265916	0.18193	Inf	-0.622492	0.0906599
(OSM/TNF+DEX) - (OSM/TNF+CKF)	COL12A1	0.00746507	0.181823	Inf	-0.348902	0.363832
(OSM/TNF+Link-N) - ctrl	COL12A1	0.25744	0.181936	Inf	-0.0991485	0.614028
(OSM/TNF+Link-N) - (IL6/TNF)	COL12A1	0.0999383	0.181935	Inf	-0.256648	0.456525
(OSM/TNF+Link-N) - (IL6/TNF+CKF)	COL12A1	-0.0470133	0.181854	Inf	-0.403442	0.309415
(OSM/TNF+Link-N) - (IL6/TNF+DEX)	COL12A1	0.809853	0.181866	Inf	0.453401	1.1663
(OSM/TNF+Link-N) - (IL6/TNF+Link-N)	COL12A1	0.285684	0.182141	Inf	-0.0713062	0.642674
(OSM/TNF+Link-N) - (OSM/TNF)	COL12A1	0.0813209	0.181809	Inf	-0.275018	0.43766
(OSM/TNF+Link-N) - (OSM/TNF+CKF)	COL12A1	0.354702	0.182012	Inf	-0.00203488	0.711439
(OSM/TNF+Link-N) - (OSM/TNF+DEX)	COL12A1	0.347237	0.181918	Inf	-0.00931621	0.70379
(IL6/TNF) - ctrl	COL15A1	0.30273	0.181809	Inf	-0.0536087	0.659069
(IL6/TNF+CKF) - ctrl	COL15A1	0.316953	0.181829	Inf	-0.0394258	0.673332
(IL6/TNF+CKF) - (IL6/TNF)	COL15A1	0.0142231	0.181829	Inf	-0.342155	0.370601
(IL6/TNF+DEX) - ctrl	COL15A1	0.241431	0.181822	Inf	-0.114934	0.597797
(IL6/TNF+DEX) - (IL6/TNF)	COL15A1	-0.0612986	0.181822	Inf	-0.417664	0.295066
(IL6/TNF+DEX) - (IL6/TNF+CKF)	COL15A1	-0.0755217	0.18181	Inf	-0.431862	0.280818
(IL6/TNF+Link-N) - ctrl	COL15A1	0.20952	0.181857	Inf	-0.146913	0.565953
(IL6/TNF+Link-N) - (IL6/TNF)	COL15A1	-0.0932101	0.181858	Inf	-0.449645	0.263224
(IL6/TNF+Link-N) - (IL6/TNF+CKF)	COL15A1	-0.107433	0.181941	Inf	-0.46403	0.249164
(IL6/TNF+Link-N) - (IL6/TNF+DEX)	COL15A1	-0.0319114	0.181922	Inf	-0.388472	0.324649
(OSM/TNF) - ctrl	COL15A1	0.337636	0.181949	Inf	-0.0189765	0.694249
(OSM/TNF) - (IL6/TNF)	COL15A1	0.0349063	0.181948	Inf	-0.321705	0.391517
(OSM/TNF) - (IL6/TNF+CKF)	COL15A1	0.0206832	0.181862	Inf	-0.33576	0.377126
(OSM/TNF) - (IL6/TNF+DEX)	COL15A1	0.0962049	0.181875	Inf	-0.260263	0.452673
(OSM/TNF) - (IL6/TNF+Link-N)	COL15A1	0.128116	0.182161	Inf	-0.228913	0.485146
(OSM/TNF+CKF) - ctrl	COL15A1	0.614627	0.181818	Inf	0.258271	0.970983
(OSM/TNF+CKF) - (IL6/TNF)	COL15A1	0.311897	0.181818	Inf	-0.0444597	0.668253
(OSM/TNF+CKF) - (IL6/TNF+CKF)	COL15A1	0.297674	0.181865	Inf	-0.0587753	0.654123
(OSM/TNF+CKF) - (IL6/TNF+DEX)	COL15A1	0.373195	0.181853	Inf	0.0167696	0.729621
(OSM/TNF+CKF) - (IL6/TNF+Link-N)	COL15A1	0.405107	0.181825	Inf	0.048737	0.761477
(OSM/TNF+CKF) - (OSM/TNF)	COL15A1	0.27699	0.182028	Inf	-0.0797772	0.633758
(OSM/TNF+DEX) - ctrl	COL15A1	0.41278	0.181809	Inf	0.0564395	0.76912
(OSM/TNF+DEX) - (IL6/TNF)	COL15A1	0.11005	0.181809	Inf	-0.24629	0.466389
(OSM/TNF+DEX) - (IL6/TNF+CKF)	COL15A1	0.0958264	0.181823	Inf	-0.260539	0.452192
(OSM/TNF+DEX) - (IL6/TNF+DEX)	COL15A1	0.171348	0.181817	Inf	-0.185007	0.527703
(OSM/TNF+DEX) - (IL6/TNF+Link-N)	COL15A1	0.20326	0.181869	Inf	-0.153198	0.559717
(OSM/TNF+DEX) - (OSM/TNF)	COL15A1	0.0751432	0.18193	Inf	-0.281433	0.431719
(OSM/TNF+DEX) - (OSM/TNF+CKF)	COL15A1	-0.201847	0.181823	Inf	-0.558214	0.15452
(OSM/TNF+Link-N) - ctrl	COL15A1	0.53318	0.181936	Inf	0.176591	0.889768
(OSM/TNF+Link-N) - (IL6/TNF)	COL15A1	0.23045	0.181935	Inf	-0.126137	0.587036
(OSM/TNF+Link-N) - (IL6/TNF+CKF)	COL15A1	0.216227	0.181854	Inf	-0.140202	0.572655
(OSM/TNF+Link-N) - (IL6/TNF+DEX)	COL15A1	0.291748	0.181866	Inf	-0.0647032	0.6482
(OSM/TNF+Link-N) - (IL6/TNF+Link-N)	COL15A1	0.32366	0.182141	Inf	-0.0333302	0.68065
(OSM/TNF+Link-N) - (OSM/TNF)	COL15A1	0.195543	0.181809	Inf	-0.160796	0.551883
(OSM/TNF+Link-N) - (OSM/TNF+CKF)	COL15A1	-0.081447	0.182012	Inf	-0.438184	0.27529
(OSM/TNF+Link-N) - (OSM/TNF+DEX)	COL15A1	0.1204	0.181918	Inf	-0.236153	0.476953
(IL6/TNF) - ctrl	COL16A1	0.479819	0.181809	Inf	0.12348	0.836158
(IL6/TNF+CKF) - ctrl	COL16A1	0.311827	0.181829	Inf	-0.0445524	0.668206
(IL6/TNF+CKF) - (IL6/TNF)	COL16A1	-0.167993	0.181829	Inf	-0.524371	0.188386
(IL6/TNF+DEX) - ctrl	COL16A1	-0.195757	0.181822	Inf	-0.552123	0.160608
(IL6/TNF+DEX) - (IL6/TNF)	COL16A1	-0.675577	0.181822	Inf	-1.03194	-0.319212
(IL6/TNF+DEX) - (IL6/TNF+CKF)	COL16A1	-0.507584	0.18181	Inf	-0.863924	-0.151244
(IL6/TNF+Link-N) - ctrl	COL16A1	0.151001	0.181857	Inf	-0.205432	0.507434
(IL6/TNF+Link-N) - (IL6/TNF)	COL16A1	-0.328818	0.181858	Inf	-0.685253	0.0276161
(IL6/TNF+Link-N) - (IL6/TNF+CKF)	COL16A1	-0.160826	0.181941	Inf	-0.517423	0.195771
(IL6/TNF+Link-N) - (IL6/TNF+DEX)	COL16A1	0.346758	0.181922	Inf	-0.00980257	0.703319
(OSM/TNF) - ctrl	COL16A1	0.375127	0.181949	Inf	0.0185143	0.73174
(OSM/TNF) - (IL6/TNF)	COL16A1	-0.104692	0.181948	Inf	-0.461303	0.251919
(OSM/TNF) - (IL6/TNF+CKF)	COL16A1	0.0633005	0.181862	Inf	-0.293143	0.419744
(OSM/TNF) - (IL6/TNF+DEX)	COL16A1	0.570884	0.181875	Inf	0.214416	0.927353
(OSM/TNF) - (IL6/TNF+Link-N)	COL16A1	0.224126	0.182161	Inf	-0.132903	0.581155
(OSM/TNF+CKF) - ctrl	COL16A1	0.4984	0.181818	Inf	0.142044	0.854756
(OSM/TNF+CKF) - (IL6/TNF)	COL16A1	0.0185808	0.181818	Inf	-0.337776	0.374937
(OSM/TNF+CKF) - (IL6/TNF+CKF)	COL16A1	0.186573	0.181865	Inf	-0.169875	0.543022
(OSM/TNF+CKF) - (IL6/TNF+DEX)	COL16A1	0.694157	0.181853	Inf	0.337732	1.05058
(OSM/TNF+CKF) - (IL6/TNF+Link-N)	COL16A1	0.347399	0.181825	Inf	-0.00897067	0.703769
(OSM/TNF+CKF) - (OSM/TNF)	COL16A1	0.123273	0.182028	Inf	-0.233495	0.480041
(OSM/TNF+DEX) - ctrl	COL16A1	0.135964	0.181809	Inf	-0.220376	0.492304
(OSM/TNF+DEX) - (IL6/TNF)	COL16A1	-0.343855	0.181809	Inf	-0.700195	0.0124845
(OSM/TNF+DEX) - (IL6/TNF+CKF)	COL16A1	-0.175863	0.181823	Inf	-0.532228	0.180503
(OSM/TNF+DEX) - (IL6/TNF+DEX)	COL16A1	0.331721	0.181817	Inf	-0.0246337	0.688076
(OSM/TNF+DEX) - (IL6/TNF+Link-N)	COL16A1	-0.0150371	0.181869	Inf	-0.371494	0.34142
(OSM/TNF+DEX) - (OSM/TNF)	COL16A1	-0.239163	0.18193	Inf	-0.595739	0.117413
(OSM/TNF+DEX) - (OSM/TNF+CKF)	COL16A1	-0.362436	0.181823	Inf	-0.718803	-0.00606924
(OSM/TNF+Link-N) - ctrl	COL16A1	0.778879	0.181936	Inf	0.42229	1.13547
(OSM/TNF+Link-N) - (IL6/TNF)	COL16A1	0.299059	0.181935	Inf	-0.0575272	0.655646
(OSM/TNF+Link-N) - (IL6/TNF+CKF)	COL16A1	0.467052	0.181854	Inf	0.110624	0.82348
(OSM/TNF+Link-N) - (IL6/TNF+DEX)	COL16A1	0.974636	0.181866	Inf	0.618184	1.33109
(OSM/TNF+Link-N) - (IL6/TNF+Link-N)	COL16A1	0.627878	0.182141	Inf	0.270888	0.984868
(OSM/TNF+Link-N) - (OSM/TNF)	COL16A1	0.403751	0.181809	Inf	0.0474122	0.760091
(OSM/TNF+Link-N) - (OSM/TNF+CKF)	COL16A1	0.280479	0.182012	Inf	-0.0762582	0.637215
(OSM/TNF+Link-N) - (OSM/TNF+DEX)	COL16A1	0.642915	0.181918	Inf	0.286362	0.999468
(IL6/TNF) - ctrl	COL18A1	0.161629	0.184388	Inf	-0.199765	0.523022
(IL6/TNF+CKF) - ctrl	COL18A1	0.145861	0.184411	Inf	-0.215577	0.5073
(IL6/TNF+CKF) - (IL6/TNF)	COL18A1	-0.0157672	0.184412	Inf	-0.377208	0.345674
(IL6/TNF+DEX) - ctrl	COL18A1	0.144045	0.183301	Inf	-0.215219	0.503309
(IL6/TNF+DEX) - (IL6/TNF)	COL18A1	-0.0175838	0.183302	Inf	-0.37685	0.341682
(IL6/TNF+DEX) - (IL6/TNF+CKF)	COL18A1	-0.00181656	0.18329	Inf	-0.361059	0.357425
(IL6/TNF+Link-N) - ctrl	COL18A1	-0.293232	0.183338	Inf	-0.652568	0.0661032
(IL6/TNF+Link-N) - (IL6/TNF)	COL18A1	-0.454861	0.183336	Inf	-0.814193	-0.0955287
(IL6/TNF+Link-N) - (IL6/TNF+CKF)	COL18A1	-0.439094	0.183429	Inf	-0.798608	-0.0795801
(IL6/TNF+Link-N) - (IL6/TNF+DEX)	COL18A1	-0.437277	0.181922	Inf	-0.793838	-0.0807164
(OSM/TNF) - ctrl	COL18A1	0.20165	0.183425	Inf	-0.157856	0.561157
(OSM/TNF) - (IL6/TNF)	COL18A1	0.0400218	0.183428	Inf	-0.31949	0.399534
(OSM/TNF) - (IL6/TNF+CKF)	COL18A1	0.055789	0.183336	Inf	-0.303542	0.41512
(OSM/TNF) - (IL6/TNF+DEX)	COL18A1	0.0576056	0.181875	Inf	-0.298863	0.414074
(OSM/TNF) - (IL6/TNF+Link-N)	COL18A1	0.494883	0.182161	Inf	0.137854	0.851912
(OSM/TNF+CKF) - ctrl	COL18A1	-0.229163	0.184545	Inf	-0.590865	0.132539
(OSM/TNF+CKF) - (IL6/TNF)	COL18A1	-0.390791	0.184545	Inf	-0.752492	-0.0290909
(OSM/TNF+CKF) - (IL6/TNF+CKF)	COL18A1	-0.375024	0.184597	Inf	-0.736827	-0.0132214
(OSM/TNF+CKF) - (IL6/TNF+DEX)	COL18A1	-0.373208	0.183205	Inf	-0.732283	-0.0141323
(OSM/TNF+CKF) - (IL6/TNF+Link-N)	COL18A1	0.0640695	0.183179	Inf	-0.294954	0.423093
(OSM/TNF+CKF) - (OSM/TNF)	COL18A1	-0.430813	0.183377	Inf	-0.790225	-0.0714014
(OSM/TNF+DEX) - ctrl	COL18A1	0.224033	0.183289	Inf	-0.135207	0.583274
(OSM/TNF+DEX) - (IL6/TNF)	COL18A1	0.0624049	0.183289	Inf	-0.296836	0.421645
(OSM/TNF+DEX) - (IL6/TNF+CKF)	COL18A1	0.0781721	0.183305	Inf	-0.2811	0.437444
(OSM/TNF+DEX) - (IL6/TNF+DEX)	COL18A1	0.0799887	0.181817	Inf	-0.276366	0.436344
(OSM/TNF+DEX) - (IL6/TNF+Link-N)	COL18A1	0.517266	0.181869	Inf	0.160809	0.873723
(OSM/TNF+DEX) - (OSM/TNF)	COL18A1	0.0223831	0.18193	Inf	-0.334193	0.378959
(OSM/TNF+DEX) - (OSM/TNF+CKF)	COL18A1	0.453196	0.183176	Inf	0.0941784	0.812214
(OSM/TNF+Link-N) - ctrl	COL18A1	0.242831	0.184517	Inf	-0.118815	0.604477
(OSM/TNF+Link-N) - (IL6/TNF)	COL18A1	0.0812027	0.18452	Inf	-0.280449	0.442854
(OSM/TNF+Link-N) - (IL6/TNF+CKF)	COL18A1	0.0969699	0.184431	Inf	-0.264508	0.458447
(OSM/TNF+Link-N) - (IL6/TNF+DEX)	COL18A1	0.0987864	0.18335	Inf	-0.260572	0.458145
(OSM/TNF+Link-N) - (IL6/TNF+Link-N)	COL18A1	0.536064	0.183627	Inf	0.176161	0.895966
(OSM/TNF+Link-N) - (OSM/TNF)	COL18A1	0.0411809	0.183289	Inf	-0.318058	0.40042
(OSM/TNF+Link-N) - (OSM/TNF+CKF)	COL18A1	0.471994	0.184741	Inf	0.109908	0.83408
(OSM/TNF+Link-N) - (OSM/TNF+DEX)	COL18A1	0.0187978	0.183402	Inf	-0.340664	0.37826
(IL6/TNF) - ctrl	COL1A1	0.0501884	0.181809	Inf	-0.30615	0.406527
(IL6/TNF+CKF) - ctrl	COL1A1	0.209142	0.181829	Inf	-0.147237	0.565521
(IL6/TNF+CKF) - (IL6/TNF)	COL1A1	0.158954	0.181829	Inf	-0.197425	0.515332
(IL6/TNF+DEX) - ctrl	COL1A1	-1.21705	0.181822	Inf	-1.57342	-0.860689
(IL6/TNF+DEX) - (IL6/TNF)	COL1A1	-1.26724	0.181822	Inf	-1.62361	-0.910878
(IL6/TNF+DEX) - (IL6/TNF+CKF)	COL1A1	-1.4262	0.18181	Inf	-1.78254	-1.06986
(IL6/TNF+Link-N) - ctrl	COL1A1	0.209234	0.181857	Inf	-0.1472	0.565667
(IL6/TNF+Link-N) - (IL6/TNF)	COL1A1	0.159045	0.181858	Inf	-0.197389	0.51548
(IL6/TNF+Link-N) - (IL6/TNF+CKF)	COL1A1	9.15913e-05	0.181941	Inf	-0.356505	0.356689
(IL6/TNF+Link-N) - (IL6/TNF+DEX)	COL1A1	1.42629	0.181922	Inf	1.06973	1.78285
(OSM/TNF) - ctrl	COL1A1	-0.0812074	0.181949	Inf	-0.43782	0.275405
(OSM/TNF) - (IL6/TNF)	COL1A1	-0.131396	0.181948	Inf	-0.488007	0.225215
(OSM/TNF) - (IL6/TNF+CKF)	COL1A1	-0.29035	0.181862	Inf	-0.646793	0.0660936
(OSM/TNF) - (IL6/TNF+DEX)	COL1A1	1.13585	0.181875	Inf	0.779378	1.49231
(OSM/TNF) - (IL6/TNF+Link-N)	COL1A1	-0.290441	0.182161	Inf	-0.64747	0.0665881
(OSM/TNF+CKF) - ctrl	COL1A1	0.0786169	0.181818	Inf	-0.277739	0.434973
(OSM/TNF+CKF) - (IL6/TNF)	COL1A1	0.0284285	0.181818	Inf	-0.327928	0.384785
(OSM/TNF+CKF) - (IL6/TNF+CKF)	COL1A1	-0.130525	0.181865	Inf	-0.486974	0.225924
(OSM/TNF+CKF) - (IL6/TNF+DEX)	COL1A1	1.29567	0.181853	Inf	0.939245	1.6521
(OSM/TNF+CKF) - (IL6/TNF+Link-N)	COL1A1	-0.130617	0.181825	Inf	-0.486987	0.225753
(OSM/TNF+CKF) - (OSM/TNF)	COL1A1	0.159824	0.182028	Inf	-0.196943	0.516592
(OSM/TNF+DEX) - ctrl	COL1A1	-1.15219	0.181809	Inf	-1.50853	-0.795854
(OSM/TNF+DEX) - (IL6/TNF)	COL1A1	-1.20238	0.181809	Inf	-1.55872	-0.846042
(OSM/TNF+DEX) - (IL6/TNF+CKF)	COL1A1	-1.36134	0.181823	Inf	-1.7177	-1.00497
(OSM/TNF+DEX) - (IL6/TNF+DEX)	COL1A1	0.0648603	0.181817	Inf	-0.291495	0.421215
(OSM/TNF+DEX) - (IL6/TNF+Link-N)	COL1A1	-1.36143	0.181869	Inf	-1.71788	-1.00497
(OSM/TNF+DEX) - (OSM/TNF)	COL1A1	-1.07099	0.18193	Inf	-1.42756	-0.71441
(OSM/TNF+DEX) - (OSM/TNF+CKF)	COL1A1	-1.23081	0.181823	Inf	-1.58718	-0.874444
(OSM/TNF+Link-N) - ctrl	COL1A1	0.158894	0.181936	Inf	-0.197695	0.515482
(OSM/TNF+Link-N) - (IL6/TNF)	COL1A1	0.108705	0.181935	Inf	-0.247882	0.465292
(OSM/TNF+Link-N) - (IL6/TNF+CKF)	COL1A1	-0.0502486	0.181854	Inf	-0.406677	0.30618
(OSM/TNF+Link-N) - (IL6/TNF+DEX)	COL1A1	1.37595	0.181866	Inf	1.0195	1.7324
(OSM/TNF+Link-N) - (IL6/TNF+Link-N)	COL1A1	-0.0503402	0.182141	Inf	-0.40733	0.30665
(OSM/TNF+Link-N) - (OSM/TNF)	COL1A1	0.240101	0.181809	Inf	-0.116238	0.59644
(OSM/TNF+Link-N) - (OSM/TNF+CKF)	COL1A1	0.0802766	0.182012	Inf	-0.27646	0.437013
(OSM/TNF+Link-N) - (OSM/TNF+DEX)	COL1A1	1.31109	0.181918	Inf	0.954534	1.66764
(IL6/TNF) - ctrl	COL1A2	0.0118357	0.181809	Inf	-0.344503	0.368174
(IL6/TNF+CKF) - ctrl	COL1A2	0.190022	0.181829	Inf	-0.166357	0.546401
(IL6/TNF+CKF) - (IL6/TNF)	COL1A2	0.178186	0.181829	Inf	-0.178192	0.534565
(IL6/TNF+DEX) - ctrl	COL1A2	-1.46419	0.181822	Inf	-1.82056	-1.10783
(IL6/TNF+DEX) - (IL6/TNF)	COL1A2	-1.47603	0.181822	Inf	-1.83239	-1.11966
(IL6/TNF+DEX) - (IL6/TNF+CKF)	COL1A2	-1.65421	0.18181	Inf	-2.01055	-1.29787
(IL6/TNF+Link-N) - ctrl	COL1A2	0.221868	0.181857	Inf	-0.134566	0.578301
(IL6/TNF+Link-N) - (IL6/TNF)	COL1A2	0.210032	0.181858	Inf	-0.146402	0.566467
(IL6/TNF+Link-N) - (IL6/TNF+CKF)	COL1A2	0.0318457	0.181941	Inf	-0.324751	0.388443
(IL6/TNF+Link-N) - (IL6/TNF+DEX)	COL1A2	1.68606	0.181922	Inf	1.3295	2.04262
(OSM/TNF) - ctrl	COL1A2	-0.293891	0.181949	Inf	-0.650504	0.0627214
(OSM/TNF) - (IL6/TNF)	COL1A2	-0.305727	0.181948	Inf	-0.662338	0.0508839
(OSM/TNF) - (IL6/TNF+CKF)	COL1A2	-0.483913	0.181862	Inf	-0.840357	-0.12747
(OSM/TNF) - (IL6/TNF+DEX)	COL1A2	1.1703	0.181875	Inf	0.813832	1.52677
(OSM/TNF) - (IL6/TNF+Link-N)	COL1A2	-0.515759	0.182161	Inf	-0.872788	-0.15873
(OSM/TNF+CKF) - ctrl	COL1A2	-0.175146	0.181818	Inf	-0.531502	0.18121
(OSM/TNF+CKF) - (IL6/TNF)	COL1A2	-0.186982	0.181818	Inf	-0.543338	0.169375
(OSM/TNF+CKF) - (IL6/TNF+CKF)	COL1A2	-0.365168	0.181865	Inf	-0.721617	-0.008719
(OSM/TNF+CKF) - (IL6/TNF+DEX)	COL1A2	1.28905	0.181853	Inf	0.93262	1.64547
(OSM/TNF+CKF) - (IL6/TNF+Link-N)	COL1A2	-0.397014	0.181825	Inf	-0.753383	-0.0406439
(OSM/TNF+CKF) - (OSM/TNF)	COL1A2	0.118746	0.182028	Inf	-0.238022	0.475513
(OSM/TNF+DEX) - ctrl	COL1A2	-1.30581	0.181809	Inf	-1.66215	-0.949472
(OSM/TNF+DEX) - (IL6/TNF)	COL1A2	-1.31765	0.181809	Inf	-1.67399	-0.961308
(OSM/TNF+DEX) - (IL6/TNF+CKF)	COL1A2	-1.49583	0.181823	Inf	-1.8522	-1.13947
(OSM/TNF+DEX) - (IL6/TNF+DEX)	COL1A2	0.158379	0.181817	Inf	-0.197976	0.514734
(OSM/TNF+DEX) - (IL6/TNF+Link-N)	COL1A2	-1.52768	0.181869	Inf	-1.88414	-1.17122
(OSM/TNF+DEX) - (OSM/TNF)	COL1A2	-1.01192	0.18193	Inf	-1.3685	-0.655345
(OSM/TNF+DEX) - (OSM/TNF+CKF)	COL1A2	-1.13067	0.181823	Inf	-1.48703	-0.7743
(OSM/TNF+Link-N) - ctrl	COL1A2	0.0233904	0.181936	Inf	-0.333198	0.379979
(OSM/TNF+Link-N) - (IL6/TNF)	COL1A2	0.0115547	0.181935	Inf	-0.345032	0.368141
(OSM/TNF+Link-N) - (IL6/TNF+CKF)	COL1A2	-0.166632	0.181854	Inf	-0.52306	0.189797
(OSM/TNF+Link-N) - (IL6/TNF+DEX)	COL1A2	1.48758	0.181866	Inf	1.13113	1.84403
(OSM/TNF+Link-N) - (IL6/TNF+Link-N)	COL1A2	-0.198477	0.182141	Inf	-0.555467	0.158513
(OSM/TNF+Link-N) - (OSM/TNF)	COL1A2	0.317282	0.181809	Inf	-0.0390575	0.673621
(OSM/TNF+Link-N) - (OSM/TNF+CKF)	COL1A2	0.198536	0.182012	Inf	-0.158201	0.555273
(OSM/TNF+Link-N) - (OSM/TNF+DEX)	COL1A2	1.3292	0.181918	Inf	0.97265	1.68576
(IL6/TNF) - ctrl	COL2A1	-0.79813	0.181809	Inf	-1.15447	-0.441791
(IL6/TNF+CKF) - ctrl	COL2A1	-0.0903692	0.181829	Inf	-0.446748	0.26601
(IL6/TNF+CKF) - (IL6/TNF)	COL2A1	0.70776	0.181829	Inf	0.351382	1.06414
(IL6/TNF+DEX) - ctrl	COL2A1	-0.822758	0.181822	Inf	-1.17912	-0.466392
(IL6/TNF+DEX) - (IL6/TNF)	COL2A1	-0.0246283	0.181822	Inf	-0.380993	0.331737
(IL6/TNF+DEX) - (IL6/TNF+CKF)	COL2A1	-0.732389	0.18181	Inf	-1.08873	-0.376049
(IL6/TNF+Link-N) - ctrl	COL2A1	-1.26006	0.181857	Inf	-1.61649	-0.903623
(IL6/TNF+Link-N) - (IL6/TNF)	COL2A1	-0.461927	0.181858	Inf	-0.818361	-0.105492
(IL6/TNF+Link-N) - (IL6/TNF+CKF)	COL2A1	-1.16969	0.181941	Inf	-1.52628	-0.81309
(IL6/TNF+Link-N) - (IL6/TNF+DEX)	COL2A1	-0.437298	0.181922	Inf	-0.793859	-0.0807376
(OSM/TNF) - ctrl	COL2A1	-0.798992	0.181949	Inf	-1.15561	-0.442379
(OSM/TNF) - (IL6/TNF)	COL2A1	-0.000862658	0.181948	Inf	-0.357474	0.355748
(OSM/TNF) - (IL6/TNF+CKF)	COL2A1	-0.708623	0.181862	Inf	-1.06507	-0.35218
(OSM/TNF) - (IL6/TNF+DEX)	COL2A1	0.0237657	0.181875	Inf	-0.332703	0.380234
(OSM/TNF) - (IL6/TNF+Link-N)	COL2A1	0.461064	0.182161	Inf	0.104035	0.818093
(OSM/TNF+CKF) - ctrl	COL2A1	-0.510802	0.183225	Inf	-0.869917	-0.151687
(OSM/TNF+CKF) - (IL6/TNF)	COL2A1	0.287328	0.183225	Inf	-0.0717878	0.646443
(OSM/TNF+CKF) - (IL6/TNF+CKF)	COL2A1	-0.420433	0.183272	Inf	-0.779638	-0.0612269
(OSM/TNF+CKF) - (IL6/TNF+DEX)	COL2A1	0.311956	0.18326	Inf	-0.0472272	0.671139
(OSM/TNF+CKF) - (IL6/TNF+Link-N)	COL2A1	0.749254	0.183233	Inf	0.390124	1.10839
(OSM/TNF+CKF) - (OSM/TNF)	COL2A1	0.28819	0.183432	Inf	-0.0713296	0.64771
(OSM/TNF+DEX) - ctrl	COL2A1	-1.53519	0.181809	Inf	-1.89153	-1.17885
(OSM/TNF+DEX) - (IL6/TNF)	COL2A1	-0.73706	0.181809	Inf	-1.0934	-0.380721
(OSM/TNF+DEX) - (IL6/TNF+CKF)	COL2A1	-1.44482	0.181823	Inf	-1.80119	-1.08846
(OSM/TNF+DEX) - (IL6/TNF+DEX)	COL2A1	-0.712432	0.181817	Inf	-1.06879	-0.356077
(OSM/TNF+DEX) - (IL6/TNF+Link-N)	COL2A1	-0.275134	0.181869	Inf	-0.631591	0.0813236
(OSM/TNF+DEX) - (OSM/TNF)	COL2A1	-0.736198	0.18193	Inf	-1.09277	-0.379622
(OSM/TNF+DEX) - (OSM/TNF+CKF)	COL2A1	-1.02439	0.183231	Inf	-1.38351	-0.665262
(OSM/TNF+Link-N) - ctrl	COL2A1	-0.306721	0.181936	Inf	-0.66331	0.0498668
(OSM/TNF+Link-N) - (IL6/TNF)	COL2A1	0.491408	0.181935	Inf	0.134821	0.847995
(OSM/TNF+Link-N) - (IL6/TNF+CKF)	COL2A1	-0.216352	0.181854	Inf	-0.57278	0.140076
(OSM/TNF+Link-N) - (IL6/TNF+DEX)	COL2A1	0.516036	0.181866	Inf	0.159585	0.872488
(OSM/TNF+Link-N) - (IL6/TNF+Link-N)	COL2A1	0.953335	0.182141	Inf	0.596345	1.31032
(OSM/TNF+Link-N) - (OSM/TNF)	COL2A1	0.492271	0.181809	Inf	0.135931	0.84861
(OSM/TNF+Link-N) - (OSM/TNF+CKF)	COL2A1	0.20408	0.183416	Inf	-0.155409	0.56357
(OSM/TNF+Link-N) - (OSM/TNF+DEX)	COL2A1	1.22847	0.181918	Inf	0.871915	1.58502
(IL6/TNF) - ctrl	COL3A1	0.708095	0.181809	Inf	0.351756	1.06443
(IL6/TNF+CKF) - ctrl	COL3A1	0.507637	0.181829	Inf	0.151258	0.864016
(IL6/TNF+CKF) - (IL6/TNF)	COL3A1	-0.200458	0.181829	Inf	-0.556836	0.155921
(IL6/TNF+DEX) - ctrl	COL3A1	-0.35295	0.181822	Inf	-0.709315	0.00341587
(IL6/TNF+DEX) - (IL6/TNF)	COL3A1	-1.06104	0.181822	Inf	-1.41741	-0.70468
(IL6/TNF+DEX) - (IL6/TNF+CKF)	COL3A1	-0.860587	0.18181	Inf	-1.21693	-0.504247
(IL6/TNF+Link-N) - ctrl	COL3A1	0.546395	0.181857	Inf	0.189962	0.902829
(IL6/TNF+Link-N) - (IL6/TNF)	COL3A1	-0.1617	0.181858	Inf	-0.518134	0.194735
(IL6/TNF+Link-N) - (IL6/TNF+CKF)	COL3A1	0.0387581	0.181941	Inf	-0.317839	0.395355
(IL6/TNF+Link-N) - (IL6/TNF+DEX)	COL3A1	0.899345	0.181922	Inf	0.542784	1.25591
(OSM/TNF) - ctrl	COL3A1	0.621435	0.181949	Inf	0.264822	0.978048
(OSM/TNF) - (IL6/TNF)	COL3A1	-0.0866599	0.181948	Inf	-0.443271	0.269951
(OSM/TNF) - (IL6/TNF+CKF)	COL3A1	0.113798	0.181862	Inf	-0.242645	0.470241
(OSM/TNF) - (IL6/TNF+DEX)	COL3A1	0.974385	0.181875	Inf	0.617916	1.33085
(OSM/TNF) - (IL6/TNF+Link-N)	COL3A1	0.0750396	0.182161	Inf	-0.28199	0.432069
(OSM/TNF+CKF) - ctrl	COL3A1	0.456777	0.181818	Inf	0.100421	0.813133
(OSM/TNF+CKF) - (IL6/TNF)	COL3A1	-0.251318	0.181818	Inf	-0.607674	0.105038
(OSM/TNF+CKF) - (IL6/TNF+CKF)	COL3A1	-0.0508604	0.181865	Inf	-0.407309	0.305588
(OSM/TNF+CKF) - (IL6/TNF+DEX)	COL3A1	0.809727	0.181853	Inf	0.453301	1.16615
(OSM/TNF+CKF) - (IL6/TNF+Link-N)	COL3A1	-0.0896185	0.181825	Inf	-0.445988	0.266751
(OSM/TNF+CKF) - (OSM/TNF)	COL3A1	-0.164658	0.182028	Inf	-0.521426	0.19211
(OSM/TNF+DEX) - ctrl	COL3A1	-0.250513	0.181809	Inf	-0.606853	0.105827
(OSM/TNF+DEX) - (IL6/TNF)	COL3A1	-0.958608	0.181809	Inf	-1.31495	-0.602268
(OSM/TNF+DEX) - (IL6/TNF+CKF)	COL3A1	-0.758151	0.181823	Inf	-1.11452	-0.401785
(OSM/TNF+DEX) - (IL6/TNF+DEX)	COL3A1	0.102436	0.181817	Inf	-0.253918	0.458791
(OSM/TNF+DEX) - (IL6/TNF+Link-N)	COL3A1	-0.796909	0.181869	Inf	-1.15337	-0.440451
(OSM/TNF+DEX) - (OSM/TNF)	COL3A1	-0.871948	0.18193	Inf	-1.22852	-0.515372
(OSM/TNF+DEX) - (OSM/TNF+CKF)	COL3A1	-0.70729	0.181823	Inf	-1.06366	-0.350923
(OSM/TNF+Link-N) - ctrl	COL3A1	0.937301	0.181936	Inf	0.580713	1.29389
(OSM/TNF+Link-N) - (IL6/TNF)	COL3A1	0.229206	0.181935	Inf	-0.12738	0.585793
(OSM/TNF+Link-N) - (IL6/TNF+CKF)	COL3A1	0.429664	0.181854	Inf	0.0732356	0.786092
(OSM/TNF+Link-N) - (IL6/TNF+DEX)	COL3A1	1.29025	0.181866	Inf	0.933799	1.6467
(OSM/TNF+Link-N) - (IL6/TNF+Link-N)	COL3A1	0.390906	0.182141	Inf	0.0339157	0.747896
(OSM/TNF+Link-N) - (OSM/TNF)	COL3A1	0.315866	0.181809	Inf	-0.0404732	0.672205
(OSM/TNF+Link-N) - (OSM/TNF+CKF)	COL3A1	0.480524	0.182012	Inf	0.123787	0.837261
(OSM/TNF+Link-N) - (OSM/TNF+DEX)	COL3A1	1.18781	0.181918	Inf	0.831261	1.54437
(IL6/TNF) - ctrl	COL4A2	0.240793	0.181809	Inf	-0.115546	0.597131
(IL6/TNF+CKF) - ctrl	COL4A2	0.576189	0.183244	Inf	0.217038	0.935341
(IL6/TNF+CKF) - (IL6/TNF)	COL4A2	0.335396	0.183244	Inf	-0.0237544	0.694547
(IL6/TNF+DEX) - ctrl	COL4A2	0.483003	0.181822	Inf	0.126638	0.839369
(IL6/TNF+DEX) - (IL6/TNF)	COL4A2	0.242211	0.181822	Inf	-0.114154	0.598576
(IL6/TNF+DEX) - (IL6/TNF+CKF)	COL4A2	-0.0931856	0.183219	Inf	-0.452289	0.265918
(IL6/TNF+Link-N) - ctrl	COL4A2	0.158024	0.181857	Inf	-0.198409	0.514457
(IL6/TNF+Link-N) - (IL6/TNF)	COL4A2	-0.0827688	0.181858	Inf	-0.439203	0.273666
(IL6/TNF+Link-N) - (IL6/TNF+CKF)	COL4A2	-0.418165	0.183364	Inf	-0.777552	-0.0587788
(IL6/TNF+Link-N) - (IL6/TNF+DEX)	COL4A2	-0.32498	0.181922	Inf	-0.68154	0.0315813
(OSM/TNF) - ctrl	COL4A2	0.271443	0.181949	Inf	-0.0851703	0.628055
(OSM/TNF) - (IL6/TNF)	COL4A2	0.0306499	0.181948	Inf	-0.325961	0.387261
(OSM/TNF) - (IL6/TNF+CKF)	COL4A2	-0.304746	0.18326	Inf	-0.66393	0.0544372
(OSM/TNF) - (IL6/TNF+DEX)	COL4A2	-0.211561	0.181875	Inf	-0.568029	0.144907
(OSM/TNF) - (IL6/TNF+Link-N)	COL4A2	0.113419	0.182161	Inf	-0.243611	0.470448
(OSM/TNF+CKF) - ctrl	COL4A2	0.418795	0.181818	Inf	0.0624389	0.775151
(OSM/TNF+CKF) - (IL6/TNF)	COL4A2	0.178002	0.181818	Inf	-0.178354	0.534359
(OSM/TNF+CKF) - (IL6/TNF+CKF)	COL4A2	-0.157394	0.183283	Inf	-0.516623	0.201835
(OSM/TNF+CKF) - (IL6/TNF+DEX)	COL4A2	-0.0642086	0.181853	Inf	-0.420634	0.292217
(OSM/TNF+CKF) - (IL6/TNF+Link-N)	COL4A2	0.260771	0.181825	Inf	-0.0955988	0.617141
(OSM/TNF+CKF) - (OSM/TNF)	COL4A2	0.147352	0.182028	Inf	-0.209415	0.50412
(OSM/TNF+DEX) - ctrl	COL4A2	0.943068	0.181809	Inf	0.586728	1.29941
(OSM/TNF+DEX) - (IL6/TNF)	COL4A2	0.702276	0.181809	Inf	0.345936	1.05862
(OSM/TNF+DEX) - (IL6/TNF+CKF)	COL4A2	0.366879	0.183236	Inf	0.00774314	0.726015
(OSM/TNF+DEX) - (IL6/TNF+DEX)	COL4A2	0.460065	0.181817	Inf	0.10371	0.81642
(OSM/TNF+DEX) - (IL6/TNF+Link-N)	COL4A2	0.785044	0.181869	Inf	0.428587	1.1415
(OSM/TNF+DEX) - (OSM/TNF)	COL4A2	0.671626	0.18193	Inf	0.31505	1.0282
(OSM/TNF+DEX) - (OSM/TNF+CKF)	COL4A2	0.524273	0.181823	Inf	0.167906	0.88064
(OSM/TNF+Link-N) - ctrl	COL4A2	0.632677	0.181936	Inf	0.276088	0.989265
(OSM/TNF+Link-N) - (IL6/TNF)	COL4A2	0.391884	0.181935	Inf	0.0352973	0.74847
(OSM/TNF+Link-N) - (IL6/TNF+CKF)	COL4A2	0.0564875	0.183254	Inf	-0.302683	0.415658
(OSM/TNF+Link-N) - (IL6/TNF+DEX)	COL4A2	0.149673	0.181866	Inf	-0.206779	0.506125
(OSM/TNF+Link-N) - (IL6/TNF+Link-N)	COL4A2	0.474653	0.182141	Inf	0.117663	0.831643
(OSM/TNF+Link-N) - (OSM/TNF)	COL4A2	0.361234	0.181809	Inf	0.00489466	0.717573
(OSM/TNF+Link-N) - (OSM/TNF+CKF)	COL4A2	0.213882	0.182012	Inf	-0.142855	0.570618
(OSM/TNF+Link-N) - (OSM/TNF+DEX)	COL4A2	-0.310392	0.181918	Inf	-0.666945	0.0461613
(IL6/TNF) - ctrl	COL5A1	0.282345	0.181809	Inf	-0.0739939	0.638684
(IL6/TNF+CKF) - ctrl	COL5A1	0.381636	0.181829	Inf	0.0252574	0.738015
(IL6/TNF+CKF) - (IL6/TNF)	COL5A1	0.0992914	0.181829	Inf	-0.257087	0.45567
(IL6/TNF+DEX) - ctrl	COL5A1	-0.369389	0.181822	Inf	-0.725755	-0.0130239
(IL6/TNF+DEX) - (IL6/TNF)	COL5A1	-0.651734	0.181822	Inf	-1.0081	-0.295369
(IL6/TNF+DEX) - (IL6/TNF+CKF)	COL5A1	-0.751026	0.18181	Inf	-1.10737	-0.394686
(IL6/TNF+Link-N) - ctrl	COL5A1	0.150237	0.181857	Inf	-0.206197	0.50667
(IL6/TNF+Link-N) - (IL6/TNF)	COL5A1	-0.132108	0.181858	Inf	-0.488543	0.224326
(IL6/TNF+Link-N) - (IL6/TNF+CKF)	COL5A1	-0.2314	0.181941	Inf	-0.587997	0.125197
(IL6/TNF+Link-N) - (IL6/TNF+DEX)	COL5A1	0.519626	0.181922	Inf	0.163065	0.876187
(OSM/TNF) - ctrl	COL5A1	0.140858	0.181949	Inf	-0.215755	0.497471
(OSM/TNF) - (IL6/TNF)	COL5A1	-0.141487	0.181948	Inf	-0.498098	0.215125
(OSM/TNF) - (IL6/TNF+CKF)	COL5A1	-0.240778	0.181862	Inf	-0.597221	0.115665
(OSM/TNF) - (IL6/TNF+DEX)	COL5A1	0.510248	0.181875	Inf	0.153779	0.866716
(OSM/TNF) - (IL6/TNF+Link-N)	COL5A1	-0.00937823	0.182161	Inf	-0.366407	0.347651
(OSM/TNF+CKF) - ctrl	COL5A1	0.260994	0.181818	Inf	-0.095362	0.61735
(OSM/TNF+CKF) - (IL6/TNF)	COL5A1	-0.0213509	0.181818	Inf	-0.377707	0.335006
(OSM/TNF+CKF) - (IL6/TNF+CKF)	COL5A1	-0.120642	0.181865	Inf	-0.477091	0.235807
(OSM/TNF+CKF) - (IL6/TNF+DEX)	COL5A1	0.630383	0.181853	Inf	0.273958	0.986809
(OSM/TNF+CKF) - (IL6/TNF+Link-N)	COL5A1	0.110757	0.181825	Inf	-0.245612	0.467127
(OSM/TNF+CKF) - (OSM/TNF)	COL5A1	0.120136	0.182028	Inf	-0.236632	0.476903
(OSM/TNF+DEX) - ctrl	COL5A1	0.060461	0.181809	Inf	-0.295879	0.416801
(OSM/TNF+DEX) - (IL6/TNF)	COL5A1	-0.221884	0.181809	Inf	-0.578224	0.134456
(OSM/TNF+DEX) - (IL6/TNF+CKF)	COL5A1	-0.321175	0.181823	Inf	-0.677541	0.0351903
(OSM/TNF+DEX) - (IL6/TNF+DEX)	COL5A1	0.42985	0.181817	Inf	0.0734955	0.786205
(OSM/TNF+DEX) - (IL6/TNF+Link-N)	COL5A1	-0.0897756	0.181869	Inf	-0.446233	0.266682
(OSM/TNF+DEX) - (OSM/TNF)	COL5A1	-0.0803973	0.18193	Inf	-0.436973	0.276178
(OSM/TNF+DEX) - (OSM/TNF+CKF)	COL5A1	-0.200533	0.181823	Inf	-0.5569	0.155834
(OSM/TNF+Link-N) - ctrl	COL5A1	0.193774	0.181936	Inf	-0.162814	0.550362
(OSM/TNF+Link-N) - (IL6/TNF)	COL5A1	-0.0885709	0.181935	Inf	-0.445157	0.268016
(OSM/TNF+Link-N) - (IL6/TNF+CKF)	COL5A1	-0.187862	0.181854	Inf	-0.54429	0.168566
(OSM/TNF+Link-N) - (IL6/TNF+DEX)	COL5A1	0.563163	0.181866	Inf	0.206712	0.919615
(OSM/TNF+Link-N) - (IL6/TNF+Link-N)	COL5A1	0.0435374	0.182141	Inf	-0.313453	0.400527
(OSM/TNF+Link-N) - (OSM/TNF)	COL5A1	0.0529157	0.181809	Inf	-0.303424	0.409255
(OSM/TNF+Link-N) - (OSM/TNF+CKF)	COL5A1	-0.06722	0.182012	Inf	-0.423957	0.289517
(OSM/TNF+Link-N) - (OSM/TNF+DEX)	COL5A1	0.133313	0.181918	Inf	-0.22324	0.489866
(IL6/TNF) - ctrl	COL5A2	-0.383001	0.187157	Inf	-0.749822	-0.0161805
(IL6/TNF+CKF) - ctrl	COL5A2	-0.376942	0.185827	Inf	-0.741156	-0.0127269
(IL6/TNF+CKF) - (IL6/TNF)	COL5A2	0.00605976	0.185835	Inf	-0.358171	0.37029
(IL6/TNF+DEX) - ctrl	COL5A2	-1.2171	0.187086	Inf	-1.58378	-0.850418
(IL6/TNF+DEX) - (IL6/TNF)	COL5A2	-0.834099	0.187165	Inf	-1.20093	-0.467263
(IL6/TNF+DEX) - (IL6/TNF+CKF)	COL5A2	-0.840158	0.185809	Inf	-1.20434	-0.475979
(IL6/TNF+Link-N) - ctrl	COL5A2	0.0266594	0.184748	Inf	-0.335441	0.38876
(IL6/TNF+Link-N) - (IL6/TNF)	COL5A2	0.409661	0.184854	Inf	0.0473529	0.771968
(IL6/TNF+Link-N) - (IL6/TNF+CKF)	COL5A2	0.403601	0.183399	Inf	0.0441455	0.763056
(IL6/TNF+Link-N) - (IL6/TNF+DEX)	COL5A2	1.24376	0.18479	Inf	0.881578	1.60594
(OSM/TNF) - ctrl	COL5A2	-0.196862	0.184839	Inf	-0.559139	0.165416
(OSM/TNF) - (IL6/TNF)	COL5A2	0.18614	0.184955	Inf	-0.176366	0.548646
(OSM/TNF) - (IL6/TNF+CKF)	COL5A2	0.18008	0.18331	Inf	-0.179201	0.53936
(OSM/TNF) - (IL6/TNF+DEX)	COL5A2	1.02024	0.184786	Inf	0.658065	1.38241
(OSM/TNF) - (IL6/TNF+Link-N)	COL5A2	-0.223521	0.182161	Inf	-0.58055	0.133508
(OSM/TNF+CKF) - ctrl	COL5A2	0.0379431	0.18471	Inf	-0.324081	0.399967
(OSM/TNF+CKF) - (IL6/TNF)	COL5A2	0.420944	0.184818	Inf	0.0587081	0.783181
(OSM/TNF+CKF) - (IL6/TNF+CKF)	COL5A2	0.414885	0.183322	Inf	0.0555807	0.774188
(OSM/TNF+CKF) - (IL6/TNF+DEX)	COL5A2	1.25504	0.184731	Inf	0.892977	1.61711
(OSM/TNF+CKF) - (IL6/TNF+Link-N)	COL5A2	0.0112837	0.181825	Inf	-0.345086	0.367653
(OSM/TNF+CKF) - (OSM/TNF)	COL5A2	0.234805	0.182028	Inf	-0.121963	0.591572
(OSM/TNF+DEX) - ctrl	COL5A2	-0.611408	0.18744	Inf	-0.978783	-0.244033
(OSM/TNF+DEX) - (IL6/TNF)	COL5A2	-0.228407	0.187617	Inf	-0.596129	0.139315
(OSM/TNF+DEX) - (IL6/TNF+CKF)	COL5A2	-0.234467	0.186163	Inf	-0.59934	0.130407
(OSM/TNF+DEX) - (IL6/TNF+DEX)	COL5A2	0.605692	0.187443	Inf	0.23831	0.973074
(OSM/TNF+DEX) - (IL6/TNF+Link-N)	COL5A2	-0.638067	0.184706	Inf	-1.00008	-0.276051
(OSM/TNF+DEX) - (OSM/TNF)	COL5A2	-0.414546	0.184776	Inf	-0.7767	-0.0523928
(OSM/TNF+DEX) - (OSM/TNF+CKF)	COL5A2	-0.649351	0.184663	Inf	-1.01128	-0.287419
(OSM/TNF+Link-N) - ctrl	COL5A2	-0.00163027	0.184826	Inf	-0.363883	0.360623
(OSM/TNF+Link-N) - (IL6/TNF)	COL5A2	0.381371	0.184943	Inf	0.0188898	0.743852
(OSM/TNF+Link-N) - (IL6/TNF+CKF)	COL5A2	0.375311	0.183303	Inf	0.0160448	0.734578
(OSM/TNF+Link-N) - (IL6/TNF+DEX)	COL5A2	1.21547	0.184776	Inf	0.853315	1.57762
(OSM/TNF+Link-N) - (IL6/TNF+Link-N)	COL5A2	-0.0282896	0.182141	Inf	-0.38528	0.3287
(OSM/TNF+Link-N) - (OSM/TNF)	COL5A2	0.195231	0.181809	Inf	-0.161108	0.551571
(OSM/TNF+Link-N) - (OSM/TNF+CKF)	COL5A2	-0.0395733	0.182012	Inf	-0.39631	0.317163
(OSM/TNF+Link-N) - (OSM/TNF+DEX)	COL5A2	0.609778	0.184764	Inf	0.247647	0.971908
(IL6/TNF) - ctrl	COL6A1	0.225266	0.181809	Inf	-0.131072	0.581605
(IL6/TNF+CKF) - ctrl	COL6A1	0.267646	0.181829	Inf	-0.0887329	0.624025
(IL6/TNF+CKF) - (IL6/TNF)	COL6A1	0.0423796	0.181829	Inf	-0.313999	0.398758
(IL6/TNF+DEX) - ctrl	COL6A1	-0.528874	0.181822	Inf	-0.885239	-0.172508
(IL6/TNF+DEX) - (IL6/TNF)	COL6A1	-0.75414	0.181822	Inf	-1.1105	-0.397775
(IL6/TNF+DEX) - (IL6/TNF+CKF)	COL6A1	-0.79652	0.18181	Inf	-1.15286	-0.44018
(IL6/TNF+Link-N) - ctrl	COL6A1	0.205801	0.181857	Inf	-0.150633	0.562234
(IL6/TNF+Link-N) - (IL6/TNF)	COL6A1	-0.0194658	0.181858	Inf	-0.3759	0.336969
(IL6/TNF+Link-N) - (IL6/TNF+CKF)	COL6A1	-0.0618454	0.181941	Inf	-0.418442	0.294752
(IL6/TNF+Link-N) - (IL6/TNF+DEX)	COL6A1	0.734674	0.181922	Inf	0.378113	1.09124
(OSM/TNF) - ctrl	COL6A1	0.0450622	0.181949	Inf	-0.311551	0.401675
(OSM/TNF) - (IL6/TNF)	COL6A1	-0.180204	0.181948	Inf	-0.536815	0.176407
(OSM/TNF) - (IL6/TNF+CKF)	COL6A1	-0.222584	0.181862	Inf	-0.579027	0.133859
(OSM/TNF) - (IL6/TNF+DEX)	COL6A1	0.573936	0.181875	Inf	0.217468	0.930404
(OSM/TNF) - (IL6/TNF+Link-N)	COL6A1	-0.160738	0.182161	Inf	-0.517768	0.196291
(OSM/TNF+CKF) - ctrl	COL6A1	0.142679	0.181818	Inf	-0.213677	0.499035
(OSM/TNF+CKF) - (IL6/TNF)	COL6A1	-0.0825875	0.181818	Inf	-0.438944	0.273769
(OSM/TNF+CKF) - (IL6/TNF+CKF)	COL6A1	-0.124967	0.181865	Inf	-0.481416	0.231482
(OSM/TNF+CKF) - (IL6/TNF+DEX)	COL6A1	0.671553	0.181853	Inf	0.315127	1.02798
(OSM/TNF+CKF) - (IL6/TNF+Link-N)	COL6A1	-0.0631217	0.181825	Inf	-0.419491	0.293248
(OSM/TNF+CKF) - (OSM/TNF)	COL6A1	0.0976167	0.182028	Inf	-0.259151	0.454384
(OSM/TNF+DEX) - ctrl	COL6A1	-0.354854	0.181809	Inf	-0.711194	0.00148607
(OSM/TNF+DEX) - (IL6/TNF)	COL6A1	-0.58012	0.181809	Inf	-0.93646	-0.22378
(OSM/TNF+DEX) - (IL6/TNF+CKF)	COL6A1	-0.6225	0.181823	Inf	-0.978866	-0.266134
(OSM/TNF+DEX) - (IL6/TNF+DEX)	COL6A1	0.17402	0.181817	Inf	-0.182335	0.530374
(OSM/TNF+DEX) - (IL6/TNF+Link-N)	COL6A1	-0.560655	0.181869	Inf	-0.917112	-0.204197
(OSM/TNF+DEX) - (OSM/TNF)	COL6A1	-0.399916	0.18193	Inf	-0.756492	-0.0433404
(OSM/TNF+DEX) - (OSM/TNF+CKF)	COL6A1	-0.497533	0.181823	Inf	-0.8539	-0.141166
(OSM/TNF+Link-N) - ctrl	COL6A1	0.398639	0.181936	Inf	0.0420511	0.755228
(OSM/TNF+Link-N) - (IL6/TNF)	COL6A1	0.173373	0.181935	Inf	-0.183214	0.52996
(OSM/TNF+Link-N) - (IL6/TNF+CKF)	COL6A1	0.130993	0.181854	Inf	-0.225435	0.487422
(OSM/TNF+Link-N) - (IL6/TNF+DEX)	COL6A1	0.927513	0.181866	Inf	0.571061	1.28396
(OSM/TNF+Link-N) - (IL6/TNF+Link-N)	COL6A1	0.192839	0.182141	Inf	-0.164151	0.549829
(OSM/TNF+Link-N) - (OSM/TNF)	COL6A1	0.353577	0.181809	Inf	-0.00276209	0.709916
(OSM/TNF+Link-N) - (OSM/TNF+CKF)	COL6A1	0.25596	0.182012	Inf	-0.100776	0.612697
(OSM/TNF+Link-N) - (OSM/TNF+DEX)	COL6A1	0.753493	0.181918	Inf	0.39694	1.11005
(IL6/TNF) - ctrl	COL6A2	0.256843	0.181809	Inf	-0.0994958	0.613182
(IL6/TNF+CKF) - ctrl	COL6A2	0.2996	0.181829	Inf	-0.0567788	0.655979
(IL6/TNF+CKF) - (IL6/TNF)	COL6A2	0.0427572	0.181829	Inf	-0.313621	0.399135
(IL6/TNF+DEX) - ctrl	COL6A2	-0.0538567	0.181822	Inf	-0.410222	0.302509
(IL6/TNF+DEX) - (IL6/TNF)	COL6A2	-0.3107	0.181822	Inf	-0.667065	0.0456653
(IL6/TNF+DEX) - (IL6/TNF+CKF)	COL6A2	-0.353457	0.18181	Inf	-0.709797	0.00288321
(IL6/TNF+Link-N) - ctrl	COL6A2	0.272649	0.181857	Inf	-0.0837842	0.629083
(IL6/TNF+Link-N) - (IL6/TNF)	COL6A2	0.0158062	0.181858	Inf	-0.340628	0.372241
(IL6/TNF+Link-N) - (IL6/TNF+CKF)	COL6A2	-0.026951	0.181941	Inf	-0.383548	0.329646
(IL6/TNF+Link-N) - (IL6/TNF+DEX)	COL6A2	0.326506	0.181922	Inf	-0.030055	0.683067
(OSM/TNF) - ctrl	COL6A2	0.132223	0.181949	Inf	-0.224389	0.488836
(OSM/TNF) - (IL6/TNF)	COL6A2	-0.12462	0.181948	Inf	-0.481231	0.231992
(OSM/TNF) - (IL6/TNF+CKF)	COL6A2	-0.167377	0.181862	Inf	-0.52382	0.189066
(OSM/TNF) - (IL6/TNF+DEX)	COL6A2	0.18608	0.181875	Inf	-0.170388	0.542548
(OSM/TNF) - (IL6/TNF+Link-N)	COL6A2	-0.140426	0.182161	Inf	-0.497455	0.216603
(OSM/TNF+CKF) - ctrl	COL6A2	0.345382	0.181818	Inf	-0.0109741	0.701738
(OSM/TNF+CKF) - (IL6/TNF)	COL6A2	0.088539	0.181818	Inf	-0.267817	0.444895
(OSM/TNF+CKF) - (IL6/TNF+CKF)	COL6A2	0.0457818	0.181865	Inf	-0.310667	0.402231
(OSM/TNF+CKF) - (IL6/TNF+DEX)	COL6A2	0.399239	0.181853	Inf	0.0428128	0.755664
(OSM/TNF+CKF) - (IL6/TNF+Link-N)	COL6A2	0.0727327	0.181825	Inf	-0.283637	0.429103
(OSM/TNF+CKF) - (OSM/TNF)	COL6A2	0.213158	0.182028	Inf	-0.143609	0.569926
(OSM/TNF+DEX) - ctrl	COL6A2	0.112201	0.181809	Inf	-0.244139	0.468541
(OSM/TNF+DEX) - (IL6/TNF)	COL6A2	-0.144642	0.181809	Inf	-0.500982	0.211698
(OSM/TNF+DEX) - (IL6/TNF+CKF)	COL6A2	-0.187399	0.181823	Inf	-0.543764	0.168967
(OSM/TNF+DEX) - (IL6/TNF+DEX)	COL6A2	0.166058	0.181817	Inf	-0.190297	0.522413
(OSM/TNF+DEX) - (IL6/TNF+Link-N)	COL6A2	-0.160448	0.181869	Inf	-0.516905	0.196009
(OSM/TNF+DEX) - (OSM/TNF)	COL6A2	-0.0200221	0.18193	Inf	-0.376598	0.336554
(OSM/TNF+DEX) - (OSM/TNF+CKF)	COL6A2	-0.233181	0.181823	Inf	-0.589548	0.123186
(OSM/TNF+Link-N) - ctrl	COL6A2	0.485797	0.181936	Inf	0.129209	0.842386
(OSM/TNF+Link-N) - (IL6/TNF)	COL6A2	0.228954	0.181935	Inf	-0.127632	0.585541
(OSM/TNF+Link-N) - (IL6/TNF+CKF)	COL6A2	0.186197	0.181854	Inf	-0.170231	0.542625
(OSM/TNF+Link-N) - (IL6/TNF+DEX)	COL6A2	0.539654	0.181866	Inf	0.183203	0.896106
(OSM/TNF+Link-N) - (IL6/TNF+Link-N)	COL6A2	0.213148	0.182141	Inf	-0.143842	0.570138
(OSM/TNF+Link-N) - (OSM/TNF)	COL6A2	0.353574	0.181809	Inf	-0.00276531	0.709913
(OSM/TNF+Link-N) - (OSM/TNF+CKF)	COL6A2	0.140416	0.182012	Inf	-0.216321	0.497152
(OSM/TNF+Link-N) - (OSM/TNF+DEX)	COL6A2	0.373596	0.181918	Inf	0.0170431	0.730149
(IL6/TNF) - ctrl	COL6A3	0.329409	0.181809	Inf	-0.0269299	0.685748
(IL6/TNF+CKF) - ctrl	COL6A3	0.310867	0.181829	Inf	-0.0455116	0.667246
(IL6/TNF+CKF) - (IL6/TNF)	COL6A3	-0.0185414	0.181829	Inf	-0.37492	0.337837
(IL6/TNF+DEX) - ctrl	COL6A3	0.0621279	0.181822	Inf	-0.294238	0.418493
(IL6/TNF+DEX) - (IL6/TNF)	COL6A3	-0.267281	0.181822	Inf	-0.623646	0.0890841
(IL6/TNF+DEX) - (IL6/TNF+CKF)	COL6A3	-0.248739	0.18181	Inf	-0.60508	0.107601
(IL6/TNF+Link-N) - ctrl	COL6A3	0.254737	0.181857	Inf	-0.101697	0.61117
(IL6/TNF+Link-N) - (IL6/TNF)	COL6A3	-0.0746722	0.181858	Inf	-0.431107	0.281762
(IL6/TNF+Link-N) - (IL6/TNF+CKF)	COL6A3	-0.0561307	0.181941	Inf	-0.412728	0.300466
(IL6/TNF+Link-N) - (IL6/TNF+DEX)	COL6A3	0.192609	0.181922	Inf	-0.163952	0.54917
(OSM/TNF) - ctrl	COL6A3	0.283187	0.181949	Inf	-0.073426	0.6398
(OSM/TNF) - (IL6/TNF)	COL6A3	-0.0462219	0.181948	Inf	-0.402833	0.310389
(OSM/TNF) - (IL6/TNF+CKF)	COL6A3	-0.0276805	0.181862	Inf	-0.384124	0.328763
(OSM/TNF) - (IL6/TNF+DEX)	COL6A3	0.221059	0.181875	Inf	-0.135409	0.577527
(OSM/TNF) - (IL6/TNF+Link-N)	COL6A3	0.0284503	0.182161	Inf	-0.328579	0.385479
(OSM/TNF+CKF) - ctrl	COL6A3	0.433257	0.181818	Inf	0.0769007	0.789613
(OSM/TNF+CKF) - (IL6/TNF)	COL6A3	0.103848	0.181818	Inf	-0.252509	0.460204
(OSM/TNF+CKF) - (IL6/TNF+CKF)	COL6A3	0.122389	0.181865	Inf	-0.23406	0.478838
(OSM/TNF+CKF) - (IL6/TNF+DEX)	COL6A3	0.371129	0.181853	Inf	0.0147029	0.727555
(OSM/TNF+CKF) - (IL6/TNF+Link-N)	COL6A3	0.17852	0.181825	Inf	-0.17785	0.53489
(OSM/TNF+CKF) - (OSM/TNF)	COL6A3	0.15007	0.182028	Inf	-0.206698	0.506837
(OSM/TNF+DEX) - ctrl	COL6A3	0.228124	0.181809	Inf	-0.128216	0.584464
(OSM/TNF+DEX) - (IL6/TNF)	COL6A3	-0.101285	0.181809	Inf	-0.457625	0.255055
(OSM/TNF+DEX) - (IL6/TNF+CKF)	COL6A3	-0.0827436	0.181823	Inf	-0.439109	0.273622
(OSM/TNF+DEX) - (IL6/TNF+DEX)	COL6A3	0.165996	0.181817	Inf	-0.190359	0.522351
(OSM/TNF+DEX) - (IL6/TNF+Link-N)	COL6A3	-0.0266129	0.181869	Inf	-0.38307	0.329844
(OSM/TNF+DEX) - (OSM/TNF)	COL6A3	-0.0550631	0.18193	Inf	-0.411639	0.301513
(OSM/TNF+DEX) - (OSM/TNF+CKF)	COL6A3	-0.205133	0.181823	Inf	-0.5615	0.151234
(OSM/TNF+Link-N) - ctrl	COL6A3	0.596426	0.181936	Inf	0.239837	0.953014
(OSM/TNF+Link-N) - (IL6/TNF)	COL6A3	0.267017	0.181935	Inf	-0.0895696	0.623604
(OSM/TNF+Link-N) - (IL6/TNF+CKF)	COL6A3	0.285558	0.181854	Inf	-0.0708698	0.641987
(OSM/TNF+Link-N) - (IL6/TNF+DEX)	COL6A3	0.534298	0.181866	Inf	0.177846	0.890749
(OSM/TNF+Link-N) - (IL6/TNF+Link-N)	COL6A3	0.341689	0.182141	Inf	-0.0153009	0.698679
(OSM/TNF+Link-N) - (OSM/TNF)	COL6A3	0.313239	0.181809	Inf	-0.0431005	0.669578
(OSM/TNF+Link-N) - (OSM/TNF+CKF)	COL6A3	0.163169	0.182012	Inf	-0.193568	0.519906
(OSM/TNF+Link-N) - (OSM/TNF+DEX)	COL6A3	0.368302	0.181918	Inf	0.0117489	0.724855
(IL6/TNF) - ctrl	COL8A1	0.0653293	0.204681	Inf	-0.335839	0.466497
(IL6/TNF+CKF) - ctrl	COL8A1	0.0269681	0.202709	Inf	-0.370334	0.42427
(IL6/TNF+CKF) - (IL6/TNF)	COL8A1	-0.0383612	0.204747	Inf	-0.439659	0.362937
(IL6/TNF+DEX) - ctrl	COL8A1	-0.209872	0.204606	Inf	-0.610893	0.19115
(IL6/TNF+DEX) - (IL6/TNF)	COL8A1	-0.275201	0.206607	Inf	-0.680144	0.129742
(IL6/TNF+DEX) - (IL6/TNF+CKF)	COL8A1	-0.23684	0.204543	Inf	-0.637736	0.164057
(IL6/TNF+Link-N) - ctrl	COL8A1	0.485712	0.2047	Inf	0.0845078	0.886916
(IL6/TNF+Link-N) - (IL6/TNF)	COL8A1	0.420382	0.206223	Inf	0.0161928	0.824572
(IL6/TNF+Link-N) - (IL6/TNF+CKF)	COL8A1	0.458744	0.204967	Inf	0.0570161	0.860471
(IL6/TNF+Link-N) - (IL6/TNF+DEX)	COL8A1	0.695583	0.20677	Inf	0.290322	1.10084
(OSM/TNF) - ctrl	COL8A1	0.012322	0.204837	Inf	-0.389152	0.413796
(OSM/TNF) - (IL6/TNF)	COL8A1	-0.0530073	0.206246	Inf	-0.457242	0.351227
(OSM/TNF) - (IL6/TNF+CKF)	COL8A1	-0.0146461	0.204672	Inf	-0.415797	0.386504
(OSM/TNF) - (IL6/TNF+DEX)	COL8A1	0.222194	0.206596	Inf	-0.182727	0.627114
(OSM/TNF) - (IL6/TNF+Link-N)	COL8A1	-0.47339	0.20648	Inf	-0.878084	-0.0686957
(OSM/TNF+CKF) - ctrl	COL8A1	0.138269	0.204673	Inf	-0.262882	0.53942
(OSM/TNF+CKF) - (IL6/TNF)	COL8A1	0.0729396	0.206156	Inf	-0.331118	0.476997
(OSM/TNF+CKF) - (IL6/TNF+CKF)	COL8A1	0.111301	0.204786	Inf	-0.290071	0.512673
(OSM/TNF+CKF) - (IL6/TNF+DEX)	COL8A1	0.34814	0.206632	Inf	-0.0568515	0.753132
(OSM/TNF+CKF) - (IL6/TNF+Link-N)	COL8A1	-0.347443	0.206194	Inf	-0.751575	0.0566897
(OSM/TNF+CKF) - (OSM/TNF)	COL8A1	0.125947	0.206287	Inf	-0.278369	0.530263
(OSM/TNF+DEX) - ctrl	COL8A1	-0.465344	0.206667	Inf	-0.870404	-0.0602839
(OSM/TNF+DEX) - (IL6/TNF)	COL8A1	-0.530673	0.208146	Inf	-0.938633	-0.122713
(OSM/TNF+DEX) - (IL6/TNF+CKF)	COL8A1	-0.492312	0.206741	Inf	-0.897517	-0.0871065
(OSM/TNF+DEX) - (IL6/TNF+DEX)	COL8A1	-0.255472	0.208595	Inf	-0.664311	0.153367
(OSM/TNF+DEX) - (IL6/TNF+Link-N)	COL8A1	-0.951055	0.208211	Inf	-1.35914	-0.54297
(OSM/TNF+DEX) - (OSM/TNF)	COL8A1	-0.477666	0.208247	Inf	-0.885822	-0.0695098
(OSM/TNF+DEX) - (OSM/TNF+CKF)	COL8A1	-0.603613	0.208149	Inf	-1.01158	-0.195648
(OSM/TNF+Link-N) - ctrl	COL8A1	0.199745	0.204843	Inf	-0.20174	0.60123
(OSM/TNF+Link-N) - (IL6/TNF)	COL8A1	0.134416	0.20625	Inf	-0.269828	0.538659
(OSM/TNF+Link-N) - (IL6/TNF+CKF)	COL8A1	0.172777	0.204673	Inf	-0.228375	0.573928
(OSM/TNF+Link-N) - (IL6/TNF+DEX)	COL8A1	0.409616	0.206598	Inf	0.004692	0.814541
(OSM/TNF+Link-N) - (IL6/TNF+Link-N)	COL8A1	-0.285967	0.206489	Inf	-0.690677	0.118744
(OSM/TNF+Link-N) - (OSM/TNF)	COL8A1	0.187423	0.206152	Inf	-0.216627	0.591473
(OSM/TNF+Link-N) - (OSM/TNF+CKF)	COL8A1	0.061476	0.206293	Inf	-0.342851	0.465803
(OSM/TNF+Link-N) - (OSM/TNF+DEX)	COL8A1	0.665089	0.208251	Inf	0.256924	1.07325
(IL6/TNF) - ctrl	CTSA	0.545391	0.18316	Inf	0.186404	0.904378
(IL6/TNF+CKF) - ctrl	CTSA	0.371849	0.183178	Inf	0.0128268	0.730871
(IL6/TNF+CKF) - (IL6/TNF)	CTSA	-0.173542	0.181829	Inf	-0.52992	0.182836
(IL6/TNF+DEX) - ctrl	CTSA	-0.514881	0.183172	Inf	-0.87389	-0.155871
(IL6/TNF+DEX) - (IL6/TNF)	CTSA	-1.06027	0.181822	Inf	-1.41664	-0.703907
(IL6/TNF+DEX) - (IL6/TNF+CKF)	CTSA	-0.88673	0.18181	Inf	-1.24307	-0.530389
(IL6/TNF+Link-N) - ctrl	CTSA	0.311277	0.183212	Inf	-0.0478116	0.670366
(IL6/TNF+Link-N) - (IL6/TNF)	CTSA	-0.234114	0.181858	Inf	-0.590548	0.122321
(IL6/TNF+Link-N) - (IL6/TNF+CKF)	CTSA	-0.0605716	0.181941	Inf	-0.417169	0.296025
(IL6/TNF+Link-N) - (IL6/TNF+DEX)	CTSA	0.826158	0.181922	Inf	0.469597	1.18272
(OSM/TNF) - ctrl	CTSA	0.796875	0.183292	Inf	0.437629	1.15612
(OSM/TNF) - (IL6/TNF)	CTSA	0.251484	0.181948	Inf	-0.105127	0.608095
(OSM/TNF) - (IL6/TNF+CKF)	CTSA	0.425026	0.181862	Inf	0.0685833	0.78147
(OSM/TNF) - (IL6/TNF+DEX)	CTSA	1.31176	0.181875	Inf	0.955288	1.66822
(OSM/TNF) - (IL6/TNF+Link-N)	CTSA	0.485598	0.182161	Inf	0.128569	0.842627
(OSM/TNF+CKF) - ctrl	CTSA	0.946718	0.183171	Inf	0.58771	1.30573
(OSM/TNF+CKF) - (IL6/TNF)	CTSA	0.401327	0.181818	Inf	0.0449703	0.757683
(OSM/TNF+CKF) - (IL6/TNF+CKF)	CTSA	0.574869	0.181865	Inf	0.21842	0.931318
(OSM/TNF+CKF) - (IL6/TNF+DEX)	CTSA	1.4616	0.181853	Inf	1.10517	1.81802
(OSM/TNF+CKF) - (IL6/TNF+Link-N)	CTSA	0.63544	0.181825	Inf	0.279071	0.99181
(OSM/TNF+CKF) - (OSM/TNF)	CTSA	0.149842	0.182028	Inf	-0.206925	0.50661
(OSM/TNF+DEX) - ctrl	CTSA	0.375203	0.18316	Inf	0.0162152	0.73419
(OSM/TNF+DEX) - (IL6/TNF)	CTSA	-0.170188	0.181809	Inf	-0.526528	0.186152
(OSM/TNF+DEX) - (IL6/TNF+CKF)	CTSA	0.0033539	0.181823	Inf	-0.353012	0.359719
(OSM/TNF+DEX) - (IL6/TNF+DEX)	CTSA	0.890083	0.181817	Inf	0.533729	1.24644
(OSM/TNF+DEX) - (IL6/TNF+Link-N)	CTSA	0.0639255	0.181869	Inf	-0.292532	0.420383
(OSM/TNF+DEX) - (OSM/TNF)	CTSA	-0.421673	0.18193	Inf	-0.778248	-0.0650967
(OSM/TNF+DEX) - (OSM/TNF+CKF)	CTSA	-0.571515	0.181823	Inf	-0.927882	-0.215148
(OSM/TNF+Link-N) - ctrl	CTSA	1.22267	0.18328	Inf	0.863445	1.58189
(OSM/TNF+Link-N) - (IL6/TNF)	CTSA	0.677277	0.181935	Inf	0.32069	1.03386
(OSM/TNF+Link-N) - (IL6/TNF+CKF)	CTSA	0.850819	0.181854	Inf	0.494391	1.20725
(OSM/TNF+Link-N) - (IL6/TNF+DEX)	CTSA	1.73755	0.181866	Inf	1.3811	2.094
(OSM/TNF+Link-N) - (IL6/TNF+Link-N)	CTSA	0.91139	0.182141	Inf	0.5544	1.26838
(OSM/TNF+Link-N) - (OSM/TNF)	CTSA	0.425792	0.181809	Inf	0.0694531	0.782132
(OSM/TNF+Link-N) - (OSM/TNF+CKF)	CTSA	0.27595	0.182012	Inf	-0.0807868	0.632687
(OSM/TNF+Link-N) - (OSM/TNF+DEX)	CTSA	0.847465	0.181918	Inf	0.490912	1.20402
(IL6/TNF) - ctrl	CTSB	0.948488	0.181809	Inf	0.592149	1.30483
(IL6/TNF+CKF) - ctrl	CTSB	0.88259	0.181829	Inf	0.526211	1.23897
(IL6/TNF+CKF) - (IL6/TNF)	CTSB	-0.0658981	0.181829	Inf	-0.422276	0.29048
(IL6/TNF+DEX) - ctrl	CTSB	0.0449986	0.181822	Inf	-0.311367	0.401364
(IL6/TNF+DEX) - (IL6/TNF)	CTSB	-0.903489	0.181822	Inf	-1.25985	-0.547124
(IL6/TNF+DEX) - (IL6/TNF+CKF)	CTSB	-0.837591	0.18181	Inf	-1.19393	-0.481251
(IL6/TNF+Link-N) - ctrl	CTSB	0.703961	0.181857	Inf	0.347528	1.06039
(IL6/TNF+Link-N) - (IL6/TNF)	CTSB	-0.244526	0.181858	Inf	-0.600961	0.111908
(IL6/TNF+Link-N) - (IL6/TNF+CKF)	CTSB	-0.178628	0.181941	Inf	-0.535225	0.177969
(IL6/TNF+Link-N) - (IL6/TNF+DEX)	CTSB	0.658963	0.181922	Inf	0.302402	1.01552
(OSM/TNF) - ctrl	CTSB	2.31074	0.181949	Inf	1.95413	2.66735
(OSM/TNF) - (IL6/TNF)	CTSB	1.36225	0.181948	Inf	1.00564	1.71886
(OSM/TNF) - (IL6/TNF+CKF)	CTSB	1.42815	0.181862	Inf	1.07171	1.78459
(OSM/TNF) - (IL6/TNF+DEX)	CTSB	2.26574	0.181875	Inf	1.90927	2.62221
(OSM/TNF) - (IL6/TNF+Link-N)	CTSB	1.60678	0.182161	Inf	1.24975	1.96381
(OSM/TNF+CKF) - ctrl	CTSB	2.48985	0.181818	Inf	2.13349	2.8462
(OSM/TNF+CKF) - (IL6/TNF)	CTSB	1.54136	0.181818	Inf	1.185	1.89772
(OSM/TNF+CKF) - (IL6/TNF+CKF)	CTSB	1.60726	0.181865	Inf	1.25081	1.96371
(OSM/TNF+CKF) - (IL6/TNF+DEX)	CTSB	2.44485	0.181853	Inf	2.08842	2.80128
(OSM/TNF+CKF) - (IL6/TNF+Link-N)	CTSB	1.78589	0.181825	Inf	1.42952	2.14226
(OSM/TNF+CKF) - (OSM/TNF)	CTSB	0.179108	0.182028	Inf	-0.17766	0.535875
(OSM/TNF+DEX) - ctrl	CTSB	1.99982	0.181809	Inf	1.64348	2.35616
(OSM/TNF+DEX) - (IL6/TNF)	CTSB	1.05133	0.181809	Inf	0.694995	1.40767
(OSM/TNF+DEX) - (IL6/TNF+CKF)	CTSB	1.11723	0.181823	Inf	0.760867	1.4736
(OSM/TNF+DEX) - (IL6/TNF+DEX)	CTSB	1.95482	0.181817	Inf	1.59847	2.31118
(OSM/TNF+DEX) - (IL6/TNF+Link-N)	CTSB	1.29586	0.181869	Inf	0.939404	1.65232
(OSM/TNF+DEX) - (OSM/TNF)	CTSB	-0.310919	0.18193	Inf	-0.667495	0.0456571
(OSM/TNF+DEX) - (OSM/TNF+CKF)	CTSB	-0.490026	0.181823	Inf	-0.846393	-0.133659
(OSM/TNF+Link-N) - ctrl	CTSB	2.69721	0.181936	Inf	2.34062	3.05379
(OSM/TNF+Link-N) - (IL6/TNF)	CTSB	1.74872	0.181935	Inf	1.39213	2.10531
(OSM/TNF+Link-N) - (IL6/TNF+CKF)	CTSB	1.81462	0.181854	Inf	1.45819	2.17104
(OSM/TNF+Link-N) - (IL6/TNF+DEX)	CTSB	2.65221	0.181866	Inf	2.29576	3.00866
(OSM/TNF+Link-N) - (IL6/TNF+Link-N)	CTSB	1.99324	0.182141	Inf	1.63625	2.35023
(OSM/TNF+Link-N) - (OSM/TNF)	CTSB	0.386465	0.181809	Inf	0.0301259	0.742804
(OSM/TNF+Link-N) - (OSM/TNF+CKF)	CTSB	0.207357	0.182012	Inf	-0.149379	0.564094
(OSM/TNF+Link-N) - (OSM/TNF+DEX)	CTSB	0.697384	0.181918	Inf	0.340831	1.05394
(IL6/TNF) - ctrl	CTSD	0.16459	0.181809	Inf	-0.191749	0.520928
(IL6/TNF+CKF) - ctrl	CTSD	-0.12915	0.181829	Inf	-0.485529	0.227229
(IL6/TNF+CKF) - (IL6/TNF)	CTSD	-0.29374	0.181829	Inf	-0.650118	0.0626385
(IL6/TNF+DEX) - ctrl	CTSD	-1.19763	0.181822	Inf	-1.55399	-0.841263
(IL6/TNF+DEX) - (IL6/TNF)	CTSD	-1.36222	0.181822	Inf	-1.71858	-1.00585
(IL6/TNF+DEX) - (IL6/TNF+CKF)	CTSD	-1.06848	0.18181	Inf	-1.42482	-0.712139
(IL6/TNF+Link-N) - ctrl	CTSD	0.0916169	0.181857	Inf	-0.264817	0.44805
(IL6/TNF+Link-N) - (IL6/TNF)	CTSD	-0.0729728	0.181858	Inf	-0.429407	0.283462
(IL6/TNF+Link-N) - (IL6/TNF+CKF)	CTSD	0.220767	0.181941	Inf	-0.13583	0.577364
(IL6/TNF+Link-N) - (IL6/TNF+DEX)	CTSD	1.28925	0.181922	Inf	0.932685	1.64581
(OSM/TNF) - ctrl	CTSD	0.171333	0.181949	Inf	-0.185279	0.527946
(OSM/TNF) - (IL6/TNF)	CTSD	0.00674377	0.181948	Inf	-0.349867	0.363355
(OSM/TNF) - (IL6/TNF+CKF)	CTSD	0.300483	0.181862	Inf	-0.0559596	0.656927
(OSM/TNF) - (IL6/TNF+DEX)	CTSD	1.36896	0.181875	Inf	1.01249	1.72543
(OSM/TNF) - (IL6/TNF+Link-N)	CTSD	0.0797166	0.182161	Inf	-0.277313	0.436746
(OSM/TNF+CKF) - ctrl	CTSD	0.384337	0.181818	Inf	0.0279814	0.740693
(OSM/TNF+CKF) - (IL6/TNF)	CTSD	0.219748	0.181818	Inf	-0.136609	0.576104
(OSM/TNF+CKF) - (IL6/TNF+CKF)	CTSD	0.513487	0.181865	Inf	0.157039	0.869936
(OSM/TNF+CKF) - (IL6/TNF+DEX)	CTSD	1.58197	0.181853	Inf	1.22554	1.93839
(OSM/TNF+CKF) - (IL6/TNF+Link-N)	CTSD	0.292721	0.181825	Inf	-0.0636493	0.64909
(OSM/TNF+CKF) - (OSM/TNF)	CTSD	0.213004	0.182028	Inf	-0.143764	0.569772
(OSM/TNF+DEX) - ctrl	CTSD	-0.405236	0.181809	Inf	-0.761576	-0.0488958
(OSM/TNF+DEX) - (IL6/TNF)	CTSD	-0.569826	0.181809	Inf	-0.926165	-0.213486
(OSM/TNF+DEX) - (IL6/TNF+CKF)	CTSD	-0.276086	0.181823	Inf	-0.632451	0.0802798
(OSM/TNF+DEX) - (IL6/TNF+DEX)	CTSD	0.792393	0.181817	Inf	0.436038	1.14875
(OSM/TNF+DEX) - (IL6/TNF+Link-N)	CTSD	-0.496853	0.181869	Inf	-0.85331	-0.140395
(OSM/TNF+DEX) - (OSM/TNF)	CTSD	-0.576569	0.18193	Inf	-0.933145	-0.219993
(OSM/TNF+DEX) - (OSM/TNF+CKF)	CTSD	-0.789573	0.181823	Inf	-1.14594	-0.433206
(OSM/TNF+Link-N) - ctrl	CTSD	0.476428	0.181936	Inf	0.11984	0.833016
(OSM/TNF+Link-N) - (IL6/TNF)	CTSD	0.311838	0.181935	Inf	-0.0447482	0.668425
(OSM/TNF+Link-N) - (IL6/TNF+CKF)	CTSD	0.605578	0.181854	Inf	0.24915	0.962006
(OSM/TNF+Link-N) - (IL6/TNF+DEX)	CTSD	1.67406	0.181866	Inf	1.31761	2.03051
(OSM/TNF+Link-N) - (IL6/TNF+Link-N)	CTSD	0.384811	0.182141	Inf	0.0278212	0.741801
(OSM/TNF+Link-N) - (OSM/TNF)	CTSD	0.305095	0.181809	Inf	-0.0512447	0.661434
(OSM/TNF+Link-N) - (OSM/TNF+CKF)	CTSD	0.0920906	0.182012	Inf	-0.264646	0.448827
(OSM/TNF+Link-N) - (OSM/TNF+DEX)	CTSD	0.881664	0.181918	Inf	0.525111	1.23822
(IL6/TNF) - ctrl	CTSL	1.17435	0.181809	Inf	0.818011	1.53069
(IL6/TNF+CKF) - ctrl	CTSL	0.801283	0.181829	Inf	0.444904	1.15766
(IL6/TNF+CKF) - (IL6/TNF)	CTSL	-0.373067	0.181829	Inf	-0.729445	-0.0166889
(IL6/TNF+DEX) - ctrl	CTSL	-1.40142	0.181822	Inf	-1.75778	-1.04505
(IL6/TNF+DEX) - (IL6/TNF)	CTSL	-2.57576	0.181822	Inf	-2.93213	-2.2194
(IL6/TNF+DEX) - (IL6/TNF+CKF)	CTSL	-2.2027	0.18181	Inf	-2.55904	-1.84636
(IL6/TNF+Link-N) - ctrl	CTSL	0.914974	0.181857	Inf	0.558541	1.27141
(IL6/TNF+Link-N) - (IL6/TNF)	CTSL	-0.259376	0.181858	Inf	-0.61581	0.0970589
(IL6/TNF+Link-N) - (IL6/TNF+CKF)	CTSL	0.113692	0.181941	Inf	-0.242905	0.470289
(IL6/TNF+Link-N) - (IL6/TNF+DEX)	CTSL	2.31639	0.181922	Inf	1.95983	2.67295
(OSM/TNF) - ctrl	CTSL	2.14757	0.181949	Inf	1.79096	2.50418
(OSM/TNF) - (IL6/TNF)	CTSL	0.973221	0.181948	Inf	0.61661	1.32983
(OSM/TNF) - (IL6/TNF+CKF)	CTSL	1.34629	0.181862	Inf	0.989845	1.70273
(OSM/TNF) - (IL6/TNF+DEX)	CTSL	3.54899	0.181875	Inf	3.19252	3.90545
(OSM/TNF) - (IL6/TNF+Link-N)	CTSL	1.2326	0.182161	Inf	0.875567	1.58963
(OSM/TNF+CKF) - ctrl	CTSL	2.15065	0.181818	Inf	1.7943	2.50701
(OSM/TNF+CKF) - (IL6/TNF)	CTSL	0.976305	0.181818	Inf	0.619948	1.33266
(OSM/TNF+CKF) - (IL6/TNF+CKF)	CTSL	1.34937	0.181865	Inf	0.992923	1.70582
(OSM/TNF+CKF) - (IL6/TNF+DEX)	CTSL	3.55207	0.181853	Inf	3.19564	3.9085
(OSM/TNF+CKF) - (IL6/TNF+Link-N)	CTSL	1.23568	0.181825	Inf	0.879311	1.59205
(OSM/TNF+CKF) - (OSM/TNF)	CTSL	0.0030839	0.182028	Inf	-0.353684	0.359852
(OSM/TNF+DEX) - ctrl	CTSL	0.387973	0.181809	Inf	0.0316332	0.744313
(OSM/TNF+DEX) - (IL6/TNF)	CTSL	-0.786377	0.181809	Inf	-1.14272	-0.430037
(OSM/TNF+DEX) - (IL6/TNF+CKF)	CTSL	-0.413309	0.181823	Inf	-0.769675	-0.0569438
(OSM/TNF+DEX) - (IL6/TNF+DEX)	CTSL	1.78939	0.181817	Inf	1.43303	2.14574
(OSM/TNF+DEX) - (IL6/TNF+Link-N)	CTSL	-0.527001	0.181869	Inf	-0.883458	-0.170544
(OSM/TNF+DEX) - (OSM/TNF)	CTSL	-1.7596	0.18193	Inf	-2.11617	-1.40302
(OSM/TNF+DEX) - (OSM/TNF+CKF)	CTSL	-1.76268	0.181823	Inf	-2.11905	-1.40631
(OSM/TNF+Link-N) - ctrl	CTSL	2.39634	0.181936	Inf	2.03976	2.75293
(OSM/TNF+Link-N) - (IL6/TNF)	CTSL	1.22199	0.181935	Inf	0.865408	1.57858
(OSM/TNF+Link-N) - (IL6/TNF+CKF)	CTSL	1.59506	0.181854	Inf	1.23863	1.95149
(OSM/TNF+Link-N) - (IL6/TNF+DEX)	CTSL	3.79776	0.181866	Inf	3.44131	4.15421
(OSM/TNF+Link-N) - (IL6/TNF+Link-N)	CTSL	1.48137	0.182141	Inf	1.12438	1.83836
(OSM/TNF+Link-N) - (OSM/TNF)	CTSL	0.248773	0.181809	Inf	-0.107566	0.605113
(OSM/TNF+Link-N) - (OSM/TNF+CKF)	CTSL	0.245689	0.182012	Inf	-0.111047	0.602426
(OSM/TNF+Link-N) - (OSM/TNF+DEX)	CTSL	2.00837	0.181918	Inf	1.65182	2.36492
(IL6/TNF) - ctrl	CTSS	0.434614	0.222451	Inf	-0.00138103	0.87061
(IL6/TNF+CKF) - ctrl	CTSS	0.207638	0.225674	Inf	-0.234675	0.649951
(IL6/TNF+CKF) - (IL6/TNF)	CTSS	-0.226976	0.206634	Inf	-0.631971	0.178018
(IL6/TNF+DEX) - ctrl	CTSS	-0.312277	0.238896	Inf	-0.780504	0.15595
(IL6/TNF+DEX) - (IL6/TNF)	CTSS	-0.746891	0.220404	Inf	-1.17888	-0.314907
(IL6/TNF+DEX) - (IL6/TNF+CKF)	CTSS	-0.519915	0.224247	Inf	-0.959431	-0.0803985
(IL6/TNF+Link-N) - ctrl	CTSS	0.952376	0.225623	Inf	0.510163	1.39459
(IL6/TNF+Link-N) - (IL6/TNF)	CTSS	0.517762	0.206643	Inf	0.112749	0.922775
(IL6/TNF+Link-N) - (IL6/TNF+CKF)	CTSS	0.744738	0.210819	Inf	0.33154	1.15794
(IL6/TNF+Link-N) - (IL6/TNF+DEX)	CTSS	1.26465	0.22449	Inf	0.82466	1.70465
(OSM/TNF) - ctrl	CTSS	0.859823	0.223949	Inf	0.420892	1.29875
(OSM/TNF) - (IL6/TNF)	CTSS	0.425209	0.204555	Inf	0.0242883	0.826129
(OSM/TNF) - (IL6/TNF+CKF)	CTSS	0.652185	0.20854	Inf	0.243455	1.06092
(OSM/TNF) - (IL6/TNF+DEX)	CTSS	1.1721	0.222062	Inf	0.736867	1.60733
(OSM/TNF) - (IL6/TNF+Link-N)	CTSS	-0.0925531	0.208371	Inf	-0.500953	0.315847
(OSM/TNF+CKF) - ctrl	CTSS	0.506358	0.227019	Inf	0.0614097	0.951307
(OSM/TNF+CKF) - (IL6/TNF)	CTSS	0.0717441	0.207282	Inf	-0.334521	0.47801
(OSM/TNF+CKF) - (IL6/TNF+CKF)	CTSS	0.29872	0.211225	Inf	-0.115273	0.712714
(OSM/TNF+CKF) - (IL6/TNF+DEX)	CTSS	0.818635	0.222789	Inf	0.381977	1.25529
(OSM/TNF+CKF) - (IL6/TNF+Link-N)	CTSS	-0.446018	0.211675	Inf	-0.860894	-0.0311421
(OSM/TNF+CKF) - (OSM/TNF)	CTSS	-0.353465	0.209377	Inf	-0.763837	0.0569075
(OSM/TNF+DEX) - ctrl	CTSS	0.198671	0.226436	Inf	-0.245135	0.642477
(OSM/TNF+DEX) - (IL6/TNF)	CTSS	-0.235944	0.207137	Inf	-0.641925	0.170038
(OSM/TNF+DEX) - (IL6/TNF+CKF)	CTSS	-0.00896721	0.210703	Inf	-0.421937	0.404003
(OSM/TNF+DEX) - (IL6/TNF+DEX)	CTSS	0.510948	0.223338	Inf	0.0732126	0.948683
(OSM/TNF+DEX) - (IL6/TNF+Link-N)	CTSS	-0.753705	0.21163	Inf	-1.16849	-0.338918
(OSM/TNF+DEX) - (OSM/TNF)	CTSS	-0.661152	0.209217	Inf	-1.07121	-0.251094
(OSM/TNF+DEX) - (OSM/TNF+CKF)	CTSS	-0.307688	0.210294	Inf	-0.719856	0.104481
(OSM/TNF+Link-N) - ctrl	CTSS	1.05488	0.22254	Inf	0.618706	1.49105
(OSM/TNF+Link-N) - (IL6/TNF)	CTSS	0.620262	0.202637	Inf	0.2231	1.01742
(OSM/TNF+Link-N) - (IL6/TNF+CKF)	CTSS	0.847238	0.206565	Inf	0.442377	1.2521
(OSM/TNF+Link-N) - (IL6/TNF+DEX)	CTSS	1.36715	0.220359	Inf	0.935256	1.79905
(OSM/TNF+Link-N) - (IL6/TNF+Link-N)	CTSS	0.1025	0.206793	Inf	-0.302807	0.507807
(OSM/TNF+Link-N) - (OSM/TNF)	CTSS	0.195053	0.204474	Inf	-0.205708	0.595814
(OSM/TNF+Link-N) - (OSM/TNF+CKF)	CTSS	0.548518	0.207394	Inf	0.142032	0.955003
(OSM/TNF+Link-N) - (OSM/TNF+DEX)	CTSS	0.856205	0.207197	Inf	0.450106	1.2623
(IL6/TNF) - ctrl	CTSZ	0.182105	0.183232	Inf	-0.177023	0.541233
(IL6/TNF+CKF) - ctrl	CTSZ	0.0412322	0.181829	Inf	-0.315147	0.397611
(IL6/TNF+CKF) - (IL6/TNF)	CTSZ	-0.140873	0.183253	Inf	-0.500042	0.218296
(IL6/TNF+DEX) - ctrl	CTSZ	-0.837552	0.181822	Inf	-1.19392	-0.481186
(IL6/TNF+DEX) - (IL6/TNF)	CTSZ	-1.01966	0.183246	Inf	-1.37881	-0.660501
(IL6/TNF+DEX) - (IL6/TNF+CKF)	CTSZ	-0.878784	0.18181	Inf	-1.23512	-0.522444
(IL6/TNF+Link-N) - ctrl	CTSZ	0.213376	0.181857	Inf	-0.143058	0.569809
(IL6/TNF+Link-N) - (IL6/TNF)	CTSZ	0.0312706	0.183278	Inf	-0.327948	0.390489
(IL6/TNF+Link-N) - (IL6/TNF+CKF)	CTSZ	0.172143	0.181941	Inf	-0.184454	0.52874
(IL6/TNF+Link-N) - (IL6/TNF+DEX)	CTSZ	1.05093	0.181922	Inf	0.694367	1.40749
(OSM/TNF) - ctrl	CTSZ	0.00198505	0.181949	Inf	-0.354628	0.358598
(OSM/TNF) - (IL6/TNF)	CTSZ	-0.18012	0.183373	Inf	-0.539524	0.179284
(OSM/TNF) - (IL6/TNF+CKF)	CTSZ	-0.0392472	0.181862	Inf	-0.39569	0.317196
(OSM/TNF) - (IL6/TNF+DEX)	CTSZ	0.839537	0.181875	Inf	0.483068	1.19601
(OSM/TNF) - (IL6/TNF+Link-N)	CTSZ	-0.211391	0.182161	Inf	-0.56842	0.145639
(OSM/TNF+CKF) - ctrl	CTSZ	0.332247	0.181818	Inf	-0.0241086	0.688603
(OSM/TNF+CKF) - (IL6/TNF)	CTSZ	0.150142	0.18324	Inf	-0.209001	0.509286
(OSM/TNF+CKF) - (IL6/TNF+CKF)	CTSZ	0.291015	0.181865	Inf	-0.0654337	0.647464
(OSM/TNF+CKF) - (IL6/TNF+DEX)	CTSZ	1.1698	0.181853	Inf	0.813373	1.52622
(OSM/TNF+CKF) - (IL6/TNF+Link-N)	CTSZ	0.118872	0.181825	Inf	-0.237498	0.475242
(OSM/TNF+CKF) - (OSM/TNF)	CTSZ	0.330262	0.182028	Inf	-0.0265052	0.68703
(OSM/TNF+DEX) - ctrl	CTSZ	-0.379096	0.181809	Inf	-0.735436	-0.0227556
(OSM/TNF+DEX) - (IL6/TNF)	CTSZ	-0.561201	0.183233	Inf	-0.92033	-0.202072
(OSM/TNF+DEX) - (IL6/TNF+CKF)	CTSZ	-0.420328	0.181823	Inf	-0.776693	-0.0639623
(OSM/TNF+DEX) - (IL6/TNF+DEX)	CTSZ	0.458456	0.181817	Inf	0.102101	0.814811
(OSM/TNF+DEX) - (IL6/TNF+Link-N)	CTSZ	-0.592471	0.181869	Inf	-0.948929	-0.236014
(OSM/TNF+DEX) - (OSM/TNF)	CTSZ	-0.381081	0.18193	Inf	-0.737657	-0.0245049
(OSM/TNF+DEX) - (OSM/TNF+CKF)	CTSZ	-0.711343	0.181823	Inf	-1.06771	-0.354976
(OSM/TNF+Link-N) - ctrl	CTSZ	0.43	0.181936	Inf	0.073412	0.786589
(OSM/TNF+Link-N) - (IL6/TNF)	CTSZ	0.247895	0.18336	Inf	-0.111485	0.607275
(OSM/TNF+Link-N) - (IL6/TNF+CKF)	CTSZ	0.388768	0.181854	Inf	0.0323399	0.745196
(OSM/TNF+Link-N) - (IL6/TNF+DEX)	CTSZ	1.26755	0.181866	Inf	0.9111	1.624
(OSM/TNF+Link-N) - (IL6/TNF+Link-N)	CTSZ	0.216625	0.182141	Inf	-0.140365	0.573615
(OSM/TNF+Link-N) - (OSM/TNF)	CTSZ	0.428015	0.181809	Inf	0.0716759	0.784355
(OSM/TNF+Link-N) - (OSM/TNF+CKF)	CTSZ	0.0977529	0.182012	Inf	-0.258984	0.45449
(OSM/TNF+Link-N) - (OSM/TNF+DEX)	CTSZ	0.809096	0.181918	Inf	0.452543	1.16565
(IL6/TNF) - ctrl	CXCL8	1.30058	0.230781	Inf	0.848256	1.7529
(IL6/TNF+CKF) - ctrl	CXCL8	0.840491	0.225012	Inf	0.399475	1.28151
(IL6/TNF+CKF) - (IL6/TNF)	CXCL8	-0.460087	0.204661	Inf	-0.861216	-0.0589584
(IL6/TNF+DEX) - ctrl	CXCL8	0.0877788	0.237968	Inf	-0.378629	0.554187
(IL6/TNF+DEX) - (IL6/TNF)	CXCL8	-1.2128	0.217952	Inf	-1.63998	-0.785622
(IL6/TNF+DEX) - (IL6/TNF+CKF)	CXCL8	-0.752712	0.212098	Inf	-1.16842	-0.337007
(IL6/TNF+Link-N) - ctrl	CXCL8	0.986945	0.232317	Inf	0.531611	1.44228
(IL6/TNF+Link-N) - (IL6/TNF)	CXCL8	-0.313633	0.21092	Inf	-0.727029	0.0997623
(IL6/TNF+Link-N) - (IL6/TNF+CKF)	CXCL8	0.146454	0.205339	Inf	-0.256004	0.548912
(IL6/TNF+Link-N) - (IL6/TNF+DEX)	CXCL8	0.899166	0.217492	Inf	0.472889	1.32544
(OSM/TNF) - ctrl	CXCL8	0.589977	0.227444	Inf	0.144194	1.03576
(OSM/TNF) - (IL6/TNF)	CXCL8	-0.710601	0.207602	Inf	-1.11749	-0.30371
(OSM/TNF) - (IL6/TNF+CKF)	CXCL8	-0.250514	0.201055	Inf	-0.644574	0.143546
(OSM/TNF) - (IL6/TNF+DEX)	CXCL8	0.502198	0.21515	Inf	0.0805118	0.923884
(OSM/TNF) - (IL6/TNF+Link-N)	CXCL8	-0.396968	0.208242	Inf	-0.805114	0.0111782
(OSM/TNF+CKF) - ctrl	CXCL8	0.362803	0.237623	Inf	-0.102929	0.828536
(OSM/TNF+CKF) - (IL6/TNF)	CXCL8	-0.937775	0.222148	Inf	-1.37318	-0.502374
(OSM/TNF+CKF) - (IL6/TNF+CKF)	CXCL8	-0.477688	0.215602	Inf	-0.90026	-0.0551149
(OSM/TNF+CKF) - (IL6/TNF+DEX)	CXCL8	0.275025	0.229943	Inf	-0.175655	0.725704
(OSM/TNF+CKF) - (IL6/TNF+Link-N)	CXCL8	-0.624142	0.225203	Inf	-1.06553	-0.182753
(OSM/TNF+CKF) - (OSM/TNF)	CXCL8	-0.227174	0.21889	Inf	-0.65619	0.201843
(OSM/TNF+DEX) - ctrl	CXCL8	-0.271048	0.236548	Inf	-0.734673	0.192577
(OSM/TNF+DEX) - (IL6/TNF)	CXCL8	-1.57163	0.220491	Inf	-2.00378	-1.13947
(OSM/TNF+DEX) - (IL6/TNF+CKF)	CXCL8	-1.11154	0.214635	Inf	-1.53222	-0.690861
(OSM/TNF+DEX) - (IL6/TNF+DEX)	CXCL8	-0.358827	0.227748	Inf	-0.805204	0.0875509
(OSM/TNF+DEX) - (IL6/TNF+Link-N)	CXCL8	-1.25799	0.220871	Inf	-1.69089	-0.825093
(OSM/TNF+DEX) - (OSM/TNF)	CXCL8	-0.861025	0.217174	Inf	-1.28668	-0.435372
(OSM/TNF+DEX) - (OSM/TNF+CKF)	CXCL8	-0.633851	0.229891	Inf	-1.08443	-0.183273
(OSM/TNF+Link-N) - ctrl	CXCL8	0.907647	0.224729	Inf	0.467188	1.34811
(OSM/TNF+Link-N) - (IL6/TNF)	CXCL8	-0.392931	0.205213	Inf	-0.795142	0.00927962
(OSM/TNF+Link-N) - (IL6/TNF+CKF)	CXCL8	0.0671563	0.197539	Inf	-0.320013	0.454326
(OSM/TNF+Link-N) - (IL6/TNF+DEX)	CXCL8	0.819868	0.212819	Inf	0.402751	1.23699
(OSM/TNF+Link-N) - (IL6/TNF+Link-N)	CXCL8	-0.0792978	0.204396	Inf	-0.479906	0.32131
(OSM/TNF+Link-N) - (OSM/TNF)	CXCL8	0.31767	0.201473	Inf	-0.0772098	0.71255
(OSM/TNF+Link-N) - (OSM/TNF+CKF)	CXCL8	0.544844	0.214974	Inf	0.123503	0.966184
(OSM/TNF+Link-N) - (OSM/TNF+DEX)	CXCL8	1.1787	0.214508	Inf	0.758267	1.59912
(IL6/TNF) - ctrl	IL6	3.4816	0.189632	Inf	3.10992	3.85327
(IL6/TNF+CKF) - ctrl	IL6	3.07041	0.189638	Inf	2.69872	3.44209
(IL6/TNF+CKF) - (IL6/TNF)	IL6	-0.411188	0.181829	Inf	-0.767566	-0.0548098
(IL6/TNF+DEX) - ctrl	IL6	2.79694	0.189634	Inf	2.42526	3.16861
(IL6/TNF+DEX) - (IL6/TNF)	IL6	-0.684657	0.181822	Inf	-1.04102	-0.328292
(IL6/TNF+DEX) - (IL6/TNF+CKF)	IL6	-0.273469	0.18181	Inf	-0.629809	0.0828714
(IL6/TNF+Link-N) - ctrl	IL6	3.22505	0.189699	Inf	2.85325	3.59686
(IL6/TNF+Link-N) - (IL6/TNF)	IL6	-0.256541	0.181858	Inf	-0.612975	0.0998937
(IL6/TNF+Link-N) - (IL6/TNF+CKF)	IL6	0.154647	0.181941	Inf	-0.20195	0.511244
(IL6/TNF+Link-N) - (IL6/TNF+DEX)	IL6	0.428116	0.181922	Inf	0.0715552	0.784677
(OSM/TNF) - ctrl	IL6	1.68627	0.189731	Inf	1.3144	2.05813
(OSM/TNF) - (IL6/TNF)	IL6	-1.79533	0.181948	Inf	-2.15194	-1.43872
(OSM/TNF) - (IL6/TNF+CKF)	IL6	-1.38414	0.181862	Inf	-1.74058	-1.0277
(OSM/TNF) - (IL6/TNF+DEX)	IL6	-1.11067	0.181875	Inf	-1.46714	-0.754203
(OSM/TNF) - (IL6/TNF+Link-N)	IL6	-1.53879	0.182161	Inf	-1.89582	-1.18176
(OSM/TNF+CKF) - ctrl	IL6	1.73749	0.189649	Inf	1.36578	2.10919
(OSM/TNF+CKF) - (IL6/TNF)	IL6	-1.74411	0.181818	Inf	-2.10046	-1.38775
(OSM/TNF+CKF) - (IL6/TNF+CKF)	IL6	-1.33292	0.181865	Inf	-1.68937	-0.976471
(OSM/TNF+CKF) - (IL6/TNF+DEX)	IL6	-1.05945	0.181853	Inf	-1.41588	-0.703025
(OSM/TNF+CKF) - (IL6/TNF+Link-N)	IL6	-1.48757	0.181825	Inf	-1.84394	-1.1312
(OSM/TNF+CKF) - (OSM/TNF)	IL6	0.05122	0.182028	Inf	-0.305548	0.407988
(OSM/TNF+DEX) - ctrl	IL6	-0.80923	0.19226	Inf	-1.18605	-0.432407
(OSM/TNF+DEX) - (IL6/TNF)	IL6	-4.29083	0.184648	Inf	-4.65273	-3.92892
(OSM/TNF+DEX) - (IL6/TNF+CKF)	IL6	-3.87964	0.184655	Inf	-4.24156	-3.51772
(OSM/TNF+DEX) - (IL6/TNF+DEX)	IL6	-3.60617	0.184651	Inf	-3.96808	-3.24426
(OSM/TNF+DEX) - (IL6/TNF+Link-N)	IL6	-4.03428	0.184715	Inf	-4.39632	-3.67225
(OSM/TNF+DEX) - (OSM/TNF)	IL6	-2.4955	0.184752	Inf	-2.8576	-2.13339
(OSM/TNF+DEX) - (OSM/TNF+CKF)	IL6	-2.54672	0.184665	Inf	-2.90865	-2.18478
(OSM/TNF+Link-N) - ctrl	IL6	1.8864	0.18972	Inf	1.51456	2.25825
(OSM/TNF+Link-N) - (IL6/TNF)	IL6	-1.59519	0.181935	Inf	-1.95178	-1.2386
(OSM/TNF+Link-N) - (IL6/TNF+CKF)	IL6	-1.184	0.181854	Inf	-1.54043	-0.827575
(OSM/TNF+Link-N) - (IL6/TNF+DEX)	IL6	-0.910534	0.181866	Inf	-1.26699	-0.554083
(OSM/TNF+Link-N) - (IL6/TNF+Link-N)	IL6	-1.33865	0.182141	Inf	-1.69564	-0.981661
(OSM/TNF+Link-N) - (OSM/TNF)	IL6	0.200137	0.181809	Inf	-0.156203	0.556476
(OSM/TNF+Link-N) - (OSM/TNF+CKF)	IL6	0.148917	0.182012	Inf	-0.20782	0.505653
(OSM/TNF+Link-N) - (OSM/TNF+DEX)	IL6	2.69563	0.184741	Inf	2.33355	3.05772
(IL6/TNF) - ctrl	MMP1	2.1732	0.181809	Inf	1.81686	2.52954
(IL6/TNF+CKF) - ctrl	MMP1	1.99201	0.181829	Inf	1.63563	2.34839
(IL6/TNF+CKF) - (IL6/TNF)	MMP1	-0.181191	0.181829	Inf	-0.53757	0.175187
(IL6/TNF+DEX) - ctrl	MMP1	-1.79702	0.181822	Inf	-2.15339	-1.44066
(IL6/TNF+DEX) - (IL6/TNF)	MMP1	-3.97022	0.181822	Inf	-4.32659	-3.61386
(IL6/TNF+DEX) - (IL6/TNF+CKF)	MMP1	-3.78903	0.18181	Inf	-4.14537	-3.43269
(IL6/TNF+Link-N) - ctrl	MMP1	2.31082	0.181857	Inf	1.95438	2.66725
(IL6/TNF+Link-N) - (IL6/TNF)	MMP1	0.137617	0.181858	Inf	-0.218818	0.494051
(IL6/TNF+Link-N) - (IL6/TNF+CKF)	MMP1	0.318808	0.181941	Inf	-0.0377889	0.675405
(IL6/TNF+Link-N) - (IL6/TNF+DEX)	MMP1	4.10784	0.181922	Inf	3.75128	4.4644
(OSM/TNF) - ctrl	MMP1	2.77639	0.181949	Inf	2.41977	3.133
(OSM/TNF) - (IL6/TNF)	MMP1	0.603185	0.181948	Inf	0.246574	0.959796
(OSM/TNF) - (IL6/TNF+CKF)	MMP1	0.784376	0.181862	Inf	0.427933	1.14082
(OSM/TNF) - (IL6/TNF+DEX)	MMP1	4.57341	0.181875	Inf	4.21694	4.92988
(OSM/TNF) - (IL6/TNF+Link-N)	MMP1	0.465568	0.182161	Inf	0.108539	0.822598
(OSM/TNF+CKF) - ctrl	MMP1	2.98737	0.181818	Inf	2.63101	3.34372
(OSM/TNF+CKF) - (IL6/TNF)	MMP1	0.814166	0.181818	Inf	0.45781	1.17052
(OSM/TNF+CKF) - (IL6/TNF+CKF)	MMP1	0.995358	0.181865	Inf	0.638909	1.35181
(OSM/TNF+CKF) - (IL6/TNF+DEX)	MMP1	4.78439	0.181853	Inf	4.42797	5.14082
(OSM/TNF+CKF) - (IL6/TNF+Link-N)	MMP1	0.67655	0.181825	Inf	0.32018	1.03292
(OSM/TNF+CKF) - (OSM/TNF)	MMP1	0.210981	0.182028	Inf	-0.145786	0.567749
(OSM/TNF+DEX) - ctrl	MMP1	-0.312856	0.181809	Inf	-0.669196	0.0434841
(OSM/TNF+DEX) - (IL6/TNF)	MMP1	-2.48606	0.181809	Inf	-2.8424	-2.12972
(OSM/TNF+DEX) - (IL6/TNF+CKF)	MMP1	-2.30487	0.181823	Inf	-2.66123	-1.9485
(OSM/TNF+DEX) - (IL6/TNF+DEX)	MMP1	1.48417	0.181817	Inf	1.12781	1.84052
(OSM/TNF+DEX) - (IL6/TNF+Link-N)	MMP1	-2.62367	0.181869	Inf	-2.98013	-2.26722
(OSM/TNF+DEX) - (OSM/TNF)	MMP1	-3.08924	0.18193	Inf	-3.44582	-2.73267
(OSM/TNF+DEX) - (OSM/TNF+CKF)	MMP1	-3.30022	0.181823	Inf	-3.65659	-2.94386
(OSM/TNF+Link-N) - ctrl	MMP1	2.83444	0.181936	Inf	2.47785	3.19103
(OSM/TNF+Link-N) - (IL6/TNF)	MMP1	0.66124	0.181935	Inf	0.304653	1.01783
(OSM/TNF+Link-N) - (IL6/TNF+CKF)	MMP1	0.842431	0.181854	Inf	0.486003	1.19886
(OSM/TNF+Link-N) - (IL6/TNF+DEX)	MMP1	4.63146	0.181866	Inf	4.27501	4.98792
(OSM/TNF+Link-N) - (IL6/TNF+Link-N)	MMP1	0.523623	0.182141	Inf	0.166633	0.880613
(OSM/TNF+Link-N) - (OSM/TNF)	MMP1	0.058055	0.181809	Inf	-0.298284	0.414394
(OSM/TNF+Link-N) - (OSM/TNF+CKF)	MMP1	-0.152926	0.182012	Inf	-0.509663	0.20381
(OSM/TNF+Link-N) - (OSM/TNF+DEX)	MMP1	3.1473	0.181918	Inf	2.79074	3.50385
(IL6/TNF) - ctrl	MMP10	0.64161	0.181809	Inf	0.285271	0.997949
(IL6/TNF+CKF) - ctrl	MMP10	0.480091	0.181829	Inf	0.123712	0.83647
(IL6/TNF+CKF) - (IL6/TNF)	MMP10	-0.161519	0.181829	Inf	-0.517897	0.19486
(IL6/TNF+DEX) - ctrl	MMP10	0.591466	0.181822	Inf	0.2351	0.947831
(IL6/TNF+DEX) - (IL6/TNF)	MMP10	-0.0501444	0.181822	Inf	-0.406509	0.306221
(IL6/TNF+DEX) - (IL6/TNF+CKF)	MMP10	0.111374	0.18181	Inf	-0.244966	0.467714
(IL6/TNF+Link-N) - ctrl	MMP10	0.635302	0.181857	Inf	0.278869	0.991736
(IL6/TNF+Link-N) - (IL6/TNF)	MMP10	-0.00630764	0.181858	Inf	-0.362742	0.350127
(IL6/TNF+Link-N) - (IL6/TNF+CKF)	MMP10	0.155211	0.181941	Inf	-0.201386	0.511808
(IL6/TNF+Link-N) - (IL6/TNF+DEX)	MMP10	0.0438367	0.181922	Inf	-0.312724	0.400398
(OSM/TNF) - ctrl	MMP10	0.450547	0.181949	Inf	0.0939345	0.80716
(OSM/TNF) - (IL6/TNF)	MMP10	-0.191062	0.181948	Inf	-0.547674	0.165549
(OSM/TNF) - (IL6/TNF+CKF)	MMP10	-0.0295438	0.181862	Inf	-0.385987	0.326899
(OSM/TNF) - (IL6/TNF+DEX)	MMP10	-0.140918	0.181875	Inf	-0.497386	0.21555
(OSM/TNF) - (IL6/TNF+Link-N)	MMP10	-0.184755	0.182161	Inf	-0.541784	0.172274
(OSM/TNF+CKF) - ctrl	MMP10	0.513263	0.181818	Inf	0.156907	0.869619
(OSM/TNF+CKF) - (IL6/TNF)	MMP10	-0.128347	0.181818	Inf	-0.484703	0.22801
(OSM/TNF+CKF) - (IL6/TNF+CKF)	MMP10	0.0331719	0.181865	Inf	-0.323277	0.389621
(OSM/TNF+CKF) - (IL6/TNF+DEX)	MMP10	-0.0782025	0.181853	Inf	-0.434628	0.278223
(OSM/TNF+CKF) - (IL6/TNF+Link-N)	MMP10	-0.122039	0.181825	Inf	-0.478409	0.234331
(OSM/TNF+CKF) - (OSM/TNF)	MMP10	0.0627157	0.182028	Inf	-0.294052	0.419483
(OSM/TNF+DEX) - ctrl	MMP10	0.378932	0.181809	Inf	0.022592	0.735272
(OSM/TNF+DEX) - (IL6/TNF)	MMP10	-0.262678	0.181809	Inf	-0.619018	0.0936621
(OSM/TNF+DEX) - (IL6/TNF+CKF)	MMP10	-0.101159	0.181823	Inf	-0.457525	0.255206
(OSM/TNF+DEX) - (IL6/TNF+DEX)	MMP10	-0.212533	0.181817	Inf	-0.568888	0.143821
(OSM/TNF+DEX) - (IL6/TNF+Link-N)	MMP10	-0.25637	0.181869	Inf	-0.612827	0.100087
(OSM/TNF+DEX) - (OSM/TNF)	MMP10	-0.0716153	0.18193	Inf	-0.428191	0.28496
(OSM/TNF+DEX) - (OSM/TNF+CKF)	MMP10	-0.134331	0.181823	Inf	-0.490698	0.222036
(OSM/TNF+Link-N) - ctrl	MMP10	0.638914	0.181936	Inf	0.282325	0.995502
(OSM/TNF+Link-N) - (IL6/TNF)	MMP10	-0.00269625	0.181935	Inf	-0.359283	0.35389
(OSM/TNF+Link-N) - (IL6/TNF+CKF)	MMP10	0.158822	0.181854	Inf	-0.197606	0.515251
(OSM/TNF+Link-N) - (IL6/TNF+DEX)	MMP10	0.0474481	0.181866	Inf	-0.309003	0.4039
(OSM/TNF+Link-N) - (IL6/TNF+Link-N)	MMP10	0.00361139	0.182141	Inf	-0.353379	0.360601
(OSM/TNF+Link-N) - (OSM/TNF)	MMP10	0.188366	0.181809	Inf	-0.167973	0.544706
(OSM/TNF+Link-N) - (OSM/TNF+CKF)	MMP10	0.125651	0.182012	Inf	-0.231086	0.482387
(OSM/TNF+Link-N) - (OSM/TNF+DEX)	MMP10	0.259982	0.181918	Inf	-0.0965715	0.616535
(IL6/TNF) - ctrl	MMP13	1.76921	0.196218	Inf	1.38463	2.15379
(IL6/TNF+CKF) - ctrl	MMP13	1.44268	0.191285	Inf	1.06777	1.81759
(IL6/TNF+CKF) - (IL6/TNF)	MMP13	-0.326535	0.18669	Inf	-0.69244	0.0393707
(IL6/TNF+DEX) - ctrl	MMP13	-0.746728	0.231269	Inf	-1.20001	-0.293448
(IL6/TNF+DEX) - (IL6/TNF)	MMP13	-2.51594	0.22505	Inf	-2.95703	-2.07485
(IL6/TNF+DEX) - (IL6/TNF+CKF)	MMP13	-2.18941	0.222656	Inf	-2.6258	-1.75301
(IL6/TNF+Link-N) - ctrl	MMP13	0.987979	0.19898	Inf	0.597986	1.37797
(IL6/TNF+Link-N) - (IL6/TNF)	MMP13	-0.781234	0.193678	Inf	-1.16084	-0.401632
(IL6/TNF+Link-N) - (IL6/TNF+CKF)	MMP13	-0.4547	0.18973	Inf	-0.826563	-0.0828364
(IL6/TNF+Link-N) - (IL6/TNF+DEX)	MMP13	1.73471	0.228449	Inf	1.28696	2.18246
(OSM/TNF) - ctrl	MMP13	3.19501	0.193003	Inf	2.81673	3.57329
(OSM/TNF) - (IL6/TNF)	MMP13	1.4258	0.187619	Inf	1.05807	1.79352
(OSM/TNF) - (IL6/TNF+CKF)	MMP13	1.75233	0.183425	Inf	1.39283	2.11184
(OSM/TNF) - (IL6/TNF+DEX)	MMP13	3.94174	0.223511	Inf	3.50366	4.37981
(OSM/TNF) - (IL6/TNF+Link-N)	MMP13	2.20703	0.190908	Inf	1.83286	2.5812
(OSM/TNF+CKF) - ctrl	MMP13	3.62006	0.1945	Inf	3.23885	4.00127
(OSM/TNF+CKF) - (IL6/TNF)	MMP13	1.85085	0.1886	Inf	1.4812	2.22049
(OSM/TNF+CKF) - (IL6/TNF+CKF)	MMP13	2.17738	0.184999	Inf	1.81479	2.53997
(OSM/TNF+CKF) - (IL6/TNF+DEX)	MMP13	4.36679	0.22406	Inf	3.92764	4.80594
(OSM/TNF+CKF) - (IL6/TNF+Link-N)	MMP13	2.63208	0.192212	Inf	2.25535	3.00881
(OSM/TNF+CKF) - (OSM/TNF)	MMP13	0.425049	0.186191	Inf	0.0601206	0.789977
(OSM/TNF+DEX) - ctrl	MMP13	0.854932	0.203228	Inf	0.456613	1.25325
(OSM/TNF+DEX) - (IL6/TNF)	MMP13	-0.914281	0.19682	Inf	-1.30004	-0.528521
(OSM/TNF+DEX) - (IL6/TNF+CKF)	MMP13	-0.587747	0.193949	Inf	-0.96788	-0.207614
(OSM/TNF+DEX) - (IL6/TNF+DEX)	MMP13	1.60166	0.230294	Inf	1.15029	2.05303
(OSM/TNF+DEX) - (IL6/TNF+Link-N)	MMP13	-0.133047	0.200643	Inf	-0.526299	0.260206
(OSM/TNF+DEX) - (OSM/TNF)	MMP13	-2.34008	0.194882	Inf	-2.72204	-1.95812
(OSM/TNF+DEX) - (OSM/TNF+CKF)	MMP13	-2.76513	0.19565	Inf	-3.14859	-2.38166
(OSM/TNF+Link-N) - ctrl	MMP13	3.81511	0.194576	Inf	3.43375	4.19648
(OSM/TNF+Link-N) - (IL6/TNF)	MMP13	2.0459	0.188737	Inf	1.67598	2.41582
(OSM/TNF+Link-N) - (IL6/TNF+CKF)	MMP13	2.37244	0.184988	Inf	2.00987	2.73501
(OSM/TNF+Link-N) - (IL6/TNF+DEX)	MMP13	4.56184	0.224297	Inf	4.12223	5.00146
(OSM/TNF+Link-N) - (IL6/TNF+Link-N)	MMP13	2.82714	0.192505	Inf	2.44983	3.20444
(OSM/TNF+Link-N) - (OSM/TNF)	MMP13	0.620104	0.185971	Inf	0.255608	0.984601
(OSM/TNF+Link-N) - (OSM/TNF+CKF)	MMP13	0.195056	0.187284	Inf	-0.172014	0.562125
(OSM/TNF+Link-N) - (OSM/TNF+DEX)	MMP13	2.96018	0.195811	Inf	2.5764	3.34396
(IL6/TNF) - ctrl	MMP14	1.3334	0.200956	Inf	0.93953	1.72726
(IL6/TNF+CKF) - ctrl	MMP14	0.92761	0.201084	Inf	0.533492	1.32173
(IL6/TNF+CKF) - (IL6/TNF)	MMP14	-0.405786	0.202772	Inf	-0.803212	-0.00836092
(IL6/TNF+DEX) - ctrl	MMP14	-0.698468	0.199162	Inf	-1.08882	-0.308118
(IL6/TNF+DEX) - (IL6/TNF)	MMP14	-2.03186	0.200955	Inf	-2.42573	-1.638
(IL6/TNF+DEX) - (IL6/TNF+CKF)	MMP14	-1.62608	0.201086	Inf	-2.0202	-1.23196
(IL6/TNF+Link-N) - ctrl	MMP14	1.20527	0.20102	Inf	0.811281	1.59927
(IL6/TNF+Link-N) - (IL6/TNF)	MMP14	-0.128123	0.202733	Inf	-0.525472	0.269226
(IL6/TNF+Link-N) - (IL6/TNF+CKF)	MMP14	0.277663	0.203077	Inf	-0.120361	0.675688
(IL6/TNF+Link-N) - (IL6/TNF+DEX)	MMP14	1.90374	0.201017	Inf	1.50975	2.29773
(OSM/TNF) - ctrl	MMP14	1.34458	0.201183	Inf	0.950271	1.73889
(OSM/TNF) - (IL6/TNF)	MMP14	0.0111865	0.202883	Inf	-0.386457	0.40883
(OSM/TNF) - (IL6/TNF+CKF)	MMP14	0.416973	0.202595	Inf	0.0198943	0.814051
(OSM/TNF) - (IL6/TNF+DEX)	MMP14	2.04305	0.201187	Inf	1.64873	2.43737
(OSM/TNF) - (IL6/TNF+Link-N)	MMP14	0.139309	0.203263	Inf	-0.259079	0.537697
(OSM/TNF+CKF) - ctrl	MMP14	1.93902	0.201032	Inf	1.545	2.33303
(OSM/TNF+CKF) - (IL6/TNF)	MMP14	0.605621	0.202845	Inf	0.208051	1.00319
(OSM/TNF+CKF) - (IL6/TNF+CKF)	MMP14	1.01141	0.202958	Inf	0.613618	1.4092
(OSM/TNF+CKF) - (IL6/TNF+DEX)	MMP14	2.63748	0.201031	Inf	2.24347	3.0315
(OSM/TNF+CKF) - (IL6/TNF+Link-N)	MMP14	0.733744	0.202872	Inf	0.336122	1.13137
(OSM/TNF+CKF) - (OSM/TNF)	MMP14	0.594434	0.203085	Inf	0.196396	0.992473
(OSM/TNF+DEX) - ctrl	MMP14	-0.460532	0.199162	Inf	-0.850882	-0.0701826
(OSM/TNF+DEX) - (IL6/TNF)	MMP14	-1.79393	0.200955	Inf	-2.18779	-1.40006
(OSM/TNF+DEX) - (IL6/TNF+CKF)	MMP14	-1.38814	0.201087	Inf	-1.78227	-0.994019
(OSM/TNF+DEX) - (IL6/TNF+DEX)	MMP14	0.237936	0.199162	Inf	-0.152414	0.628285
(OSM/TNF+DEX) - (IL6/TNF+Link-N)	MMP14	-1.66581	0.201016	Inf	-2.05979	-1.27182
(OSM/TNF+DEX) - (OSM/TNF)	MMP14	-1.80511	0.201188	Inf	-2.19944	-1.41079
(OSM/TNF+DEX) - (OSM/TNF+CKF)	MMP14	-2.39955	0.201031	Inf	-2.79356	-2.00554
(OSM/TNF+Link-N) - ctrl	MMP14	0.809918	0.1993	Inf	0.419296	1.20054
(OSM/TNF+Link-N) - (IL6/TNF)	MMP14	-0.523478	0.201122	Inf	-0.91767	-0.129287
(OSM/TNF+Link-N) - (IL6/TNF+CKF)	MMP14	-0.117692	0.201068	Inf	-0.511777	0.276393
(OSM/TNF+Link-N) - (IL6/TNF+DEX)	MMP14	1.50839	0.199305	Inf	1.11776	1.89902
(OSM/TNF+Link-N) - (IL6/TNF+Link-N)	MMP14	-0.395356	0.201351	Inf	-0.789996	-0.000715127
(OSM/TNF+Link-N) - (OSM/TNF)	MMP14	-0.534665	0.201041	Inf	-0.928698	-0.140632
(OSM/TNF+Link-N) - (OSM/TNF+CKF)	MMP14	-1.1291	0.201233	Inf	-1.52351	-0.73469
(OSM/TNF+Link-N) - (OSM/TNF+DEX)	MMP14	1.27045	0.199306	Inf	0.879818	1.66108
(IL6/TNF) - ctrl	MMP2	0.238186	0.181809	Inf	-0.118153	0.594525
(IL6/TNF+CKF) - ctrl	MMP2	0.220381	0.181829	Inf	-0.135998	0.57676
(IL6/TNF+CKF) - (IL6/TNF)	MMP2	-0.0178053	0.181829	Inf	-0.374184	0.338573
(IL6/TNF+DEX) - ctrl	MMP2	0.635286	0.181822	Inf	0.278921	0.991652
(IL6/TNF+DEX) - (IL6/TNF)	MMP2	0.3971	0.181822	Inf	0.0407354	0.753465
(IL6/TNF+DEX) - (IL6/TNF+CKF)	MMP2	0.414906	0.18181	Inf	0.0585657	0.771246
(IL6/TNF+Link-N) - ctrl	MMP2	0.307016	0.181857	Inf	-0.0494171	0.66345
(IL6/TNF+Link-N) - (IL6/TNF)	MMP2	0.0688303	0.181858	Inf	-0.287604	0.425265
(IL6/TNF+Link-N) - (IL6/TNF+CKF)	MMP2	0.0866356	0.181941	Inf	-0.269961	0.443233
(IL6/TNF+Link-N) - (IL6/TNF+DEX)	MMP2	-0.32827	0.181922	Inf	-0.684831	0.0282908
(OSM/TNF) - ctrl	MMP2	-0.502558	0.181949	Inf	-0.85917	-0.145945
(OSM/TNF) - (IL6/TNF)	MMP2	-0.740744	0.181948	Inf	-1.09735	-0.384132
(OSM/TNF) - (IL6/TNF+CKF)	MMP2	-0.722938	0.181862	Inf	-1.07938	-0.366495
(OSM/TNF) - (IL6/TNF+DEX)	MMP2	-1.13784	0.181875	Inf	-1.49431	-0.781376
(OSM/TNF) - (IL6/TNF+Link-N)	MMP2	-0.809574	0.182161	Inf	-1.1666	-0.452545
(OSM/TNF+CKF) - ctrl	MMP2	-0.207393	0.181818	Inf	-0.563749	0.148963
(OSM/TNF+CKF) - (IL6/TNF)	MMP2	-0.445579	0.181818	Inf	-0.801936	-0.0892229
(OSM/TNF+CKF) - (IL6/TNF+CKF)	MMP2	-0.427774	0.181865	Inf	-0.784223	-0.0713251
(OSM/TNF+CKF) - (IL6/TNF+DEX)	MMP2	-0.84268	0.181853	Inf	-1.19911	-0.486254
(OSM/TNF+CKF) - (IL6/TNF+Link-N)	MMP2	-0.51441	0.181825	Inf	-0.870779	-0.15804
(OSM/TNF+CKF) - (OSM/TNF)	MMP2	0.295164	0.182028	Inf	-0.0616034	0.651932
(OSM/TNF+DEX) - ctrl	MMP2	0.769423	0.181809	Inf	0.413083	1.12576
(OSM/TNF+DEX) - (IL6/TNF)	MMP2	0.531237	0.181809	Inf	0.174897	0.887577
(OSM/TNF+DEX) - (IL6/TNF+CKF)	MMP2	0.549042	0.181823	Inf	0.192677	0.905408
(OSM/TNF+DEX) - (IL6/TNF+DEX)	MMP2	0.134137	0.181817	Inf	-0.222218	0.490491
(OSM/TNF+DEX) - (IL6/TNF+Link-N)	MMP2	0.462407	0.181869	Inf	0.105949	0.818864
(OSM/TNF+DEX) - (OSM/TNF)	MMP2	1.27198	0.18193	Inf	0.915405	1.62856
(OSM/TNF+DEX) - (OSM/TNF+CKF)	MMP2	0.976816	0.181823	Inf	0.620449	1.33318
(OSM/TNF+Link-N) - ctrl	MMP2	-0.0937988	0.181936	Inf	-0.450387	0.262789
(OSM/TNF+Link-N) - (IL6/TNF)	MMP2	-0.331985	0.181935	Inf	-0.688571	0.0246018
(OSM/TNF+Link-N) - (IL6/TNF+CKF)	MMP2	-0.314179	0.181854	Inf	-0.670608	0.0422488
(OSM/TNF+Link-N) - (IL6/TNF+DEX)	MMP2	-0.729085	0.181866	Inf	-1.08554	-0.372634
(OSM/TNF+Link-N) - (IL6/TNF+Link-N)	MMP2	-0.400815	0.182141	Inf	-0.757805	-0.0438251
(OSM/TNF+Link-N) - (OSM/TNF)	MMP2	0.408759	0.181809	Inf	0.0524195	0.765098
(OSM/TNF+Link-N) - (OSM/TNF+CKF)	MMP2	0.113595	0.182012	Inf	-0.243142	0.470331
(OSM/TNF+Link-N) - (OSM/TNF+DEX)	MMP2	-0.863222	0.181918	Inf	-1.21977	-0.506669
(IL6/TNF) - ctrl	MMP3	0.757683	0.181809	Inf	0.401344	1.11402
(IL6/TNF+CKF) - ctrl	MMP3	0.866987	0.181829	Inf	0.510608	1.22337
(IL6/TNF+CKF) - (IL6/TNF)	MMP3	0.109304	0.181829	Inf	-0.247074	0.465682
(IL6/TNF+DEX) - ctrl	MMP3	0.975458	0.181822	Inf	0.619093	1.33182
(IL6/TNF+DEX) - (IL6/TNF)	MMP3	0.217775	0.181822	Inf	-0.13859	0.57414
(IL6/TNF+DEX) - (IL6/TNF+CKF)	MMP3	0.108471	0.18181	Inf	-0.247869	0.464811
(IL6/TNF+Link-N) - ctrl	MMP3	0.477618	0.181857	Inf	0.121185	0.834052
(IL6/TNF+Link-N) - (IL6/TNF)	MMP3	-0.280065	0.181858	Inf	-0.636499	0.0763697
(IL6/TNF+Link-N) - (IL6/TNF+CKF)	MMP3	-0.389369	0.181941	Inf	-0.745966	-0.0327718
(IL6/TNF+Link-N) - (IL6/TNF+DEX)	MMP3	-0.49784	0.181922	Inf	-0.854401	-0.141279
(OSM/TNF) - ctrl	MMP3	0.857056	0.181949	Inf	0.500443	1.21367
(OSM/TNF) - (IL6/TNF)	MMP3	0.0993727	0.181948	Inf	-0.257238	0.455984
(OSM/TNF) - (IL6/TNF+CKF)	MMP3	-0.00993128	0.181862	Inf	-0.366374	0.346512
(OSM/TNF) - (IL6/TNF+DEX)	MMP3	-0.118403	0.181875	Inf	-0.474871	0.238066
(OSM/TNF) - (IL6/TNF+Link-N)	MMP3	0.379437	0.182161	Inf	0.0224082	0.736467
(OSM/TNF+CKF) - ctrl	MMP3	0.874354	0.181818	Inf	0.517998	1.23071
(OSM/TNF+CKF) - (IL6/TNF)	MMP3	0.116671	0.181818	Inf	-0.239686	0.473027
(OSM/TNF+CKF) - (IL6/TNF+CKF)	MMP3	0.00736682	0.181865	Inf	-0.349082	0.363816
(OSM/TNF+CKF) - (IL6/TNF+DEX)	MMP3	-0.101105	0.181853	Inf	-0.45753	0.255321
(OSM/TNF+CKF) - (IL6/TNF+Link-N)	MMP3	0.396736	0.181825	Inf	0.0403657	0.753105
(OSM/TNF+CKF) - (OSM/TNF)	MMP3	0.0172981	0.182028	Inf	-0.33947	0.374066
(OSM/TNF+DEX) - ctrl	MMP3	0.661468	0.181809	Inf	0.305128	1.01781
(OSM/TNF+DEX) - (IL6/TNF)	MMP3	-0.0962149	0.181809	Inf	-0.452555	0.260125
(OSM/TNF+DEX) - (IL6/TNF+CKF)	MMP3	-0.205519	0.181823	Inf	-0.561884	0.150847
(OSM/TNF+DEX) - (IL6/TNF+DEX)	MMP3	-0.31399	0.181817	Inf	-0.670345	0.0423646
(OSM/TNF+DEX) - (IL6/TNF+Link-N)	MMP3	0.18385	0.181869	Inf	-0.172607	0.540307
(OSM/TNF+DEX) - (OSM/TNF)	MMP3	-0.195588	0.18193	Inf	-0.552163	0.160988
(OSM/TNF+DEX) - (OSM/TNF+CKF)	MMP3	-0.212886	0.181823	Inf	-0.569253	0.143481
(OSM/TNF+Link-N) - ctrl	MMP3	0.953713	0.181936	Inf	0.597125	1.3103
(OSM/TNF+Link-N) - (IL6/TNF)	MMP3	0.19603	0.181935	Inf	-0.160556	0.552617
(OSM/TNF+Link-N) - (IL6/TNF+CKF)	MMP3	0.0867263	0.181854	Inf	-0.269702	0.443154
(OSM/TNF+Link-N) - (IL6/TNF+DEX)	MMP3	-0.0217451	0.181866	Inf	-0.378197	0.334706
(OSM/TNF+Link-N) - (IL6/TNF+Link-N)	MMP3	0.476095	0.182141	Inf	0.119105	0.833085
(OSM/TNF+Link-N) - (OSM/TNF)	MMP3	0.0966576	0.181809	Inf	-0.259682	0.452997
(OSM/TNF+Link-N) - (OSM/TNF+CKF)	MMP3	0.0793595	0.182012	Inf	-0.277377	0.436096
(OSM/TNF+Link-N) - (OSM/TNF+DEX)	MMP3	0.292245	0.181918	Inf	-0.0643079	0.648798
(IL6/TNF) - ctrl	PTX3	1.07791	0.187811	Inf	0.709806	1.44601
(IL6/TNF+CKF) - ctrl	PTX3	0.825363	0.190691	Inf	0.451615	1.19911
(IL6/TNF+CKF) - (IL6/TNF)	PTX3	-0.252545	0.184735	Inf	-0.61462	0.10953
(IL6/TNF+DEX) - ctrl	PTX3	4.30414	0.187819	Inf	3.93602	4.67226
(IL6/TNF+DEX) - (IL6/TNF)	PTX3	3.22623	0.181822	Inf	2.86987	3.5826
(IL6/TNF+DEX) - (IL6/TNF+CKF)	PTX3	3.47878	0.184716	Inf	3.11674	3.84081
(IL6/TNF+Link-N) - ctrl	PTX3	0.518191	0.190732	Inf	0.144363	0.892019
(IL6/TNF+Link-N) - (IL6/TNF)	PTX3	-0.559717	0.184688	Inf	-0.9217	-0.197734
(IL6/TNF+Link-N) - (IL6/TNF+CKF)	PTX3	-0.307172	0.187621	Inf	-0.674902	0.0605584
(IL6/TNF+Link-N) - (IL6/TNF+DEX)	PTX3	-3.78595	0.18474	Inf	-4.14803	-3.42387
(OSM/TNF) - ctrl	PTX3	0.841769	0.187929	Inf	0.473435	1.2101
(OSM/TNF) - (IL6/TNF)	PTX3	-0.236139	0.181948	Inf	-0.59275	0.120472
(OSM/TNF) - (IL6/TNF+CKF)	PTX3	0.0164062	0.184767	Inf	-0.345731	0.378544
(OSM/TNF) - (IL6/TNF+DEX)	PTX3	-3.46237	0.181875	Inf	-3.81884	-3.1059
(OSM/TNF) - (IL6/TNF+Link-N)	PTX3	0.323578	0.184948	Inf	-0.0389134	0.68607
(OSM/TNF+CKF) - ctrl	PTX3	0.659361	0.191725	Inf	0.283587	1.03513
(OSM/TNF+CKF) - (IL6/TNF)	PTX3	-0.418548	0.186146	Inf	-0.783388	-0.0537075
(OSM/TNF+CKF) - (IL6/TNF+CKF)	PTX3	-0.166003	0.189014	Inf	-0.536464	0.204459
(OSM/TNF+CKF) - (IL6/TNF+DEX)	PTX3	-3.64478	0.18618	Inf	-4.00969	-3.27987
(OSM/TNF+CKF) - (IL6/TNF+Link-N)	PTX3	0.14117	0.188772	Inf	-0.228818	0.511157
(OSM/TNF+CKF) - (OSM/TNF)	PTX3	-0.182409	0.186349	Inf	-0.547647	0.182829
(OSM/TNF+DEX) - ctrl	PTX3	5.42646	0.18781	Inf	5.05836	5.79456
(OSM/TNF+DEX) - (IL6/TNF)	PTX3	4.34855	0.181809	Inf	3.99221	4.70489
(OSM/TNF+DEX) - (IL6/TNF+CKF)	PTX3	4.60109	0.184729	Inf	4.23903	4.96316
(OSM/TNF+DEX) - (IL6/TNF+DEX)	PTX3	1.12232	0.181817	Inf	0.765963	1.47867
(OSM/TNF+DEX) - (IL6/TNF+Link-N)	PTX3	4.90827	0.184697	Inf	4.54627	5.27027
(OSM/TNF+DEX) - (OSM/TNF)	PTX3	4.58469	0.18193	Inf	4.22811	4.94126
(OSM/TNF+DEX) - (OSM/TNF+CKF)	PTX3	4.7671	0.186151	Inf	4.40225	5.13195
(OSM/TNF+Link-N) - ctrl	PTX3	1.15411	0.187918	Inf	0.785794	1.52242
(OSM/TNF+Link-N) - (IL6/TNF)	PTX3	0.076198	0.181935	Inf	-0.280389	0.432785
(OSM/TNF+Link-N) - (IL6/TNF+CKF)	PTX3	0.328743	0.18476	Inf	-0.0333798	0.690866
(OSM/TNF+Link-N) - (IL6/TNF+DEX)	PTX3	-3.15003	0.181866	Inf	-3.50649	-2.79358
(OSM/TNF+Link-N) - (IL6/TNF+Link-N)	PTX3	0.635915	0.18493	Inf	0.273459	0.998372
(OSM/TNF+Link-N) - (OSM/TNF)	PTX3	0.312337	0.181809	Inf	-0.0440024	0.668676
(OSM/TNF+Link-N) - (OSM/TNF+CKF)	PTX3	0.494746	0.186334	Inf	0.129537	0.859954
(OSM/TNF+Link-N) - (OSM/TNF+DEX)	PTX3	-4.27235	0.181918	Inf	-4.6289	-3.9158
(IL6/TNF) - ctrl	TIMP1	0.151483	0.181809	Inf	-0.204855	0.507822
(IL6/TNF+CKF) - ctrl	TIMP1	0.22664	0.181829	Inf	-0.129739	0.583019
(IL6/TNF+CKF) - (IL6/TNF)	TIMP1	0.0751566	0.181829	Inf	-0.281222	0.431535
(IL6/TNF+DEX) - ctrl	TIMP1	-0.277317	0.181822	Inf	-0.633682	0.0790489
(IL6/TNF+DEX) - (IL6/TNF)	TIMP1	-0.4288	0.181822	Inf	-0.785165	-0.0724351
(IL6/TNF+DEX) - (IL6/TNF+CKF)	TIMP1	-0.503957	0.18181	Inf	-0.860297	-0.147617
(IL6/TNF+Link-N) - ctrl	TIMP1	0.189142	0.181857	Inf	-0.167291	0.545576
(IL6/TNF+Link-N) - (IL6/TNF)	TIMP1	0.037659	0.181858	Inf	-0.318775	0.394093
(IL6/TNF+Link-N) - (IL6/TNF+CKF)	TIMP1	-0.0374977	0.181941	Inf	-0.394095	0.319099
(IL6/TNF+Link-N) - (IL6/TNF+DEX)	TIMP1	0.466459	0.181922	Inf	0.109898	0.82302
(OSM/TNF) - ctrl	TIMP1	1.19814	0.181949	Inf	0.841523	1.55475
(OSM/TNF) - (IL6/TNF)	TIMP1	1.04665	0.181948	Inf	0.690041	1.40326
(OSM/TNF) - (IL6/TNF+CKF)	TIMP1	0.971496	0.181862	Inf	0.615053	1.32794
(OSM/TNF) - (IL6/TNF+DEX)	TIMP1	1.47545	0.181875	Inf	1.11898	1.83192
(OSM/TNF) - (IL6/TNF+Link-N)	TIMP1	1.00899	0.182161	Inf	0.651964	1.36602
(OSM/TNF+CKF) - ctrl	TIMP1	1.29651	0.181818	Inf	0.940156	1.65287
(OSM/TNF+CKF) - (IL6/TNF)	TIMP1	1.14503	0.181818	Inf	0.788673	1.50139
(OSM/TNF+CKF) - (IL6/TNF+CKF)	TIMP1	1.06987	0.181865	Inf	0.713423	1.42632
(OSM/TNF+CKF) - (IL6/TNF+DEX)	TIMP1	1.57383	0.181853	Inf	1.2174	1.93025
(OSM/TNF+CKF) - (IL6/TNF+Link-N)	TIMP1	1.10737	0.181825	Inf	0.751	1.46374
(OSM/TNF+CKF) - (OSM/TNF)	TIMP1	0.0983767	0.182028	Inf	-0.258391	0.455144
(OSM/TNF+DEX) - ctrl	TIMP1	0.662001	0.181809	Inf	0.305661	1.01834
(OSM/TNF+DEX) - (IL6/TNF)	TIMP1	0.510518	0.181809	Inf	0.154178	0.866857
(OSM/TNF+DEX) - (IL6/TNF+CKF)	TIMP1	0.435361	0.181823	Inf	0.0789953	0.791726
(OSM/TNF+DEX) - (IL6/TNF+DEX)	TIMP1	0.939318	0.181817	Inf	0.582963	1.29567
(OSM/TNF+DEX) - (IL6/TNF+Link-N)	TIMP1	0.472859	0.181869	Inf	0.116401	0.829316
(OSM/TNF+DEX) - (OSM/TNF)	TIMP1	-0.536135	0.18193	Inf	-0.892711	-0.179559
(OSM/TNF+DEX) - (OSM/TNF+CKF)	TIMP1	-0.634511	0.181823	Inf	-0.990878	-0.278145
(OSM/TNF+Link-N) - ctrl	TIMP1	1.38331	0.181936	Inf	1.02672	1.7399
(OSM/TNF+Link-N) - (IL6/TNF)	TIMP1	1.23182	0.181935	Inf	0.875237	1.58841
(OSM/TNF+Link-N) - (IL6/TNF+CKF)	TIMP1	1.15667	0.181854	Inf	0.800238	1.51309
(OSM/TNF+Link-N) - (IL6/TNF+DEX)	TIMP1	1.66062	0.181866	Inf	1.30417	2.01707
(OSM/TNF+Link-N) - (IL6/TNF+Link-N)	TIMP1	1.19416	0.182141	Inf	0.837174	1.55115
(OSM/TNF+Link-N) - (OSM/TNF)	TIMP1	0.185171	0.181809	Inf	-0.171168	0.54151
(OSM/TNF+Link-N) - (OSM/TNF+CKF)	TIMP1	0.0867943	0.182012	Inf	-0.269942	0.443531
(OSM/TNF+Link-N) - (OSM/TNF+DEX)	TIMP1	0.721306	0.181918	Inf	0.364753	1.07786
(IL6/TNF) - ctrl	TIMP2	-0.320957	0.181809	Inf	-0.677295	0.0353821
(IL6/TNF+CKF) - ctrl	TIMP2	-0.299047	0.181829	Inf	-0.655426	0.0573317
(IL6/TNF+CKF) - (IL6/TNF)	TIMP2	0.0219094	0.181829	Inf	-0.334469	0.378288
(IL6/TNF+DEX) - ctrl	TIMP2	0.072134	0.181822	Inf	-0.284231	0.4285
(IL6/TNF+DEX) - (IL6/TNF)	TIMP2	0.393091	0.181822	Inf	0.0367258	0.749456
(IL6/TNF+DEX) - (IL6/TNF+CKF)	TIMP2	0.371181	0.18181	Inf	0.0148413	0.727521
(IL6/TNF+Link-N) - ctrl	TIMP2	-0.128129	0.181857	Inf	-0.484563	0.228304
(IL6/TNF+Link-N) - (IL6/TNF)	TIMP2	0.192827	0.181858	Inf	-0.163607	0.549262
(IL6/TNF+Link-N) - (IL6/TNF+CKF)	TIMP2	0.170918	0.181941	Inf	-0.185679	0.527515
(IL6/TNF+Link-N) - (IL6/TNF+DEX)	TIMP2	-0.200263	0.181922	Inf	-0.556824	0.156298
(OSM/TNF) - ctrl	TIMP2	-0.835277	0.181949	Inf	-1.19189	-0.478664
(OSM/TNF) - (IL6/TNF)	TIMP2	-0.51432	0.181948	Inf	-0.870931	-0.157709
(OSM/TNF) - (IL6/TNF+CKF)	TIMP2	-0.536229	0.181862	Inf	-0.892673	-0.179786
(OSM/TNF) - (IL6/TNF+DEX)	TIMP2	-0.907411	0.181875	Inf	-1.26388	-0.550943
(OSM/TNF) - (IL6/TNF+Link-N)	TIMP2	-0.707148	0.182161	Inf	-1.06418	-0.350118
(OSM/TNF+CKF) - ctrl	TIMP2	-0.432028	0.181818	Inf	-0.788384	-0.0756723
(OSM/TNF+CKF) - (IL6/TNF)	TIMP2	-0.111072	0.181818	Inf	-0.467428	0.245285
(OSM/TNF+CKF) - (IL6/TNF+CKF)	TIMP2	-0.132981	0.181865	Inf	-0.48943	0.223468
(OSM/TNF+CKF) - (IL6/TNF+DEX)	TIMP2	-0.504162	0.181853	Inf	-0.860588	-0.147737
(OSM/TNF+CKF) - (IL6/TNF+Link-N)	TIMP2	-0.303899	0.181825	Inf	-0.660269	0.0524707
(OSM/TNF+CKF) - (OSM/TNF)	TIMP2	0.403248	0.182028	Inf	0.0464808	0.760016
(OSM/TNF+DEX) - ctrl	TIMP2	-0.195478	0.181809	Inf	-0.551818	0.160862
(OSM/TNF+DEX) - (IL6/TNF)	TIMP2	0.125479	0.181809	Inf	-0.230861	0.481819
(OSM/TNF+DEX) - (IL6/TNF+CKF)	TIMP2	0.103569	0.181823	Inf	-0.252796	0.459935
(OSM/TNF+DEX) - (IL6/TNF+DEX)	TIMP2	-0.267612	0.181817	Inf	-0.623967	0.0887428
(OSM/TNF+DEX) - (IL6/TNF+Link-N)	TIMP2	-0.0673488	0.181869	Inf	-0.423806	0.289108
(OSM/TNF+DEX) - (OSM/TNF)	TIMP2	0.639799	0.18193	Inf	0.283223	0.996375
(OSM/TNF+DEX) - (OSM/TNF+CKF)	TIMP2	0.23655	0.181823	Inf	-0.119817	0.592917
(OSM/TNF+Link-N) - ctrl	TIMP2	-0.676349	0.181936	Inf	-1.03294	-0.319761
(OSM/TNF+Link-N) - (IL6/TNF)	TIMP2	-0.355393	0.181935	Inf	-0.711979	0.00119403
(OSM/TNF+Link-N) - (IL6/TNF+CKF)	TIMP2	-0.377302	0.181854	Inf	-0.73373	-0.0208737
(OSM/TNF+Link-N) - (IL6/TNF+DEX)	TIMP2	-0.748483	0.181866	Inf	-1.10493	-0.392032
(OSM/TNF+Link-N) - (IL6/TNF+Link-N)	TIMP2	-0.54822	0.182141	Inf	-0.90521	-0.19123
(OSM/TNF+Link-N) - (OSM/TNF)	TIMP2	0.158928	0.181809	Inf	-0.197412	0.515267
(OSM/TNF+Link-N) - (OSM/TNF+CKF)	TIMP2	-0.244321	0.182012	Inf	-0.601058	0.112416
(OSM/TNF+Link-N) - (OSM/TNF+DEX)	TIMP2	-0.480871	0.181918	Inf	-0.837424	-0.124318
(IL6/TNF) - ctrl	VCAN	0.0378283	0.183264	Inf	-0.321362	0.397019
(IL6/TNF+CKF) - ctrl	VCAN	-0.113176	0.181829	Inf	-0.469555	0.243203
(IL6/TNF+CKF) - (IL6/TNF)	VCAN	-0.151005	0.183285	Inf	-0.510236	0.208227
(IL6/TNF+DEX) - ctrl	VCAN	-0.143498	0.181822	Inf	-0.499864	0.212867
(IL6/TNF+DEX) - (IL6/TNF)	VCAN	-0.181327	0.183278	Inf	-0.540545	0.177892
(IL6/TNF+DEX) - (IL6/TNF+CKF)	VCAN	-0.0303219	0.18181	Inf	-0.386662	0.326018
(IL6/TNF+Link-N) - ctrl	VCAN	-0.315327	0.181857	Inf	-0.671761	0.0411061
(IL6/TNF+Link-N) - (IL6/TNF)	VCAN	-0.353156	0.183311	Inf	-0.712438	0.00612696
(IL6/TNF+Link-N) - (IL6/TNF+CKF)	VCAN	-0.202151	0.181941	Inf	-0.558748	0.154446
(IL6/TNF+Link-N) - (IL6/TNF+DEX)	VCAN	-0.171829	0.181922	Inf	-0.52839	0.184732
(OSM/TNF) - ctrl	VCAN	-0.0971102	0.181949	Inf	-0.453723	0.259503
(OSM/TNF) - (IL6/TNF)	VCAN	-0.134939	0.183404	Inf	-0.494405	0.224528
(OSM/TNF) - (IL6/TNF+CKF)	VCAN	0.0160661	0.181862	Inf	-0.340377	0.372509
(OSM/TNF) - (IL6/TNF+DEX)	VCAN	0.046388	0.181875	Inf	-0.31008	0.402856
(OSM/TNF) - (IL6/TNF+Link-N)	VCAN	0.218217	0.182161	Inf	-0.138812	0.575246
(OSM/TNF+CKF) - ctrl	VCAN	0.405368	0.183272	Inf	0.0461612	0.764575
(OSM/TNF+CKF) - (IL6/TNF)	VCAN	0.36754	0.184396	Inf	0.00613107	0.728948
(OSM/TNF+CKF) - (IL6/TNF+CKF)	VCAN	0.518544	0.183318	Inf	0.159247	0.877842
(OSM/TNF+CKF) - (IL6/TNF+DEX)	VCAN	0.548866	0.183307	Inf	0.189591	0.908141
(OSM/TNF+CKF) - (IL6/TNF+Link-N)	VCAN	0.720695	0.18328	Inf	0.361473	1.07992
(OSM/TNF+CKF) - (OSM/TNF)	VCAN	0.502478	0.183478	Inf	0.142867	0.86209
(OSM/TNF+DEX) - ctrl	VCAN	0.122664	0.181809	Inf	-0.233676	0.479004
(OSM/TNF+DEX) - (IL6/TNF)	VCAN	0.0848357	0.183265	Inf	-0.274357	0.444028
(OSM/TNF+DEX) - (IL6/TNF+CKF)	VCAN	0.23584	0.181823	Inf	-0.120525	0.592206
(OSM/TNF+DEX) - (IL6/TNF+DEX)	VCAN	0.266162	0.181817	Inf	-0.0901926	0.622517
(OSM/TNF+DEX) - (IL6/TNF+Link-N)	VCAN	0.437991	0.181869	Inf	0.081534	0.794449
(OSM/TNF+DEX) - (OSM/TNF)	VCAN	0.219774	0.18193	Inf	-0.136802	0.57635
(OSM/TNF+DEX) - (OSM/TNF+CKF)	VCAN	-0.282704	0.183278	Inf	-0.641921	0.0765134
(OSM/TNF+Link-N) - ctrl	VCAN	0.398886	0.183395	Inf	0.0394394	0.758334
(OSM/TNF+Link-N) - (IL6/TNF)	VCAN	0.361058	0.18452	Inf	-0.000593461	0.72271
(OSM/TNF+Link-N) - (IL6/TNF+CKF)	VCAN	0.512063	0.183312	Inf	0.152778	0.871348
(OSM/TNF+Link-N) - (IL6/TNF+DEX)	VCAN	0.542385	0.183324	Inf	0.183076	0.901693
(OSM/TNF+Link-N) - (IL6/TNF+Link-N)	VCAN	0.714214	0.183601	Inf	0.354363	1.07406
(OSM/TNF+Link-N) - (OSM/TNF)	VCAN	0.495997	0.183264	Inf	0.136806	0.855188
(OSM/TNF+Link-N) - (OSM/TNF+CKF)	VCAN	-0.00648157	0.184591	Inf	-0.368274	0.355311
(OSM/TNF+Link-N) - (OSM/TNF+DEX)	VCAN	0.276222	0.183377	Inf	-0.083189	0.635634
(IL6/TNF) - ctrl	VWA1	-0.0790614	0.181809	Inf	-0.4354	0.277277
(IL6/TNF+CKF) - ctrl	VWA1	-0.0512494	0.18327	Inf	-0.410452	0.307953
(IL6/TNF+CKF) - (IL6/TNF)	VWA1	0.0278119	0.183269	Inf	-0.33139	0.387013
(IL6/TNF+DEX) - ctrl	VWA1	-0.146004	0.181822	Inf	-0.50237	0.210361
(IL6/TNF+DEX) - (IL6/TNF)	VWA1	-0.0669428	0.181822	Inf	-0.423308	0.289422
(IL6/TNF+DEX) - (IL6/TNF+CKF)	VWA1	-0.0947548	0.183247	Inf	-0.453913	0.264404
(IL6/TNF+Link-N) - ctrl	VWA1	-0.191044	0.183295	Inf	-0.550295	0.168208
(IL6/TNF+Link-N) - (IL6/TNF)	VWA1	-0.111982	0.183296	Inf	-0.471235	0.24727
(IL6/TNF+Link-N) - (IL6/TNF+CKF)	VWA1	-0.139794	0.184528	Inf	-0.501462	0.221874
(IL6/TNF+Link-N) - (IL6/TNF+DEX)	VWA1	-0.0450393	0.18336	Inf	-0.404418	0.31434
(OSM/TNF) - ctrl	VWA1	-0.0830486	0.181949	Inf	-0.439661	0.273564
(OSM/TNF) - (IL6/TNF)	VWA1	-0.00398725	0.181948	Inf	-0.360598	0.352624
(OSM/TNF) - (IL6/TNF+CKF)	VWA1	-0.0317992	0.183294	Inf	-0.391048	0.32745
(OSM/TNF) - (IL6/TNF+DEX)	VWA1	0.0629556	0.181875	Inf	-0.293513	0.419424
(OSM/TNF) - (IL6/TNF+Link-N)	VWA1	0.107995	0.183598	Inf	-0.251851	0.467841
(OSM/TNF+CKF) - ctrl	VWA1	-0.149075	0.181818	Inf	-0.505431	0.207281
(OSM/TNF+CKF) - (IL6/TNF)	VWA1	-0.0700132	0.181818	Inf	-0.42637	0.286343
(OSM/TNF+CKF) - (IL6/TNF+CKF)	VWA1	-0.0978251	0.183307	Inf	-0.457101	0.261451
(OSM/TNF+CKF) - (IL6/TNF+DEX)	VWA1	-0.00307037	0.181853	Inf	-0.359496	0.353355
(OSM/TNF+CKF) - (IL6/TNF+Link-N)	VWA1	0.041969	0.183262	Inf	-0.317219	0.401157
(OSM/TNF+CKF) - (OSM/TNF)	VWA1	-0.066026	0.182028	Inf	-0.422794	0.290742
(OSM/TNF+DEX) - ctrl	VWA1	-0.201956	0.181809	Inf	-0.558296	0.154384
(OSM/TNF+DEX) - (IL6/TNF)	VWA1	-0.122895	0.181809	Inf	-0.479234	0.233445
(OSM/TNF+DEX) - (IL6/TNF+CKF)	VWA1	-0.150706	0.183262	Inf	-0.509894	0.208481
(OSM/TNF+DEX) - (IL6/TNF+DEX)	VWA1	-0.0559517	0.181817	Inf	-0.412307	0.300403
(OSM/TNF+DEX) - (IL6/TNF+Link-N)	VWA1	-0.0109124	0.183307	Inf	-0.370188	0.348363
(OSM/TNF+DEX) - (OSM/TNF)	VWA1	-0.118907	0.18193	Inf	-0.475483	0.237669
(OSM/TNF+DEX) - (OSM/TNF+CKF)	VWA1	-0.0528813	0.181823	Inf	-0.409248	0.303486
(OSM/TNF+Link-N) - ctrl	VWA1	-0.0665445	0.181936	Inf	-0.423133	0.290044
(OSM/TNF+Link-N) - (IL6/TNF)	VWA1	0.0125168	0.181935	Inf	-0.34407	0.369103
(OSM/TNF+Link-N) - (IL6/TNF+CKF)	VWA1	-0.0152951	0.183286	Inf	-0.37453	0.34394
(OSM/TNF+Link-N) - (IL6/TNF+DEX)	VWA1	0.0794597	0.181866	Inf	-0.276992	0.435911
(OSM/TNF+Link-N) - (IL6/TNF+Link-N)	VWA1	0.124499	0.183578	Inf	-0.235308	0.484306
(OSM/TNF+Link-N) - (OSM/TNF)	VWA1	0.0165041	0.181809	Inf	-0.339835	0.372843
(OSM/TNF+Link-N) - (OSM/TNF+CKF)	VWA1	0.08253	0.182012	Inf	-0.274207	0.439267
(OSM/TNF+Link-N) - (OSM/TNF+DEX)	VWA1	0.135411	0.181918	Inf	-0.221142	0.491964

## Sheet: S8
contrast	GeneSymbol	estimate	SE	df	lower.CL	upper.CL
(IL6/TNF) - ctrl	IGKV3-7	-0.31542	0.336823	167.003	-0.9804	0.34956
(IL6/TNF+CKF) - ctrl	IGKV3-7	-0.704597	0.346645	167.06	-1.38897	-0.0202281
(IL6/TNF+CKF) - (IL6/TNF)	IGKV3-7	-0.389177	0.341845	167.081	-1.06407	0.285716
(IL6/TNF+DEX) - ctrl	IGKV3-7	-0.268241	0.347262	167.059	-0.953829	0.417347
(IL6/TNF+DEX) - (IL6/TNF)	IGKV3-7	0.0471792	0.342673	167.078	-0.629348	0.723707
(IL6/TNF+DEX) - (IL6/TNF+CKF)	IGKV3-7	0.436356	0.345626	167.041	-0.246003	1.11871
(IL6/TNF+Link-N) - ctrl	IGKV3-7	-0.781182	0.358749	167.092	-1.48945	-0.0729166
(IL6/TNF+Link-N) - (IL6/TNF)	IGKV3-7	-0.465762	0.351127	167.088	-1.15898	0.227456
(IL6/TNF+Link-N) - (IL6/TNF+CKF)	IGKV3-7	-0.0765848	0.364613	167.234	-0.796423	0.643253
(IL6/TNF+Link-N) - (IL6/TNF+DEX)	IGKV3-7	-0.512941	0.367948	167.236	-1.23936	0.213482
(OSM/TNF) - ctrl	IGKV3-7	-0.645571	0.350344	167.296	-1.33724	0.0460944
(OSM/TNF) - (IL6/TNF)	IGKV3-7	-0.330151	0.347322	167.328	-1.01585	0.355548
(OSM/TNF) - (IL6/TNF+CKF)	IGKV3-7	0.0590259	0.343825	167.139	-0.619773	0.737825
(OSM/TNF) - (IL6/TNF+DEX)	IGKV3-7	-0.37733	0.343226	167.165	-1.05495	0.300285
(OSM/TNF) - (IL6/TNF+Link-N)	IGKV3-7	0.135611	0.378891	167.582	-0.612404	0.883625
(OSM/TNF+CKF) - ctrl	IGKV3-7	-0.555708	0.36059	167.016	-1.26761	0.156193
(OSM/TNF+CKF) - (IL6/TNF)	IGKV3-7	-0.240288	0.353586	167.01	-0.938363	0.457786
(OSM/TNF+CKF) - (IL6/TNF+CKF)	IGKV3-7	0.148888	0.36521	167.124	-0.572131	0.869907
(OSM/TNF+CKF) - (IL6/TNF+DEX)	IGKV3-7	-0.287468	0.365884	167.102	-1.00982	0.434883
(OSM/TNF+CKF) - (IL6/TNF+Link-N)	IGKV3-7	0.225473	0.370201	167.071	-0.505402	0.956348
(OSM/TNF+CKF) - (OSM/TNF)	IGKV3-7	0.0898623	0.371802	167.361	-0.644164	0.823889
(OSM/TNF+DEX) - ctrl	IGKV3-7	-0.691084	0.343333	167.007	-1.36892	-0.0132526
(OSM/TNF+DEX) - (IL6/TNF)	IGKV3-7	-0.375664	0.335199	167.013	-1.03744	0.28611
(OSM/TNF+DEX) - (IL6/TNF+CKF)	IGKV3-7	0.0135128	0.34432	167.048	-0.666266	0.693292
(OSM/TNF+DEX) - (IL6/TNF+DEX)	IGKV3-7	-0.422843	0.346555	167.042	-1.10704	0.26135
(OSM/TNF+DEX) - (IL6/TNF+Link-N)	IGKV3-7	0.0900977	0.355213	167.117	-0.611186	0.791382
(OSM/TNF+DEX) - (OSM/TNF)	IGKV3-7	-0.0455131	0.353097	167.278	-0.742613	0.651587
(OSM/TNF+DEX) - (OSM/TNF+CKF)	IGKV3-7	-0.135375	0.358695	167.033	-0.843536	0.572785
(OSM/TNF+Link-N) - ctrl	IGKV3-7	-0.856553	0.360162	167.135	-1.56761	-0.1455
(OSM/TNF+Link-N) - (IL6/TNF)	IGKV3-7	-0.541132	0.356451	167.152	-1.24486	0.162593
(OSM/TNF+Link-N) - (IL6/TNF+CKF)	IGKV3-7	-0.151956	0.356919	167.06	-0.856609	0.552698
(OSM/TNF+Link-N) - (IL6/TNF+DEX)	IGKV3-7	-0.588312	0.355817	167.063	-1.29079	0.114165
(OSM/TNF+Link-N) - (IL6/TNF+Link-N)	IGKV3-7	-0.075371	0.38508	167.367	-0.83561	0.684868
(OSM/TNF+Link-N) - (OSM/TNF)	IGKV3-7	-0.210982	0.346771	167.035	-0.8956	0.473637
(OSM/TNF+Link-N) - (OSM/TNF+CKF)	IGKV3-7	-0.300844	0.379676	167.183	-1.05042	0.448733
(OSM/TNF+Link-N) - (OSM/TNF+DEX)	IGKV3-7	-0.165469	0.362143	167.128	-0.880432	0.549495
(IL6/TNF) - ctrl	IGLV4-69	0.624094	0.456776	149.043	-0.278499	1.52669
(IL6/TNF+CKF) - ctrl	IGLV4-69	0.0446563	0.472841	149.353	-0.889666	0.978979
(IL6/TNF+CKF) - (IL6/TNF)	IGLV4-69	-0.579437	0.458265	149.278	-1.48496	0.326087
(IL6/TNF+DEX) - ctrl	IGLV4-69	0.638613	0.48015	149.208	-0.31016	1.58739
(IL6/TNF+DEX) - (IL6/TNF)	IGLV4-69	0.0145189	0.466214	149.338	-0.906709	0.935747
(IL6/TNF+DEX) - (IL6/TNF+CKF)	IGLV4-69	0.593956	0.468355	149.401	-0.331499	1.51941
(IL6/TNF+Link-N) - ctrl	IGLV4-69	0.428118	0.482031	149.029	-0.52438	1.38062
(IL6/TNF+Link-N) - (IL6/TNF)	IGLV4-69	-0.195975	0.472097	149.047	-1.12884	0.736892
(IL6/TNF+Link-N) - (IL6/TNF+CKF)	IGLV4-69	0.383462	0.48919	149.291	-0.583169	1.35009
(IL6/TNF+Link-N) - (IL6/TNF+DEX)	IGLV4-69	-0.210494	0.496291	149.2	-1.19116	0.770172
(OSM/TNF) - ctrl	IGLV4-69	0.753558	0.511336	149.53	-0.256819	1.76393
(OSM/TNF) - (IL6/TNF)	IGLV4-69	0.129464	0.493204	149.717	-0.845076	1.104
(OSM/TNF) - (IL6/TNF+CKF)	IGLV4-69	0.708902	0.491599	149.647	-0.262471	1.68027
(OSM/TNF) - (IL6/TNF+DEX)	IGLV4-69	0.114945	0.480708	149.118	-0.834933	1.06482
(OSM/TNF) - (IL6/TNF+Link-N)	IGLV4-69	0.32544	0.524281	149.525	-0.710516	1.3614
(OSM/TNF+CKF) - ctrl	IGLV4-69	1.05866	0.48397	149.101	0.102332	2.01498
(OSM/TNF+CKF) - (IL6/TNF)	IGLV4-69	0.434563	0.478769	149.086	-0.511487	1.38061
(OSM/TNF+CKF) - (IL6/TNF+CKF)	IGLV4-69	1.014	0.495519	149.466	0.0348728	1.99313
(OSM/TNF+CKF) - (IL6/TNF+DEX)	IGLV4-69	0.420044	0.508372	149.484	-0.584478	1.42457
(OSM/TNF+CKF) - (IL6/TNF+Link-N)	IGLV4-69	0.630539	0.501832	149.081	-0.361084	1.62216
(OSM/TNF+CKF) - (OSM/TNF)	IGLV4-69	0.305099	0.548469	149.862	-0.778633	1.38883
(OSM/TNF+DEX) - ctrl	IGLV4-69	0.229737	0.443916	149.141	-0.647441	1.10691
(OSM/TNF+DEX) - (IL6/TNF)	IGLV4-69	-0.394357	0.431184	149.048	-1.24638	0.457667
(OSM/TNF+DEX) - (IL6/TNF+CKF)	IGLV4-69	0.18508	0.44642	149.226	-0.69704	1.0672
(OSM/TNF+DEX) - (IL6/TNF+DEX)	IGLV4-69	-0.408876	0.460933	149.512	-1.31966	0.501907
(OSM/TNF+DEX) - (IL6/TNF+Link-N)	IGLV4-69	-0.198382	0.461792	149.113	-1.11088	0.71412
(OSM/TNF+DEX) - (OSM/TNF)	IGLV4-69	-0.523822	0.497951	149.906	-1.50773	0.460088
(OSM/TNF+DEX) - (OSM/TNF+CKF)	IGLV4-69	-0.82892	0.459139	149.103	-1.73618	0.0783398
(OSM/TNF+Link-N) - ctrl	IGLV4-69	0.83822	0.47467	149.889	-0.0996891	1.77613
(OSM/TNF+Link-N) - (IL6/TNF)	IGLV4-69	0.214126	0.454332	149.776	-0.683602	1.11185
(OSM/TNF+Link-N) - (IL6/TNF+CKF)	IGLV4-69	0.793564	0.444775	149.194	-0.0853083	1.67244
(OSM/TNF+Link-N) - (IL6/TNF+DEX)	IGLV4-69	0.199607	0.462899	149.86	-0.715044	1.11426
(OSM/TNF+Link-N) - (IL6/TNF+Link-N)	IGLV4-69	0.410102	0.489259	149.806	-0.556638	1.37684
(OSM/TNF+Link-N) - (OSM/TNF)	IGLV4-69	0.0846619	0.476018	149.997	-0.855904	1.02523
(OSM/TNF+Link-N) - (OSM/TNF+CKF)	IGLV4-69	-0.220437	0.503871	150.017	-1.21604	0.775163
(OSM/TNF+Link-N) - (OSM/TNF+DEX)	IGLV4-69	0.608483	0.446352	149.698	-0.273481	1.49045
(IL6/TNF) - ctrl	IGLV8-61	-0.314147	0.224187	198.015	-0.756248	0.127954
(IL6/TNF+CKF) - ctrl	IGLV8-61	-0.221114	0.225362	198.024	-0.665531	0.223304
(IL6/TNF+CKF) - (IL6/TNF)	IGLV8-61	0.0930334	0.228945	198.003	-0.35845	0.544517
(IL6/TNF+DEX) - ctrl	IGLV8-61	-0.311975	0.219376	198.007	-0.744589	0.120639
(IL6/TNF+DEX) - (IL6/TNF)	IGLV8-61	0.00217172	0.224628	198.038	-0.440798	0.445142
(IL6/TNF+DEX) - (IL6/TNF+CKF)	IGLV8-61	-0.0908616	0.225969	198.05	-0.536475	0.354752
(IL6/TNF+Link-N) - ctrl	IGLV8-61	-0.910167	0.233429	198.246	-1.37049	-0.449845
(IL6/TNF+Link-N) - (IL6/TNF)	IGLV8-61	-0.59602	0.236105	198.155	-1.06162	-0.130419
(IL6/TNF+Link-N) - (IL6/TNF+CKF)	IGLV8-61	-0.689054	0.235413	198.148	-1.15329	-0.224817
(IL6/TNF+Link-N) - (IL6/TNF+DEX)	IGLV8-61	-0.598192	0.235443	198.32	-1.06248	-0.133899
(OSM/TNF) - ctrl	IGLV8-61	-0.533949	0.227477	198.304	-0.982533	-0.0853647
(OSM/TNF) - (IL6/TNF)	IGLV8-61	-0.219802	0.234268	198.403	-0.681776	0.242173
(OSM/TNF) - (IL6/TNF+CKF)	IGLV8-61	-0.312835	0.235733	198.419	-0.777699	0.152029
(OSM/TNF) - (IL6/TNF+DEX)	IGLV8-61	-0.221974	0.225494	198.229	-0.666648	0.2227
(OSM/TNF) - (IL6/TNF+Link-N)	IGLV8-61	0.376218	0.25375	198.862	-0.124168	0.876605
(OSM/TNF+CKF) - ctrl	IGLV8-61	-0.537132	0.228356	198.044	-0.987453	-0.0868111
(OSM/TNF+CKF) - (IL6/TNF)	IGLV8-61	-0.222985	0.23191	198.017	-0.680316	0.234345
(OSM/TNF+CKF) - (IL6/TNF+CKF)	IGLV8-61	-0.316019	0.230972	198.011	-0.771498	0.139461
(OSM/TNF+CKF) - (IL6/TNF+DEX)	IGLV8-61	-0.225157	0.229193	198.079	-0.677128	0.226814
(OSM/TNF+CKF) - (IL6/TNF+Link-N)	IGLV8-61	0.373035	0.23675	198.101	-0.0938394	0.839909
(OSM/TNF+CKF) - (OSM/TNF)	IGLV8-61	-0.00318343	0.239991	198.481	-0.476444	0.470077
(OSM/TNF+DEX) - ctrl	IGLV8-61	-0.421707	0.225116	198.042	-0.86564	0.0222255
(OSM/TNF+DEX) - (IL6/TNF)	IGLV8-61	-0.10756	0.229105	198.014	-0.559358	0.344237
(OSM/TNF+DEX) - (IL6/TNF+CKF)	IGLV8-61	-0.200594	0.228731	198.01	-0.651655	0.250468
(OSM/TNF+DEX) - (IL6/TNF+DEX)	IGLV8-61	-0.109732	0.225869	198.077	-0.55515	0.335685
(OSM/TNF+DEX) - (IL6/TNF+Link-N)	IGLV8-61	0.48846	0.234106	198.103	0.0268004	0.950119
(OSM/TNF+DEX) - (OSM/TNF)	IGLV8-61	0.112241	0.23645	198.49	-0.354035	0.578517
(OSM/TNF+DEX) - (OSM/TNF+CKF)	IGLV8-61	0.115425	0.230961	198.001	-0.340034	0.570884
(OSM/TNF+Link-N) - ctrl	IGLV8-61	-0.592455	0.239722	198.248	-1.06519	-0.119723
(OSM/TNF+Link-N) - (IL6/TNF)	IGLV8-61	-0.278308	0.245418	198.341	-0.762272	0.205656
(OSM/TNF+Link-N) - (IL6/TNF+CKF)	IGLV8-61	-0.371341	0.247102	198.357	-0.858625	0.115942
(OSM/TNF+Link-N) - (IL6/TNF+DEX)	IGLV8-61	-0.28048	0.237978	198.183	-0.749775	0.188815
(OSM/TNF+Link-N) - (IL6/TNF+Link-N)	IGLV8-61	0.317712	0.26486	198.762	-0.204585	0.840009
(OSM/TNF+Link-N) - (OSM/TNF)	IGLV8-61	-0.0585063	0.233561	198.004	-0.519093	0.402081
(OSM/TNF+Link-N) - (OSM/TNF+CKF)	IGLV8-61	-0.0553229	0.251242	198.416	-0.55077	0.440124
(OSM/TNF+Link-N) - (OSM/TNF+DEX)	IGLV8-61	-0.170748	0.248791	198.419	-0.661361	0.319866
(IL6/TNF) - ctrl	IGKV2-28	-0.177429	0.352876	236.12	-0.872616	0.517759
(IL6/TNF+CKF) - ctrl	IGKV2-28	-0.713165	0.36989	237.544	-1.44185	0.0155191
(IL6/TNF+CKF) - (IL6/TNF)	IGKV2-28	-0.535737	0.369653	237.31	-1.26396	0.192483
(IL6/TNF+DEX) - ctrl	IGKV2-28	-0.830785	0.365716	236.535	-1.55126	-0.110309
(IL6/TNF+DEX) - (IL6/TNF)	IGKV2-28	-0.653357	0.365505	236.354	-1.37342	0.0667071
(IL6/TNF+DEX) - (IL6/TNF+CKF)	IGKV2-28	-0.11762	0.372133	236.372	-0.850741	0.615501
(IL6/TNF+Link-N) - ctrl	IGKV2-28	-0.983658	0.376668	236.552	-1.72571	-0.241605
(IL6/TNF+Link-N) - (IL6/TNF)	IGKV2-28	-0.806229	0.37677	236.62	-1.54848	-0.0639773
(IL6/TNF+Link-N) - (IL6/TNF+CKF)	IGKV2-28	-0.270492	0.397426	238.297	-1.05341	0.512425
(IL6/TNF+Link-N) - (IL6/TNF+DEX)	IGKV2-28	-0.152872	0.392067	237.172	-0.92525	0.619506
(OSM/TNF) - ctrl	IGKV2-28	-0.68957	0.369642	237.774	-1.41776	0.0386207
(OSM/TNF) - (IL6/TNF)	IGKV2-28	-0.512142	0.369594	237.638	-1.24024	0.215957
(OSM/TNF) - (IL6/TNF+CKF)	IGKV2-28	0.023595	0.369498	236.261	-0.704337	0.751527
(OSM/TNF) - (IL6/TNF+DEX)	IGKV2-28	0.141215	0.371359	236.704	-0.590376	0.872806
(OSM/TNF) - (IL6/TNF+Link-N)	IGKV2-28	0.294087	0.400179	238.863	-0.494243	1.08242
(OSM/TNF+CKF) - ctrl	IGKV2-28	-0.458092	0.359222	236.16	-1.16578	0.249597
(OSM/TNF+CKF) - (IL6/TNF)	IGKV2-28	-0.280664	0.359961	236.247	-0.989808	0.42848
(OSM/TNF+CKF) - (IL6/TNF+CKF)	IGKV2-28	0.255073	0.377027	237.608	-0.48767	0.997816
(OSM/TNF+CKF) - (IL6/TNF+DEX)	IGKV2-28	0.372693	0.372896	236.614	-0.361927	1.10731
(OSM/TNF+CKF) - (IL6/TNF+Link-N)	IGKV2-28	0.525565	0.380176	236.2	-0.223404	1.27453
(OSM/TNF+CKF) - (OSM/TNF)	IGKV2-28	0.231478	0.379186	238.092	-0.515511	0.978467
(OSM/TNF+DEX) - ctrl	IGKV2-28	-0.689193	0.366745	236.257	-1.4117	0.0333145
(OSM/TNF+DEX) - (IL6/TNF)	IGKV2-28	-0.511765	0.367152	236.19	-1.23508	0.211547
(OSM/TNF+DEX) - (IL6/TNF+CKF)	IGKV2-28	0.023972	0.378652	236.806	-0.721985	0.769929
(OSM/TNF+DEX) - (IL6/TNF+DEX)	IGKV2-28	0.141592	0.376315	236.18	-0.599771	0.882954
(OSM/TNF+DEX) - (IL6/TNF+Link-N)	IGKV2-28	0.294464	0.389309	236.642	-0.472489	1.06142
(OSM/TNF+DEX) - (OSM/TNF)	IGKV2-28	0.00037694	0.379991	237.265	-0.748211	0.748965
(OSM/TNF+DEX) - (OSM/TNF+CKF)	IGKV2-28	-0.231101	0.37205	236.202	-0.964062	0.50186
(OSM/TNF+Link-N) - ctrl	IGKV2-28	-0.649854	0.37546	238.181	-1.3895	0.0897935
(OSM/TNF+Link-N) - (IL6/TNF)	IGKV2-28	-0.472425	0.375328	237.998	-1.21181	0.266965
(OSM/TNF+Link-N) - (IL6/TNF+CKF)	IGKV2-28	0.0633118	0.372396	236.208	-0.670329	0.796953
(OSM/TNF+Link-N) - (IL6/TNF+DEX)	IGKV2-28	0.180932	0.375159	236.897	-0.558143	0.920006
(OSM/TNF+Link-N) - (IL6/TNF+Link-N)	IGKV2-28	0.333804	0.405079	239.111	-0.464174	1.13178
(OSM/TNF+Link-N) - (OSM/TNF)	IGKV2-28	0.0397168	0.367981	236.086	-0.685229	0.764663
(OSM/TNF+Link-N) - (OSM/TNF+CKF)	IGKV2-28	-0.191761	0.383972	238.388	-0.948173	0.56465
(OSM/TNF+Link-N) - (OSM/TNF+DEX)	IGKV2-28	0.0393398	0.383787	237.49	-0.716721	0.795401
(IL6/TNF) - ctrl	IGHV4-4	-0.173808	0.27829	186.839	-0.722802	0.375187
(IL6/TNF+CKF) - ctrl	IGHV4-4	0.312824	0.271417	185.119	-0.222644	0.848292
(IL6/TNF+CKF) - (IL6/TNF)	IGHV4-4	0.486632	0.275842	186.721	-0.0575354	1.0308
(IL6/TNF+DEX) - ctrl	IGHV4-4	0.169226	0.293268	185.05	-0.409352	0.747803
(IL6/TNF+DEX) - (IL6/TNF)	IGHV4-4	0.343033	0.295178	186.747	-0.239279	0.925345
(IL6/TNF+DEX) - (IL6/TNF+CKF)	IGHV4-4	-0.143599	0.294446	185.195	-0.724498	0.437301
(IL6/TNF+Link-N) - ctrl	IGHV4-4	-0.165884	0.32343	185.567	-0.803956	0.472188
(IL6/TNF+Link-N) - (IL6/TNF)	IGHV4-4	0.00792363	0.328521	186.995	-0.64016	0.656007
(IL6/TNF+Link-N) - (IL6/TNF+CKF)	IGHV4-4	-0.478708	0.322884	185.909	-1.11569	0.158279
(IL6/TNF+Link-N) - (IL6/TNF+DEX)	IGHV4-4	-0.335109	0.342014	185.568	-1.00984	0.339626
(OSM/TNF) - ctrl	IGHV4-4	-0.245351	0.330017	186.165	-0.896405	0.405702
(OSM/TNF) - (IL6/TNF)	IGHV4-4	-0.0715436	0.33817	186.996	-0.738661	0.595574
(OSM/TNF) - (IL6/TNF+CKF)	IGHV4-4	-0.558175	0.320767	186.019	-1.19098	0.0746343
(OSM/TNF) - (IL6/TNF+DEX)	IGHV4-4	-0.414577	0.350647	186.03	-1.10633	0.277178
(OSM/TNF) - (IL6/TNF+Link-N)	IGHV4-4	-0.0794672	0.383152	187.186	-0.835317	0.676383
(OSM/TNF+CKF) - ctrl	IGHV4-4	0.0838871	0.282802	185.179	-0.474041	0.641815
(OSM/TNF+CKF) - (IL6/TNF)	IGHV4-4	0.257695	0.285987	186.893	-0.306483	0.821872
(OSM/TNF+CKF) - (IL6/TNF+CKF)	IGHV4-4	-0.228937	0.279487	185.36	-0.780322	0.322448
(OSM/TNF+CKF) - (IL6/TNF+DEX)	IGHV4-4	-0.0853384	0.301795	185.214	-0.680737	0.51006
(OSM/TNF+CKF) - (IL6/TNF+Link-N)	IGHV4-4	0.249771	0.325904	185.224	-0.39319	0.892732
(OSM/TNF+CKF) - (OSM/TNF)	IGHV4-4	0.329238	0.34288	186.752	-0.347178	1.00565
(OSM/TNF+DEX) - ctrl	IGHV4-4	0.310076	0.273087	185.143	-0.228686	0.848838
(OSM/TNF+DEX) - (IL6/TNF)	IGHV4-4	0.483884	0.275649	186.955	-0.0598993	1.02767
(OSM/TNF+DEX) - (IL6/TNF+CKF)	IGHV4-4	-0.002748	0.270455	185.287	-0.536315	0.530819
(OSM/TNF+DEX) - (IL6/TNF+DEX)	IGHV4-4	0.140851	0.292765	185.192	-0.436734	0.718435
(OSM/TNF+DEX) - (IL6/TNF+Link-N)	IGHV4-4	0.47596	0.318707	185.335	-0.152801	1.10472
(OSM/TNF+DEX) - (OSM/TNF)	IGHV4-4	0.555427	0.33705	186.716	-0.109487	1.22034
(OSM/TNF+DEX) - (OSM/TNF+CKF)	IGHV4-4	0.226189	0.279437	185.039	-0.325103	0.77748
(OSM/TNF+Link-N) - ctrl	IGHV4-4	0.0659754	0.28945	186.534	-0.505041	0.636992
(OSM/TNF+Link-N) - (IL6/TNF)	IGHV4-4	0.239783	0.281172	185.353	-0.314926	0.794492
(OSM/TNF+Link-N) - (IL6/TNF+CKF)	IGHV4-4	-0.246849	0.278036	186.285	-0.795352	0.301655
(OSM/TNF+Link-N) - (IL6/TNF+DEX)	IGHV4-4	-0.10325	0.314355	186.423	-0.7234	0.5169
(OSM/TNF+Link-N) - (IL6/TNF+Link-N)	IGHV4-4	0.231859	0.33851	187.153	-0.435926	0.899645
(OSM/TNF+Link-N) - (OSM/TNF)	IGHV4-4	0.311327	0.325824	186.316	-0.331453	0.954106
(OSM/TNF+Link-N) - (OSM/TNF+CKF)	IGHV4-4	-0.0179117	0.297881	186.771	-0.605555	0.569731
(OSM/TNF+Link-N) - (OSM/TNF+DEX)	IGHV4-4	-0.244101	0.289095	186.806	-0.814412	0.326211
(IL6/TNF) - ctrl	IGKV2D-24	-1.04383	0.21547	265.004	-1.46809	-0.619582
(IL6/TNF+CKF) - ctrl	IGKV2D-24	-0.986897	0.215288	265.02	-1.41079	-0.563004
(IL6/TNF+CKF) - (IL6/TNF)	IGKV2D-24	0.0569368	0.209764	265.036	-0.35608	0.469954
(IL6/TNF+DEX) - ctrl	IGKV2D-24	-0.809277	0.214837	265.008	-1.23228	-0.386273
(IL6/TNF+DEX) - (IL6/TNF)	IGKV2D-24	0.234556	0.209351	265.017	-0.177647	0.646759
(IL6/TNF+DEX) - (IL6/TNF+CKF)	IGKV2D-24	0.17762	0.207311	265.004	-0.230566	0.585805
(IL6/TNF+Link-N) - ctrl	IGKV2D-24	-0.990821	0.220924	265.129	-1.42581	-0.555833
(IL6/TNF+Link-N) - (IL6/TNF)	IGKV2D-24	0.0530124	0.216395	265.1	-0.373058	0.479083
(IL6/TNF+Link-N) - (IL6/TNF+CKF)	IGKV2D-24	-0.00392435	0.219022	265.239	-0.435167	0.427318
(IL6/TNF+Link-N) - (IL6/TNF+DEX)	IGKV2D-24	-0.181544	0.217843	265.189	-0.610466	0.247378
(OSM/TNF) - ctrl	IGKV2D-24	-1.00739	0.230678	265.375	-1.46158	-0.553195
(OSM/TNF) - (IL6/TNF)	IGKV2D-24	0.0364466	0.22585	265.455	-0.40824	0.481133
(OSM/TNF) - (IL6/TNF+CKF)	IGKV2D-24	-0.0204902	0.220835	265.269	-0.455303	0.414323
(OSM/TNF) - (IL6/TNF+DEX)	IGKV2D-24	-0.19811	0.221645	265.327	-0.634516	0.238297
(OSM/TNF) - (IL6/TNF+Link-N)	IGKV2D-24	-0.0165658	0.238779	265.83	-0.486704	0.453572
(OSM/TNF+CKF) - ctrl	IGKV2D-24	-0.518601	0.226856	265.009	-0.96527	-0.0719325
(OSM/TNF+CKF) - (IL6/TNF)	IGKV2D-24	0.525232	0.22257	265.004	0.087002	0.963463
(OSM/TNF+CKF) - (IL6/TNF+CKF)	IGKV2D-24	0.468296	0.223871	265.044	0.0275046	0.909087
(OSM/TNF+CKF) - (IL6/TNF+DEX)	IGKV2D-24	0.290676	0.223071	265.024	-0.14854	0.729892
(OSM/TNF+CKF) - (IL6/TNF+Link-N)	IGKV2D-24	0.47222	0.225146	265.077	0.0289186	0.915521
(OSM/TNF+CKF) - (OSM/TNF)	IGKV2D-24	0.488786	0.240609	265.435	0.0150414	0.96253
(OSM/TNF+DEX) - ctrl	IGKV2D-24	-1.14084	0.217516	265.008	-1.56912	-0.712563
(OSM/TNF+DEX) - (IL6/TNF)	IGKV2D-24	-0.0970076	0.212223	265.011	-0.514865	0.320849
(OSM/TNF+DEX) - (IL6/TNF+CKF)	IGKV2D-24	-0.153944	0.210892	265.024	-0.569181	0.261292
(OSM/TNF+DEX) - (IL6/TNF+DEX)	IGKV2D-24	-0.331564	0.210659	265.01	-0.746343	0.0832152
(OSM/TNF+DEX) - (IL6/TNF+Link-N)	IGKV2D-24	-0.15002	0.2194	265.134	-0.582008	0.281968
(OSM/TNF+DEX) - (OSM/TNF)	IGKV2D-24	-0.133454	0.22594	265.401	-0.578317	0.311408
(OSM/TNF+DEX) - (OSM/TNF+CKF)	IGKV2D-24	-0.62224	0.224995	265.009	-1.06524	-0.179236
(OSM/TNF+Link-N) - ctrl	IGKV2D-24	-1.31536	0.235735	265.447	-1.77951	-0.851215
(OSM/TNF+Link-N) - (IL6/TNF)	IGKV2D-24	-0.271529	0.230717	265.535	-0.725797	0.182738
(OSM/TNF+Link-N) - (IL6/TNF+CKF)	IGKV2D-24	-0.328466	0.224861	265.343	-0.771205	0.114273
(OSM/TNF+Link-N) - (IL6/TNF+DEX)	IGKV2D-24	-0.506086	0.225906	265.405	-0.950881	-0.0612897
(OSM/TNF+Link-N) - (IL6/TNF+Link-N)	IGKV2D-24	-0.324542	0.245079	265.908	-0.807085	0.158002
(OSM/TNF+Link-N) - (OSM/TNF)	IGKV2D-24	-0.307976	0.230418	265.01	-0.761659	0.145708
(OSM/TNF+Link-N) - (OSM/TNF+CKF)	IGKV2D-24	-0.796762	0.246328	265.509	-1.28177	-0.311756
(OSM/TNF+Link-N) - (OSM/TNF+DEX)	IGKV2D-24	-0.174522	0.23019	265.482	-0.627753	0.27871
(IL6/TNF) - ctrl	IGKV1-27	-0.597993	0.472961	134.063	-1.53342	0.337438
(IL6/TNF+CKF) - ctrl	IGKV1-27	-0.532448	0.45924	134.089	-1.44074	0.375844
(IL6/TNF+CKF) - (IL6/TNF)	IGKV1-27	0.0655453	0.473944	133.4	-0.871871	1.00296
(IL6/TNF+DEX) - ctrl	IGKV1-27	0.797514	0.450117	133.734	-0.092755	1.68778
(IL6/TNF+DEX) - (IL6/TNF)	IGKV1-27	1.39551	0.466607	133.418	0.472603	2.31841
(IL6/TNF+DEX) - (IL6/TNF+CKF)	IGKV1-27	1.32996	0.442432	133.134	0.454856	2.20507
(IL6/TNF+Link-N) - ctrl	IGKV1-27	-0.503753	0.476099	134.032	-1.44539	0.437886
(IL6/TNF+Link-N) - (IL6/TNF)	IGKV1-27	0.0942399	0.484783	133.206	-0.864629	1.05311
(IL6/TNF+Link-N) - (IL6/TNF+CKF)	IGKV1-27	0.0286946	0.4722	133.108	-0.905291	0.96268
(IL6/TNF+Link-N) - (IL6/TNF+DEX)	IGKV1-27	-1.30127	0.463764	133.194	-2.21856	-0.383972
(OSM/TNF) - ctrl	IGKV1-27	-0.174751	0.468514	133.704	-1.10141	0.751907
(OSM/TNF) - (IL6/TNF)	IGKV1-27	0.423242	0.487086	133.628	-0.540153	1.38664
(OSM/TNF) - (IL6/TNF+CKF)	IGKV1-27	0.357697	0.458439	133.223	-0.549064	1.26446
(OSM/TNF) - (IL6/TNF+DEX)	IGKV1-27	-0.972265	0.443239	133.108	-1.84897	-0.0955616
(OSM/TNF) - (IL6/TNF+Link-N)	IGKV1-27	0.329002	0.478793	133.318	-0.618011	1.27601
(OSM/TNF+CKF) - ctrl	IGKV1-27	-0.512891	0.478299	133.646	-1.45891	0.433124
(OSM/TNF+CKF) - (IL6/TNF)	IGKV1-27	0.0851018	0.488749	133.701	-0.881578	1.05178
(OSM/TNF+CKF) - (IL6/TNF+CKF)	IGKV1-27	0.0195565	0.485032	133.746	-0.939769	0.978882
(OSM/TNF+CKF) - (IL6/TNF+DEX)	IGKV1-27	-1.31041	0.484431	133.726	-2.26854	-0.352268
(OSM/TNF+CKF) - (IL6/TNF+Link-N)	IGKV1-27	-0.00913811	0.494992	133.644	-0.98817	0.969893
(OSM/TNF+CKF) - (OSM/TNF)	IGKV1-27	-0.33814	0.508612	133.88	-1.34409	0.667814
(OSM/TNF+DEX) - ctrl	IGKV1-27	-0.269259	0.48168	134.137	-1.22193	0.683411
(OSM/TNF+DEX) - (IL6/TNF)	IGKV1-27	0.328734	0.490628	133.189	-0.641697	1.29917
(OSM/TNF+DEX) - (IL6/TNF+CKF)	IGKV1-27	0.263189	0.479251	133.123	-0.684743	1.21112
(OSM/TNF+DEX) - (IL6/TNF+DEX)	IGKV1-27	-1.06677	0.475996	133.249	-2.00826	-0.125286
(OSM/TNF+DEX) - (IL6/TNF+Link-N)	IGKV1-27	0.234494	0.49665	133.073	-0.747855	1.21684
(OSM/TNF+DEX) - (OSM/TNF)	IGKV1-27	-0.0945077	0.495983	133.396	-1.07552	0.886501
(OSM/TNF+DEX) - (OSM/TNF+CKF)	IGKV1-27	0.243633	0.495358	133.674	-0.736121	1.22339
(OSM/TNF+Link-N) - ctrl	IGKV1-27	0.471562	0.472785	133.806	-0.463536	1.40666
(OSM/TNF+Link-N) - (IL6/TNF)	IGKV1-27	1.06955	0.489313	133.393	0.101739	2.03737
(OSM/TNF+Link-N) - (IL6/TNF+CKF)	IGKV1-27	1.00401	0.468739	133.121	0.07687	1.93115
(OSM/TNF+Link-N) - (IL6/TNF+DEX)	IGKV1-27	-0.325952	0.457462	133.058	-1.23079	0.578887
(OSM/TNF+Link-N) - (IL6/TNF+Link-N)	IGKV1-27	0.975315	0.483576	133.175	0.0188308	1.9318
(OSM/TNF+Link-N) - (OSM/TNF)	IGKV1-27	0.646313	0.472186	133.097	-0.287646	1.58027
(OSM/TNF+Link-N) - (OSM/TNF+CKF)	IGKV1-27	0.984453	0.501896	133.817	-0.00822176	1.97713
(OSM/TNF+Link-N) - (OSM/TNF+DEX)	IGKV1-27	0.74082	0.499055	133.228	-0.246276	1.72792
(IL6/TNF) - ctrl	IGKV1-37	-0.117393	0.439104	197.027	-0.98334	0.748554
(IL6/TNF+CKF) - ctrl	IGKV1-37	-0.189698	0.439041	197.09	-1.05552	0.676122
(IL6/TNF+CKF) - (IL6/TNF)	IGKV1-37	-0.0723051	0.453948	197.082	-0.967525	0.822914
(IL6/TNF+DEX) - ctrl	IGKV1-37	-0.991364	0.419269	197.057	-1.81819	-0.164533
(IL6/TNF+DEX) - (IL6/TNF)	IGKV1-37	-0.873971	0.437589	197.08	-1.73693	-0.0110122
(IL6/TNF+DEX) - (IL6/TNF+CKF)	IGKV1-37	-0.801666	0.431912	197.064	-1.65343	0.0500979
(IL6/TNF+Link-N) - ctrl	IGKV1-37	-0.791728	0.455694	197.241	-1.69039	0.106931
(IL6/TNF+Link-N) - (IL6/TNF)	IGKV1-37	-0.674335	0.473648	197.205	-1.6084	0.259731
(IL6/TNF+Link-N) - (IL6/TNF+CKF)	IGKV1-37	-0.60203	0.486258	197.469	-1.56095	0.356896
(IL6/TNF+Link-N) - (IL6/TNF+DEX)	IGKV1-37	0.199636	0.465116	197.412	-0.717597	1.11687
(OSM/TNF) - ctrl	IGKV1-37	-0.142248	0.453648	197.372	-1.03687	0.752372
(OSM/TNF) - (IL6/TNF)	IGKV1-37	-0.0248555	0.466584	197.353	-0.944987	0.895276
(OSM/TNF) - (IL6/TNF+CKF)	IGKV1-37	0.0474496	0.449005	197.127	-0.83802	0.932919
(OSM/TNF) - (IL6/TNF+DEX)	IGKV1-37	0.849115	0.437849	197.243	-0.0143501	1.71258
(OSM/TNF) - (IL6/TNF+Link-N)	IGKV1-37	0.649479	0.514457	197.877	-0.365043	1.664
(OSM/TNF+CKF) - ctrl	IGKV1-37	0.106387	0.451132	197.048	-0.78328	0.996054
(OSM/TNF+CKF) - (IL6/TNF)	IGKV1-37	0.22378	0.465873	197.009	-0.694959	1.14252
(OSM/TNF+CKF) - (IL6/TNF+CKF)	IGKV1-37	0.296085	0.465688	197.083	-0.622286	1.21446
(OSM/TNF+CKF) - (IL6/TNF+DEX)	IGKV1-37	1.09775	0.450993	197.122	0.20836	1.98714
(OSM/TNF+CKF) - (IL6/TNF+Link-N)	IGKV1-37	0.898115	0.482988	197.207	-0.054369	1.8506
(OSM/TNF+CKF) - (OSM/TNF)	IGKV1-37	0.248636	0.478681	197.349	-0.695351	1.19262
(OSM/TNF+DEX) - ctrl	IGKV1-37	-0.326901	0.429916	197.015	-1.17473	0.520928
(OSM/TNF+DEX) - (IL6/TNF)	IGKV1-37	-0.209508	0.44671	197.017	-1.09045	0.671438
(OSM/TNF+DEX) - (IL6/TNF+CKF)	IGKV1-37	-0.137203	0.44375	197.048	-1.01231	0.737906
(OSM/TNF+DEX) - (IL6/TNF+DEX)	IGKV1-37	0.664463	0.426752	197.028	-0.177126	1.50605
(OSM/TNF+DEX) - (IL6/TNF+Link-N)	IGKV1-37	0.464827	0.468072	197.281	-0.458239	1.38789
(OSM/TNF+DEX) - (OSM/TNF)	IGKV1-37	-0.184653	0.454792	197.286	-1.08153	0.712226
(OSM/TNF+DEX) - (OSM/TNF+CKF)	IGKV1-37	-0.433288	0.458184	197.038	-1.33686	0.470286
(OSM/TNF+Link-N) - ctrl	IGKV1-37	-0.530496	0.472273	197.442	-1.46184	0.40085
(OSM/TNF+Link-N) - (IL6/TNF)	IGKV1-37	-0.413103	0.482853	197.405	-1.36531	0.539109
(OSM/TNF+Link-N) - (IL6/TNF+CKF)	IGKV1-37	-0.340798	0.463931	197.164	-1.2557	0.574106
(OSM/TNF+Link-N) - (IL6/TNF+DEX)	IGKV1-37	0.460868	0.457139	197.321	-0.440638	1.36237
(OSM/TNF+Link-N) - (IL6/TNF+Link-N)	IGKV1-37	0.261232	0.531835	197.919	-0.787559	1.31002
(OSM/TNF+Link-N) - (OSM/TNF)	IGKV1-37	-0.388248	0.453038	197.021	-1.28167	0.505179
(OSM/TNF+Link-N) - (OSM/TNF+CKF)	IGKV1-37	-0.636883	0.494163	197.385	-1.6114	0.337632
(OSM/TNF+Link-N) - (OSM/TNF+DEX)	IGKV1-37	-0.203595	0.471334	197.347	-1.13309	0.725902
(IL6/TNF) - ctrl	IGKV3D-15	-0.162282	0.214141	275.013	-0.583846	0.259282
(IL6/TNF+CKF) - ctrl	IGKV3D-15	-0.328093	0.211254	275.038	-0.743973	0.0877878
(IL6/TNF+CKF) - (IL6/TNF)	IGKV3D-15	-0.165811	0.214531	275.054	-0.588143	0.256521
(IL6/TNF+DEX) - ctrl	IGKV3D-15	0.259417	0.215149	275.049	-0.16413	0.682965
(IL6/TNF+DEX) - (IL6/TNF)	IGKV3D-15	0.421699	0.218423	275.071	-0.00829349	0.851691
(IL6/TNF+DEX) - (IL6/TNF+CKF)	IGKV3D-15	0.58751	0.214259	275.004	0.165713	1.00931
(IL6/TNF+Link-N) - ctrl	IGKV3D-15	-0.350272	0.217054	275.123	-0.777569	0.0770252
(IL6/TNF+Link-N) - (IL6/TNF)	IGKV3D-15	-0.18799	0.220019	275.082	-0.621125	0.245144
(IL6/TNF+Link-N) - (IL6/TNF+CKF)	IGKV3D-15	-0.0221793	0.218958	275.261	-0.453225	0.408867
(IL6/TNF+Link-N) - (IL6/TNF+DEX)	IGKV3D-15	-0.609689	0.223196	275.286	-1.04908	-0.170302
(OSM/TNF) - ctrl	IGKV3D-15	-0.411095	0.217364	275.466	-0.839001	0.0168107
(OSM/TNF) - (IL6/TNF)	IGKV3D-15	-0.248814	0.220805	275.538	-0.683493	0.185865
(OSM/TNF) - (IL6/TNF+CKF)	IGKV3D-15	-0.0830025	0.214475	275.293	-0.505221	0.339216
(OSM/TNF) - (IL6/TNF+DEX)	IGKV3D-15	-0.670513	0.21698	275.243	-1.09766	-0.243362
(OSM/TNF) - (IL6/TNF+Link-N)	IGKV3D-15	-0.0608232	0.228634	275.92	-0.510913	0.389266
(OSM/TNF+CKF) - ctrl	IGKV3D-15	-0.202378	0.212888	275.036	-0.621475	0.21672
(OSM/TNF+CKF) - (IL6/TNF)	IGKV3D-15	-0.0400962	0.216385	275.029	-0.466078	0.385886
(OSM/TNF+CKF) - (IL6/TNF+CKF)	IGKV3D-15	0.125715	0.21453	275.135	-0.296614	0.548044
(OSM/TNF+CKF) - (IL6/TNF+DEX)	IGKV3D-15	-0.461795	0.218624	275.156	-0.892184	-0.031406
(OSM/TNF+CKF) - (IL6/TNF+Link-N)	IGKV3D-15	0.147894	0.217755	275.035	-0.280785	0.576574
(OSM/TNF+CKF) - (OSM/TNF)	IGKV3D-15	0.208717	0.223272	275.698	-0.230816	0.648251
(OSM/TNF+DEX) - ctrl	IGKV3D-15	-0.193563	0.21411	275.014	-0.615065	0.22794
(OSM/TNF+DEX) - (IL6/TNF)	IGKV3D-15	-0.031281	0.21735	275.009	-0.459163	0.396601
(OSM/TNF+DEX) - (IL6/TNF+CKF)	IGKV3D-15	0.13453	0.21495	275.083	-0.288627	0.557687
(OSM/TNF+DEX) - (IL6/TNF+DEX)	IGKV3D-15	-0.45298	0.218786	275.097	-0.883687	-0.0222731
(OSM/TNF+DEX) - (IL6/TNF+Link-N)	IGKV3D-15	0.156709	0.219787	275.059	-0.275968	0.589387
(OSM/TNF+DEX) - (OSM/TNF)	IGKV3D-15	0.217533	0.221659	275.578	-0.218827	0.653893
(OSM/TNF+DEX) - (OSM/TNF+CKF)	IGKV3D-15	0.0088152	0.215969	275.014	-0.416346	0.433977
(OSM/TNF+Link-N) - ctrl	IGKV3D-15	-0.28651	0.21757	275.339	-0.714823	0.141803
(OSM/TNF+Link-N) - (IL6/TNF)	IGKV3D-15	-0.124228	0.220884	275.396	-0.559064	0.310608
(OSM/TNF+Link-N) - (IL6/TNF+CKF)	IGKV3D-15	0.0415829	0.214993	275.188	-0.381657	0.464823
(OSM/TNF+Link-N) - (IL6/TNF+DEX)	IGKV3D-15	-0.545927	0.217492	275.149	-0.974087	-0.117768
(OSM/TNF+Link-N) - (IL6/TNF+Link-N)	IGKV3D-15	0.0637622	0.228184	275.749	-0.385441	0.512966
(OSM/TNF+Link-N) - (OSM/TNF)	IGKV3D-15	0.124585	0.212413	275.014	-0.293576	0.542747
(OSM/TNF+Link-N) - (OSM/TNF+CKF)	IGKV3D-15	-0.0841321	0.223009	275.549	-0.523149	0.354885
(OSM/TNF+Link-N) - (OSM/TNF+DEX)	IGKV3D-15	-0.0929473	0.221623	275.436	-0.529237	0.343342
(IL6/TNF) - ctrl	IGKV3D-11	-0.356907	0.185102	294	-0.721201	0.00738594
(IL6/TNF+CKF) - ctrl	IGKV3D-11	-0.293307	0.187587	294.063	-0.66249	0.075877
(IL6/TNF+CKF) - (IL6/TNF)	IGKV3D-11	0.0636009	0.187636	294.066	-0.305678	0.43288
(IL6/TNF+DEX) - ctrl	IGKV3D-11	0.0260981	0.185784	294.041	-0.339538	0.391734
(IL6/TNF+DEX) - (IL6/TNF)	IGKV3D-11	0.383006	0.185761	294.043	0.0174169	0.748594
(IL6/TNF+DEX) - (IL6/TNF+CKF)	IGKV3D-11	0.319405	0.186536	294.006	-0.0477105	0.68652
(IL6/TNF+Link-N) - ctrl	IGKV3D-11	-0.491655	0.185659	294.106	-0.857044	-0.126266
(IL6/TNF+Link-N) - (IL6/TNF)	IGKV3D-11	-0.134747	0.185591	294.103	-0.500002	0.230508
(IL6/TNF+Link-N) - (IL6/TNF+CKF)	IGKV3D-11	-0.198348	0.191018	294.311	-0.574282	0.177586
(IL6/TNF+Link-N) - (IL6/TNF+DEX)	IGKV3D-11	-0.517753	0.18839	294.257	-0.888516	-0.14699
(OSM/TNF) - ctrl	IGKV3D-11	-0.422758	0.190415	294.306	-0.797507	-0.0480097
(OSM/TNF) - (IL6/TNF)	IGKV3D-11	-0.0658506	0.190575	294.311	-0.440912	0.309211
(OSM/TNF) - (IL6/TNF+CKF)	IGKV3D-11	-0.129452	0.188021	294.1	-0.499489	0.240586
(OSM/TNF) - (IL6/TNF+DEX)	IGKV3D-11	-0.448856	0.187532	294.144	-0.817932	-0.0797808
(OSM/TNF) - (IL6/TNF+Link-N)	IGKV3D-11	0.0688966	0.197059	294.689	-0.318924	0.456717
(OSM/TNF+CKF) - ctrl	IGKV3D-11	-0.450522	0.186752	294.022	-0.818061	-0.0829823
(OSM/TNF+CKF) - (IL6/TNF)	IGKV3D-11	-0.0936143	0.186732	294.021	-0.461116	0.273887
(OSM/TNF+CKF) - (IL6/TNF+CKF)	IGKV3D-11	-0.157215	0.190379	294.151	-0.531893	0.217463
(OSM/TNF+CKF) - (IL6/TNF+DEX)	IGKV3D-11	-0.47662	0.188346	294.119	-0.847297	-0.105943
(OSM/TNF+CKF) - (IL6/TNF+Link-N)	IGKV3D-11	0.0411329	0.185925	294.04	-0.324779	0.407045
(OSM/TNF+CKF) - (OSM/TNF)	IGKV3D-11	-0.0277637	0.194526	294.457	-0.410601	0.355073
(OSM/TNF+DEX) - ctrl	IGKV3D-11	-0.400599	0.185065	294.001	-0.764819	-0.0363799
(OSM/TNF+DEX) - (IL6/TNF)	IGKV3D-11	-0.0436918	0.185126	294.002	-0.408031	0.320648
(OSM/TNF+DEX) - (IL6/TNF+CKF)	IGKV3D-11	-0.107293	0.187327	294.049	-0.475963	0.261378
(OSM/TNF+DEX) - (IL6/TNF+DEX)	IGKV3D-11	-0.426697	0.185595	294.03	-0.791961	-0.0614337
(OSM/TNF+DEX) - (IL6/TNF+Link-N)	IGKV3D-11	0.0910554	0.186031	294.127	-0.275065	0.457176
(OSM/TNF+DEX) - (OSM/TNF)	IGKV3D-11	0.0221589	0.189837	294.274	-0.351451	0.395768
(OSM/TNF+DEX) - (OSM/TNF+CKF)	IGKV3D-11	0.0499226	0.186911	294.032	-0.317931	0.417776
(OSM/TNF+Link-N) - ctrl	IGKV3D-11	-0.552214	0.189905	294.278	-0.925959	-0.17847
(OSM/TNF+Link-N) - (IL6/TNF)	IGKV3D-11	-0.195307	0.19006	294.283	-0.569355	0.178741
(OSM/TNF+Link-N) - (IL6/TNF+CKF)	IGKV3D-11	-0.258908	0.187748	294.084	-0.628408	0.110593
(OSM/TNF+Link-N) - (IL6/TNF+DEX)	IGKV3D-11	-0.578313	0.187194	294.125	-0.946722	-0.209903
(OSM/TNF+Link-N) - (IL6/TNF+Link-N)	IGKV3D-11	-0.0605598	0.196271	294.653	-0.44683	0.325711
(OSM/TNF+Link-N) - (OSM/TNF)	IGKV3D-11	-0.129456	0.185061	294.001	-0.493668	0.234755
(OSM/TNF+Link-N) - (OSM/TNF+CKF)	IGKV3D-11	-0.101693	0.193906	294.425	-0.48331	0.279924
(OSM/TNF+Link-N) - (OSM/TNF+DEX)	IGKV3D-11	-0.151615	0.189354	294.248	-0.524276	0.221045
(IL6/TNF) - ctrl	IGHV3-49	-0.754107	0.329326	170.034	-1.4042	-0.104013
(IL6/TNF+CKF) - ctrl	IGHV3-49	-0.680858	0.33264	170.011	-1.33749	-0.0242218
(IL6/TNF+CKF) - (IL6/TNF)	IGHV3-49	0.0732491	0.316815	170.022	-0.552149	0.698647
(IL6/TNF+DEX) - ctrl	IGHV3-49	-0.327745	0.348988	170.09	-1.01665	0.361161
(IL6/TNF+DEX) - (IL6/TNF)	IGHV3-49	0.426362	0.338693	170.215	-0.242217	1.09494
(IL6/TNF+DEX) - (IL6/TNF+CKF)	IGHV3-49	0.353112	0.339442	170.139	-0.316949	1.02317
(IL6/TNF+Link-N) - ctrl	IGHV3-49	-1.04917	0.345167	170.038	-1.73054	-0.36781
(IL6/TNF+Link-N) - (IL6/TNF)	IGHV3-49	-0.295068	0.331079	170.077	-0.948622	0.358486
(IL6/TNF+Link-N) - (IL6/TNF+CKF)	IGHV3-49	-0.368317	0.332126	170.022	-1.02394	0.287305
(IL6/TNF+Link-N) - (IL6/TNF+DEX)	IGHV3-49	-0.721429	0.349783	170.113	-1.4119	-0.0309545
(OSM/TNF) - ctrl	IGHV3-49	-0.781795	0.354064	170.151	-1.48072	-0.0828717
(OSM/TNF) - (IL6/TNF)	IGHV3-49	-0.0276879	0.345891	170.317	-0.710474	0.655098
(OSM/TNF) - (IL6/TNF+CKF)	IGHV3-49	-0.100937	0.346018	170.212	-0.783976	0.582102
(OSM/TNF) - (IL6/TNF+DEX)	IGHV3-49	-0.454049	0.348017	170.028	-1.14104	0.232941
(OSM/TNF) - (IL6/TNF+Link-N)	IGHV3-49	0.26738	0.355958	170.171	-0.435282	0.970041
(OSM/TNF+CKF) - ctrl	IGHV3-49	-0.744169	0.363862	170.155	-1.46243	-0.0259044
(OSM/TNF+CKF) - (IL6/TNF)	IGHV3-49	0.00993742	0.347041	170.081	-0.675125	0.694999
(OSM/TNF+CKF) - (IL6/TNF+CKF)	IGHV3-49	-0.0633116	0.350036	170.117	-0.754285	0.627662
(OSM/TNF+CKF) - (IL6/TNF+DEX)	IGHV3-49	-0.416424	0.373163	170.35	-1.15304	0.320196
(OSM/TNF+CKF) - (IL6/TNF+Link-N)	IGHV3-49	0.305005	0.36105	170.136	-0.40771	1.01772
(OSM/TNF+CKF) - (OSM/TNF)	IGHV3-49	0.0376253	0.381658	170.481	-0.715759	0.79101
(OSM/TNF+DEX) - ctrl	IGHV3-49	-0.516015	0.338291	170.172	-1.1838	0.151771
(OSM/TNF+DEX) - (IL6/TNF)	IGHV3-49	0.238091	0.318702	170.071	-0.39103	0.867213
(OSM/TNF+DEX) - (IL6/TNF+CKF)	IGHV3-49	0.164842	0.324051	170.132	-0.474837	0.804521
(OSM/TNF+DEX) - (IL6/TNF+DEX)	IGHV3-49	-0.18827	0.351493	170.422	-0.882112	0.505571
(OSM/TNF+DEX) - (IL6/TNF+Link-N)	IGHV3-49	0.533159	0.337861	170.18	-0.133778	1.2001
(OSM/TNF+DEX) - (OSM/TNF)	IGHV3-49	0.265779	0.360767	170.559	-0.446363	0.977922
(OSM/TNF+DEX) - (OSM/TNF+CKF)	IGHV3-49	0.228154	0.348806	170.013	-0.460395	0.916703
(OSM/TNF+Link-N) - ctrl	IGHV3-49	-0.807951	0.333372	170.034	-1.46603	-0.149871
(OSM/TNF+Link-N) - (IL6/TNF)	IGHV3-49	-0.0538444	0.320002	170.087	-0.685531	0.577842
(OSM/TNF+Link-N) - (IL6/TNF+CKF)	IGHV3-49	-0.127094	0.322368	170.047	-0.763452	0.509265
(OSM/TNF+Link-N) - (IL6/TNF+DEX)	IGHV3-49	-0.480206	0.333617	170.051	-1.13877	0.178358
(OSM/TNF+Link-N) - (IL6/TNF+Link-N)	IGHV3-49	0.241223	0.334333	170.047	-0.418755	0.901201
(OSM/TNF+Link-N) - (OSM/TNF)	IGHV3-49	-0.0261565	0.340036	170.126	-0.697389	0.645076
(OSM/TNF+Link-N) - (OSM/TNF+CKF)	IGHV3-49	-0.0637819	0.354936	170.202	-0.764426	0.636862
(OSM/TNF+Link-N) - (OSM/TNF+DEX)	IGHV3-49	-0.291936	0.330541	170.245	-0.944422	0.360551
(IL6/TNF) - ctrl	IGHV6-1	-0.652528	0.240043	245.006	-1.12534	-0.179717
(IL6/TNF+CKF) - ctrl	IGHV6-1	-0.513045	0.239935	245.108	-0.985642	-0.0404467
(IL6/TNF+CKF) - (IL6/TNF)	IGHV6-1	0.139484	0.242719	245.15	-0.338597	0.617564
(IL6/TNF+DEX) - ctrl	IGHV6-1	-0.296143	0.237876	245	-0.764686	0.1724
(IL6/TNF+DEX) - (IL6/TNF)	IGHV6-1	0.356385	0.240027	245.005	-0.116395	0.829166
(IL6/TNF+DEX) - (IL6/TNF+CKF)	IGHV6-1	0.216902	0.240047	245.114	-0.255916	0.689719
(IL6/TNF+Link-N) - ctrl	IGHV6-1	-0.949982	0.242504	245.12	-1.42764	-0.472324
(IL6/TNF+Link-N) - (IL6/TNF)	IGHV6-1	-0.297454	0.243969	245.083	-0.777998	0.18309
(IL6/TNF+Link-N) - (IL6/TNF+CKF)	IGHV6-1	-0.436938	0.248955	245.418	-0.927298	0.0534229
(IL6/TNF+Link-N) - (IL6/TNF+DEX)	IGHV6-1	-0.653839	0.242385	245.114	-1.13126	-0.176417
(OSM/TNF) - ctrl	IGHV6-1	-0.710189	0.24827	245.443	-1.1992	-0.221177
(OSM/TNF) - (IL6/TNF)	IGHV6-1	-0.0576608	0.25152	245.511	-0.553072	0.437751
(OSM/TNF) - (IL6/TNF+CKF)	IGHV6-1	-0.197144	0.242143	245.133	-0.674091	0.279802
(OSM/TNF) - (IL6/TNF+DEX)	IGHV6-1	-0.414046	0.248487	245.453	-0.903486	0.075393
(OSM/TNF) - (IL6/TNF+Link-N)	IGHV6-1	0.239793	0.261357	245.877	-0.274992	0.754578
(OSM/TNF+CKF) - ctrl	IGHV6-1	-0.687334	0.242481	245.016	-1.16495	-0.209721
(OSM/TNF+CKF) - (IL6/TNF)	IGHV6-1	-0.0348061	0.244258	245.004	-0.51592	0.446308
(OSM/TNF+CKF) - (IL6/TNF+CKF)	IGHV6-1	-0.17429	0.245979	245.189	-0.658792	0.310213
(OSM/TNF+CKF) - (IL6/TNF+DEX)	IGHV6-1	-0.391192	0.242443	245.014	-0.868729	0.086346
(OSM/TNF+CKF) - (IL6/TNF+Link-N)	IGHV6-1	0.262648	0.245377	245.054	-0.220668	0.745964
(OSM/TNF+CKF) - (OSM/TNF)	IGHV6-1	0.0228548	0.255539	245.567	-0.480473	0.526182
(OSM/TNF+DEX) - ctrl	IGHV6-1	-0.713126	0.237877	245	-1.18167	-0.24458
(OSM/TNF+DEX) - (IL6/TNF)	IGHV6-1	-0.0605974	0.240023	245.004	-0.53337	0.412175
(OSM/TNF+DEX) - (IL6/TNF+CKF)	IGHV6-1	-0.200081	0.240083	245.115	-0.672969	0.272807
(OSM/TNF+DEX) - (IL6/TNF+DEX)	IGHV6-1	-0.416983	0.237875	245	-0.885523	0.0515577
(OSM/TNF+DEX) - (IL6/TNF+Link-N)	IGHV6-1	0.236857	0.242348	245.112	-0.240493	0.714206
(OSM/TNF+DEX) - (OSM/TNF)	IGHV6-1	-0.00293657	0.248556	245.457	-0.492512	0.486639
(OSM/TNF+DEX) - (OSM/TNF+CKF)	IGHV6-1	-0.0257913	0.242431	245.013	-0.503306	0.451723
(OSM/TNF+Link-N) - ctrl	IGHV6-1	-0.9449	0.247563	245.41	-1.43252	-0.457281
(OSM/TNF+Link-N) - (IL6/TNF)	IGHV6-1	-0.292371	0.250766	245.476	-0.786299	0.201556
(OSM/TNF+Link-N) - (IL6/TNF+CKF)	IGHV6-1	-0.431855	0.241784	245.113	-0.908095	0.0443843
(OSM/TNF+Link-N) - (IL6/TNF+DEX)	IGHV6-1	-0.648757	0.247771	245.42	-1.13679	-0.160729
(OSM/TNF+Link-N) - (IL6/TNF+Link-N)	IGHV6-1	0.0050825	0.260308	245.837	-0.507636	0.517801
(OSM/TNF+Link-N) - (OSM/TNF)	IGHV6-1	-0.234711	0.241958	245.001	-0.711293	0.241872
(OSM/TNF+Link-N) - (OSM/TNF+CKF)	IGHV6-1	-0.257565	0.254724	245.532	-0.759288	0.244157
(OSM/TNF+Link-N) - (OSM/TNF+DEX)	IGHV6-1	-0.231774	0.247837	245.423	-0.719933	0.256385
(IL6/TNF) - ctrl	IGHV3-15	-0.00782847	0.179702	236.001	-0.361853	0.346196
(IL6/TNF+CKF) - ctrl	IGHV3-15	0.0880043	0.180019	236.002	-0.266645	0.442654
(IL6/TNF+CKF) - (IL6/TNF)	IGHV3-15	0.0958328	0.182339	236.005	-0.263388	0.455054
(IL6/TNF+DEX) - ctrl	IGHV3-15	0.0560848	0.176625	236.001	-0.291878	0.404048
(IL6/TNF+DEX) - (IL6/TNF)	IGHV3-15	0.0639133	0.178764	236.004	-0.288263	0.41609
(IL6/TNF+DEX) - (IL6/TNF+CKF)	IGHV3-15	-0.0319195	0.178292	236.001	-0.383167	0.319328
(IL6/TNF+Link-N) - ctrl	IGHV3-15	-0.257969	0.179067	236.005	-0.610743	0.0948041
(IL6/TNF+Link-N) - (IL6/TNF)	IGHV3-15	-0.250141	0.179972	236.002	-0.604699	0.104417
(IL6/TNF+Link-N) - (IL6/TNF+CKF)	IGHV3-15	-0.345974	0.182674	236.013	-0.705854	0.0139069
(IL6/TNF+Link-N) - (IL6/TNF+DEX)	IGHV3-15	-0.314054	0.178685	236.01	-0.666075	0.0379667
(OSM/TNF) - ctrl	IGHV3-15	-0.0353535	0.183066	236.007	-0.396005	0.325298
(OSM/TNF) - (IL6/TNF)	IGHV3-15	-0.027525	0.185728	236.012	-0.393421	0.338371
(OSM/TNF) - (IL6/TNF+CKF)	IGHV3-15	-0.123358	0.183156	236.002	-0.484187	0.237472
(OSM/TNF) - (IL6/TNF+DEX)	IGHV3-15	-0.0914383	0.180849	236.004	-0.447724	0.264847
(OSM/TNF) - (IL6/TNF+Link-N)	IGHV3-15	0.222616	0.186989	236.023	-0.145765	0.590996
(OSM/TNF+CKF) - ctrl	IGHV3-15	0.0923452	0.183931	236.005	-0.270011	0.454702
(OSM/TNF+CKF) - (IL6/TNF)	IGHV3-15	0.100174	0.184825	236.002	-0.263943	0.46429
(OSM/TNF+CKF) - (IL6/TNF+CKF)	IGHV3-15	0.00434091	0.186807	236.01	-0.363681	0.372362
(OSM/TNF+CKF) - (IL6/TNF+DEX)	IGHV3-15	0.0362604	0.183354	236.009	-0.32496	0.397481
(OSM/TNF+CKF) - (IL6/TNF+Link-N)	IGHV3-15	0.350314	0.183408	236.002	-0.0110121	0.711641
(OSM/TNF+CKF) - (OSM/TNF)	IGHV3-15	0.127699	0.190441	236.018	-0.247483	0.50288
(OSM/TNF+DEX) - ctrl	IGHV3-15	-0.173864	0.176517	236	-0.521614	0.173886
(OSM/TNF+DEX) - (IL6/TNF)	IGHV3-15	-0.166036	0.178515	236.002	-0.517722	0.18565
(OSM/TNF+DEX) - (IL6/TNF+CKF)	IGHV3-15	-0.261868	0.178422	236.001	-0.613373	0.0896357
(OSM/TNF+DEX) - (IL6/TNF+DEX)	IGHV3-15	-0.229949	0.174924	236	-0.574561	0.114663
(OSM/TNF+DEX) - (IL6/TNF+Link-N)	IGHV3-15	0.0841051	0.178207	236.008	-0.266976	0.435186
(OSM/TNF+DEX) - (OSM/TNF)	IGHV3-15	-0.138511	0.181189	236.005	-0.495466	0.218444
(OSM/TNF+DEX) - (OSM/TNF+CKF)	IGHV3-15	-0.266209	0.182988	236.007	-0.626707	0.0942888
(OSM/TNF+Link-N) - ctrl	IGHV3-15	-0.161646	0.182638	236.013	-0.521455	0.198164
(OSM/TNF+Link-N) - (IL6/TNF)	IGHV3-15	-0.153817	0.185693	236.019	-0.519645	0.21201
(OSM/TNF+Link-N) - (IL6/TNF+CKF)	IGHV3-15	-0.24965	0.182256	236.005	-0.608706	0.109405
(OSM/TNF+Link-N) - (IL6/TNF+DEX)	IGHV3-15	-0.217731	0.179949	236.008	-0.572241	0.13678
(OSM/TNF+Link-N) - (IL6/TNF+Link-N)	IGHV3-15	0.0963234	0.187421	236.032	-0.272908	0.465555
(OSM/TNF+Link-N) - (OSM/TNF)	IGHV3-15	-0.126292	0.183021	236.001	-0.486856	0.234271
(OSM/TNF+Link-N) - (OSM/TNF+CKF)	IGHV3-15	-0.253991	0.190686	236.026	-0.629656	0.121674
(OSM/TNF+Link-N) - (OSM/TNF+DEX)	IGHV3-15	0.0122182	0.180428	236.01	-0.343237	0.367674
(IL6/TNF) - ctrl	IGHV3-73	-0.377254	0.316817	145.006	-1.00343	0.248922
(IL6/TNF+CKF) - ctrl	IGHV3-73	-0.58675	0.298719	145.123	-1.17715	0.00365223
(IL6/TNF+CKF) - (IL6/TNF)	IGHV3-73	-0.209496	0.313066	145.124	-0.828253	0.409261
(IL6/TNF+DEX) - ctrl	IGHV3-73	-0.013722	0.31489	145.083	-0.636087	0.608643
(IL6/TNF+DEX) - (IL6/TNF)	IGHV3-73	0.363532	0.32873	145.087	-0.286186	1.01325
(IL6/TNF+DEX) - (IL6/TNF+CKF)	IGHV3-73	0.573028	0.306352	145.033	-0.0324637	1.17852
(IL6/TNF+Link-N) - ctrl	IGHV3-73	-0.599062	0.360276	145.057	-1.31113	0.113007
(IL6/TNF+Link-N) - (IL6/TNF)	IGHV3-73	-0.221807	0.369874	145.05	-0.952847	0.509232
(IL6/TNF+Link-N) - (IL6/TNF+CKF)	IGHV3-73	-0.0123113	0.356697	145.177	-0.717302	0.69268
(IL6/TNF+Link-N) - (IL6/TNF+DEX)	IGHV3-73	-0.58534	0.365118	145.126	-1.30698	0.136297
(OSM/TNF) - ctrl	IGHV3-73	-0.385925	0.323436	145.292	-1.02517	0.253322
(OSM/TNF) - (IL6/TNF)	IGHV3-73	-0.0086713	0.336604	145.303	-0.673943	0.6566
(OSM/TNF) - (IL6/TNF+CKF)	IGHV3-73	0.200825	0.311792	145.098	-0.415417	0.817066
(OSM/TNF) - (IL6/TNF+DEX)	IGHV3-73	-0.372203	0.318847	145.102	-1.00239	0.257981
(OSM/TNF) - (IL6/TNF+Link-N)	IGHV3-73	0.213136	0.375414	145.346	-0.52884	0.955112
(OSM/TNF+CKF) - ctrl	IGHV3-73	-0.597761	0.332234	145.069	-1.25441	0.0588838
(OSM/TNF+CKF) - (IL6/TNF)	IGHV3-73	-0.220507	0.340755	145.066	-0.893994	0.452979
(OSM/TNF+CKF) - (IL6/TNF+CKF)	IGHV3-73	-0.0110112	0.328647	145.172	-0.660563	0.63854
(OSM/TNF+CKF) - (IL6/TNF+DEX)	IGHV3-73	-0.584039	0.346763	145.181	-1.2694	0.101317
(OSM/TNF+CKF) - (IL6/TNF+Link-N)	IGHV3-73	0.00130013	0.380161	145.114	-0.750069	0.752669
(OSM/TNF+CKF) - (OSM/TNF)	IGHV3-73	-0.211836	0.355844	145.392	-0.91513	0.491458
(OSM/TNF+DEX) - ctrl	IGHV3-73	-0.370093	0.320974	145.042	-1.00448	0.264297
(OSM/TNF+DEX) - (IL6/TNF)	IGHV3-73	0.00716111	0.331782	145.037	-0.648592	0.662914
(OSM/TNF+DEX) - (IL6/TNF+CKF)	IGHV3-73	0.216657	0.315035	145.096	-0.405994	0.839308
(OSM/TNF+DEX) - (IL6/TNF+DEX)	IGHV3-73	-0.356371	0.32641	145.109	-1.0015	0.28876
(OSM/TNF+DEX) - (IL6/TNF+Link-N)	IGHV3-73	0.228968	0.368392	145.112	-0.499139	0.957076
(OSM/TNF+DEX) - (OSM/TNF)	IGHV3-73	0.0158324	0.33702	145.3	-0.650263	0.681927
(OSM/TNF+DEX) - (OSM/TNF+CKF)	IGHV3-73	0.227668	0.341344	145.02	-0.446983	0.90232
(OSM/TNF+Link-N) - ctrl	IGHV3-73	-0.599795	0.325616	145.337	-1.24335	0.0437596
(OSM/TNF+Link-N) - (IL6/TNF)	IGHV3-73	-0.222541	0.33974	145.342	-0.89401	0.448929
(OSM/TNF+Link-N) - (IL6/TNF+CKF)	IGHV3-73	-0.0130446	0.313785	145.113	-0.633225	0.607135
(OSM/TNF+Link-N) - (IL6/TNF+DEX)	IGHV3-73	-0.586073	0.327654	145.108	-1.23366	0.0615189
(OSM/TNF+Link-N) - (IL6/TNF+Link-N)	IGHV3-73	-0.000733278	0.378099	145.362	-0.748015	0.746548
(OSM/TNF+Link-N) - (OSM/TNF)	IGHV3-73	-0.213869	0.326796	145.014	-0.859768	0.432029
(OSM/TNF+Link-N) - (OSM/TNF+CKF)	IGHV3-73	-0.00203341	0.354963	145.423	-0.703587	0.69952
(OSM/TNF+Link-N) - (OSM/TNF+DEX)	IGHV3-73	-0.229702	0.339052	145.325	-0.899811	0.440408
(IL6/TNF) - ctrl	IGHV3-74	-0.539422	0.499689	82.0967	-1.53344	0.454601
(IL6/TNF+CKF) - ctrl	IGHV3-74	-0.395614	0.494861	82.425	-1.37997	0.588746
(IL6/TNF+CKF) - (IL6/TNF)	IGHV3-74	0.143808	0.518881	82.5984	-0.888299	1.17591
(IL6/TNF+DEX) - ctrl	IGHV3-74	0.1983	0.44763	82.5969	-0.692083	1.08868
(IL6/TNF+DEX) - (IL6/TNF)	IGHV3-74	0.737722	0.48726	82.4939	-0.231507	1.70695
(IL6/TNF+DEX) - (IL6/TNF+CKF)	IGHV3-74	0.593914	0.491245	83.517	-0.383062	1.57089
(IL6/TNF+Link-N) - ctrl	IGHV3-74	-1.53991	0.583008	82.243	-2.69965	-0.380169
(IL6/TNF+Link-N) - (IL6/TNF)	IGHV3-74	-1.00049	0.593643	82.3366	-2.18136	0.180388
(IL6/TNF+Link-N) - (IL6/TNF+CKF)	IGHV3-74	-1.14429	0.5788	82.5112	-2.2956	0.00701681
(IL6/TNF+Link-N) - (IL6/TNF+DEX)	IGHV3-74	-1.73821	0.568764	82.2889	-2.8696	-0.606815
(OSM/TNF) - ctrl	IGHV3-74	-0.666442	0.506352	82.9892	-1.67356	0.340674
(OSM/TNF) - (IL6/TNF)	IGHV3-74	-0.12702	0.53252	82.644	-1.18625	0.932209
(OSM/TNF) - (IL6/TNF+CKF)	IGHV3-74	-0.270828	0.548498	83.9691	-1.36158	0.819926
(OSM/TNF) - (IL6/TNF+DEX)	IGHV3-74	-0.864742	0.473192	82.4249	-1.806	0.0765156
(OSM/TNF) - (IL6/TNF+Link-N)	IGHV3-74	0.873465	0.62313	82.7858	-0.365963	2.11289
(OSM/TNF+CKF) - ctrl	IGHV3-74	-0.944345	0.527762	82.1066	-1.99421	0.105521
(OSM/TNF+CKF) - (IL6/TNF)	IGHV3-74	-0.404923	0.544574	82.2267	-1.48821	0.678364
(OSM/TNF+CKF) - (IL6/TNF+CKF)	IGHV3-74	-0.548731	0.532262	82.5067	-1.60747	0.510011
(OSM/TNF+CKF) - (IL6/TNF+DEX)	IGHV3-74	-1.14265	0.51549	82.3281	-2.16806	-0.117232
(OSM/TNF+CKF) - (IL6/TNF+Link-N)	IGHV3-74	0.595562	0.593872	82.1176	-0.585812	1.77694
(OSM/TNF+CKF) - (OSM/TNF)	IGHV3-74	-0.277903	0.565442	82.8028	-1.40258	0.846779
(OSM/TNF+DEX) - ctrl	IGHV3-74	-0.0939313	0.484981	82.2085	-1.05868	0.870814
(OSM/TNF+DEX) - (IL6/TNF)	IGHV3-74	0.44549	0.508084	82.3187	-0.565192	1.45617
(OSM/TNF+DEX) - (IL6/TNF+CKF)	IGHV3-74	0.301683	0.496741	82.6495	-0.686376	1.28974
(OSM/TNF+DEX) - (IL6/TNF+DEX)	IGHV3-74	-0.292231	0.462722	82.3645	-1.21267	0.628209
(OSM/TNF+DEX) - (IL6/TNF+Link-N)	IGHV3-74	1.44598	0.568079	82.0671	0.3159	2.57605
(OSM/TNF+DEX) - (OSM/TNF)	IGHV3-74	0.572511	0.516769	82.9426	-0.455333	1.60036
(OSM/TNF+DEX) - (OSM/TNF+CKF)	IGHV3-74	0.850414	0.520199	82.0442	-0.18442	1.88525
(OSM/TNF+Link-N) - ctrl	IGHV3-74	-0.542649	0.490146	83.0784	-1.51752	0.432218
(OSM/TNF+Link-N) - (IL6/TNF)	IGHV3-74	-0.00322693	0.516274	82.8525	-1.0301	1.02365
(OSM/TNF+Link-N) - (IL6/TNF+CKF)	IGHV3-74	-0.147035	0.527115	84.1346	-1.19524	0.901166
(OSM/TNF+Link-N) - (IL6/TNF+DEX)	IGHV3-74	-0.740949	0.455951	82.2614	-1.64794	0.166041
(OSM/TNF+Link-N) - (IL6/TNF+Link-N)	IGHV3-74	0.997259	0.597612	82.7044	-0.191431	2.18595
(OSM/TNF+Link-N) - (OSM/TNF)	IGHV3-74	0.123793	0.490438	82.1697	-0.851813	1.0994
(OSM/TNF+Link-N) - (OSM/TNF+CKF)	IGHV3-74	0.401696	0.541724	82.7354	-0.675821	1.47921
(OSM/TNF+Link-N) - (OSM/TNF+DEX)	IGHV3-74	-0.448717	0.49416	82.8416	-1.43161	0.534175
(IL6/TNF) - ctrl	IGKV3D-20	-0.669329	0.569578	114.52	-1.7976	0.458945
(IL6/TNF+CKF) - ctrl	IGKV3D-20	-0.926578	0.597926	115.313	-2.11092	0.257764
(IL6/TNF+CKF) - (IL6/TNF)	IGKV3D-20	-0.257249	0.613977	114.666	-1.47346	0.958959
(IL6/TNF+DEX) - ctrl	IGKV3D-20	-0.621461	0.533022	116.157	-1.67716	0.434242
(IL6/TNF+DEX) - (IL6/TNF)	IGKV3D-20	0.047868	0.564356	116.668	-1.06984	1.16558
(IL6/TNF+DEX) - (IL6/TNF+CKF)	IGKV3D-20	0.305117	0.599788	117.856	-0.882641	1.49288
(IL6/TNF+Link-N) - ctrl	IGKV3D-20	-1.83741	0.563329	114.904	-2.95326	-0.72155
(IL6/TNF+Link-N) - (IL6/TNF)	IGKV3D-20	-1.16808	0.585104	114.583	-2.3271	-0.00905431
(IL6/TNF+Link-N) - (IL6/TNF+CKF)	IGKV3D-20	-0.910828	0.608027	114.798	-2.11523	0.29358
(IL6/TNF+Link-N) - (IL6/TNF+DEX)	IGKV3D-20	-1.21594	0.56873	117.092	-2.34228	-0.0896145
(OSM/TNF) - ctrl	IGKV3D-20	-0.427961	0.602149	117.429	-1.62044	0.764518
(OSM/TNF) - (IL6/TNF)	IGKV3D-20	0.241368	0.630524	117.487	-1.0073	1.49003
(OSM/TNF) - (IL6/TNF+CKF)	IGKV3D-20	0.498618	0.659045	117.494	-0.806529	1.80376
(OSM/TNF) - (IL6/TNF+DEX)	IGKV3D-20	0.1935	0.598844	118.98	-0.992273	1.37927
(OSM/TNF) - (IL6/TNF+Link-N)	IGKV3D-20	1.40945	0.63398	118.027	0.153996	2.66489
(OSM/TNF+CKF) - ctrl	IGKV3D-20	-0.902987	0.62104	114.787	-2.13317	0.327197
(OSM/TNF+CKF) - (IL6/TNF)	IGKV3D-20	-0.233658	0.63606	114.471	-1.49363	1.02632
(OSM/TNF+CKF) - (IL6/TNF+CKF)	IGKV3D-20	0.0235914	0.654227	114.62	-1.27235	1.31954
(OSM/TNF+CKF) - (IL6/TNF+DEX)	IGKV3D-20	-0.281526	0.630801	116.766	-1.53082	0.967768
(OSM/TNF+CKF) - (IL6/TNF+Link-N)	IGKV3D-20	0.934419	0.620585	114.955	-0.294846	2.16368
(OSM/TNF+CKF) - (OSM/TNF)	IGKV3D-20	-0.475026	0.685255	116.686	-1.83218	0.882124
(OSM/TNF+DEX) - ctrl	IGKV3D-20	-1.06502	0.582757	115.6	-2.21928	0.0892474
(OSM/TNF+DEX) - (IL6/TNF)	IGKV3D-20	-0.39569	0.601527	115.132	-1.58718	0.795805
(OSM/TNF+DEX) - (IL6/TNF+CKF)	IGKV3D-20	-0.13844	0.627237	114.999	-1.38088	1.104
(OSM/TNF+DEX) - (IL6/TNF+DEX)	IGKV3D-20	-0.443558	0.579677	117.996	-1.59148	0.704361
(OSM/TNF+DEX) - (IL6/TNF+Link-N)	IGKV3D-20	0.772387	0.602364	115.966	-0.420674	1.96545
(OSM/TNF+DEX) - (OSM/TNF)	IGKV3D-20	-0.637058	0.636451	117.263	-1.89749	0.623371
(OSM/TNF+DEX) - (OSM/TNF+CKF)	IGKV3D-20	-0.162032	0.650609	114.807	-1.45079	1.12672
(OSM/TNF+Link-N) - ctrl	IGKV3D-20	-0.390968	0.603827	116.94	-1.58682	0.804885
(OSM/TNF+Link-N) - (IL6/TNF)	IGKV3D-20	0.278361	0.632808	116.762	-0.974909	1.53163
(OSM/TNF+Link-N) - (IL6/TNF+CKF)	IGKV3D-20	0.53561	0.662689	116.569	-0.77686	1.84808
(OSM/TNF+Link-N) - (IL6/TNF+DEX)	IGKV3D-20	0.230493	0.600964	118.939	-0.959482	1.42047
(OSM/TNF+Link-N) - (IL6/TNF+Link-N)	IGKV3D-20	1.44644	0.637696	117.2	0.183537	2.70934
(OSM/TNF+Link-N) - (OSM/TNF)	IGKV3D-20	0.0369929	0.635231	114.652	-1.22132	1.2953
(OSM/TNF+Link-N) - (OSM/TNF+CKF)	IGKV3D-20	0.512019	0.688629	115.946	-0.851903	1.87594
(OSM/TNF+Link-N) - (OSM/TNF+DEX)	IGKV3D-20	0.674051	0.639451	116.714	-0.592381	1.94048
(IL6/TNF) - ctrl	IGHV1-18	-0.236401	0.518369	97.1499	-1.2652	0.792397
(IL6/TNF+CKF) - ctrl	IGHV1-18	-0.251686	0.520738	97.4515	-1.28515	0.781774
(IL6/TNF+CKF) - (IL6/TNF)	IGHV1-18	-0.0152852	0.547034	97.5171	-1.10092	1.07035
(IL6/TNF+DEX) - ctrl	IGHV1-18	0.303811	0.453235	97.2782	-0.595703	1.20332
(IL6/TNF+DEX) - (IL6/TNF)	IGHV1-18	0.540212	0.479953	97.3515	-0.412319	1.49274
(IL6/TNF+DEX) - (IL6/TNF+CKF)	IGHV1-18	0.555497	0.461213	97.0985	-0.359871	1.47086
(IL6/TNF+Link-N) - ctrl	IGHV1-18	-0.310493	0.557538	97.1041	-1.41704	0.796051
(IL6/TNF+Link-N) - (IL6/TNF)	IGHV1-18	-0.0740918	0.570228	97.0279	-1.20583	1.05765
(IL6/TNF+Link-N) - (IL6/TNF+CKF)	IGHV1-18	-0.0588066	0.570497	97.3655	-1.19103	1.07342
(IL6/TNF+Link-N) - (IL6/TNF+DEX)	IGHV1-18	-0.614304	0.518834	97.1811	-1.64402	0.415414
(OSM/TNF) - ctrl	IGHV1-18	0.189975	0.510767	97.3641	-0.823708	1.20366
(OSM/TNF) - (IL6/TNF)	IGHV1-18	0.426376	0.539047	97.4478	-0.643422	1.49617
(OSM/TNF) - (IL6/TNF+CKF)	IGHV1-18	0.441661	0.510394	97.0257	-0.571326	1.45465
(OSM/TNF) - (IL6/TNF+DEX)	IGHV1-18	-0.113836	0.458364	97.0581	-1.02356	0.795883
(OSM/TNF) - (IL6/TNF+Link-N)	IGHV1-18	0.500467	0.570965	97.2788	-0.6327	1.63363
(OSM/TNF+CKF) - ctrl	IGHV1-18	0.0354328	0.534	97.1397	-1.02439	1.09526
(OSM/TNF+CKF) - (IL6/TNF)	IGHV1-18	0.271834	0.554622	97.1044	-0.828923	1.37259
(OSM/TNF+CKF) - (IL6/TNF+CKF)	IGHV1-18	0.287119	0.573122	97.5604	-0.850287	1.42453
(OSM/TNF+CKF) - (IL6/TNF+DEX)	IGHV1-18	-0.268378	0.512492	97.4732	-1.28547	0.748715
(OSM/TNF+CKF) - (IL6/TNF+Link-N)	IGHV1-18	0.345926	0.5892	97.1642	-0.823448	1.5153
(OSM/TNF+CKF) - (OSM/TNF)	IGHV1-18	-0.154542	0.567714	97.5027	-1.28122	0.97214
(OSM/TNF+DEX) - ctrl	IGHV1-18	-0.617848	0.451857	97.0408	-1.51465	0.278958
(OSM/TNF+DEX) - (IL6/TNF)	IGHV1-18	-0.381447	0.479938	97.0855	-1.33398	0.571087
(OSM/TNF+DEX) - (IL6/TNF+CKF)	IGHV1-18	-0.366161	0.490465	97.679	-1.33951	0.60719
(OSM/TNF+DEX) - (IL6/TNF+DEX)	IGHV1-18	-0.921658	0.41269	97.4871	-1.74068	-0.102635
(OSM/TNF+DEX) - (IL6/TNF+Link-N)	IGHV1-18	-0.307355	0.508652	97.0852	-1.31688	0.702167
(OSM/TNF+DEX) - (OSM/TNF)	IGHV1-18	-0.807822	0.487066	97.5555	-1.77444	0.158799
(OSM/TNF+DEX) - (OSM/TNF+CKF)	IGHV1-18	-0.65328	0.491421	97.1095	-1.6286	0.322039
(OSM/TNF+Link-N) - ctrl	IGHV1-18	-0.482679	0.546977	97.1047	-1.56826	0.602904
(OSM/TNF+Link-N) - (IL6/TNF)	IGHV1-18	-0.246278	0.568704	97.1294	-1.37498	0.882423
(OSM/TNF+Link-N) - (IL6/TNF+CKF)	IGHV1-18	-0.230993	0.558903	97.1828	-1.34023	0.878249
(OSM/TNF+Link-N) - (IL6/TNF+DEX)	IGHV1-18	-0.78649	0.510131	97.0593	-1.79895	0.225971
(OSM/TNF+Link-N) - (IL6/TNF+Link-N)	IGHV1-18	-0.172186	0.596762	97.0503	-1.35659	1.01221
(OSM/TNF+Link-N) - (OSM/TNF)	IGHV1-18	-0.672654	0.550754	97.1081	-1.76573	0.420425
(OSM/TNF+Link-N) - (OSM/TNF+CKF)	IGHV1-18	-0.518112	0.59572	97.2179	-1.70042	0.664194
(OSM/TNF+Link-N) - (OSM/TNF+DEX)	IGHV1-18	0.135169	0.523415	97.1552	-0.903644	1.17398
(IL6/TNF) - ctrl	IGHV3-20	-0.438689	0.46931	106.431	-1.3691	0.49172
(IL6/TNF+CKF) - ctrl	IGHV3-20	-0.454905	0.45265	106.421	-1.35229	0.442478
(IL6/TNF+CKF) - (IL6/TNF)	IGHV3-20	-0.0162159	0.487748	106.135	-0.983209	0.950777
(IL6/TNF+DEX) - ctrl	IGHV3-20	-0.416363	0.412702	106.078	-1.23458	0.401852
(IL6/TNF+DEX) - (IL6/TNF)	IGHV3-20	0.0223256	0.464915	106.33	-0.89938	0.944031
(IL6/TNF+DEX) - (IL6/TNF+CKF)	IGHV3-20	0.0385415	0.441198	106.203	-0.836157	0.91324
(IL6/TNF+Link-N) - ctrl	IGHV3-20	-1.11739	0.492479	106.938	-2.09368	-0.141105
(IL6/TNF+Link-N) - (IL6/TNF)	IGHV3-20	-0.678706	0.532308	106.491	-1.734	0.37659
(IL6/TNF+Link-N) - (IL6/TNF+CKF)	IGHV3-20	-0.66249	0.529918	106.986	-1.71299	0.388013
(IL6/TNF+Link-N) - (IL6/TNF+DEX)	IGHV3-20	-0.701031	0.504223	107.048	-1.70059	0.298527
(OSM/TNF) - ctrl	IGHV3-20	-0.14021	0.481837	107.419	-1.09535	0.814933
(OSM/TNF) - (IL6/TNF)	IGHV3-20	0.29848	0.520088	107.429	-0.732487	1.32945
(OSM/TNF) - (IL6/TNF+CKF)	IGHV3-20	0.314695	0.485005	106.952	-0.646776	1.27617
(OSM/TNF) - (IL6/TNF+DEX)	IGHV3-20	0.276154	0.459651	107.146	-0.635037	1.18734
(OSM/TNF) - (IL6/TNF+Link-N)	IGHV3-20	0.977185	0.589867	108.442	-0.19198	2.14635
(OSM/TNF+CKF) - ctrl	IGHV3-20	-0.390509	0.43475	106.264	-1.25242	0.471401
(OSM/TNF+CKF) - (IL6/TNF)	IGHV3-20	0.0481802	0.478619	106.076	-0.900721	0.997082
(OSM/TNF+CKF) - (IL6/TNF+CKF)	IGHV3-20	0.0643961	0.460333	106.093	-0.848249	0.977041
(OSM/TNF+CKF) - (IL6/TNF+DEX)	IGHV3-20	0.0258546	0.432414	106.144	-0.831434	0.883143
(OSM/TNF+CKF) - (IL6/TNF+Link-N)	IGHV3-20	0.726886	0.507756	106.7	-0.279713	1.73348
(OSM/TNF+CKF) - (OSM/TNF)	IGHV3-20	-0.250299	0.490643	107.309	-1.22291	0.722312
(OSM/TNF+DEX) - ctrl	IGHV3-20	0.10057	0.428212	106.365	-0.748367	0.949508
(OSM/TNF+DEX) - (IL6/TNF)	IGHV3-20	0.539259	0.479612	106.243	-0.411593	1.49011
(OSM/TNF+DEX) - (IL6/TNF+CKF)	IGHV3-20	0.555475	0.46774	106.538	-0.371811	1.48276
(OSM/TNF+DEX) - (IL6/TNF+DEX)	IGHV3-20	0.516934	0.432618	106.458	-0.34073	1.3746
(OSM/TNF+DEX) - (IL6/TNF+Link-N)	IGHV3-20	1.21797	0.493285	106.255	0.240006	2.19592
(OSM/TNF+DEX) - (OSM/TNF)	IGHV3-20	0.24078	0.513587	108.056	-0.777233	1.25879
(OSM/TNF+DEX) - (OSM/TNF+CKF)	IGHV3-20	0.491079	0.445547	106.244	-0.392237	1.3744
(OSM/TNF+Link-N) - ctrl	IGHV3-20	-0.337951	0.452737	106.524	-1.2355	0.559593
(OSM/TNF+Link-N) - (IL6/TNF)	IGHV3-20	0.100738	0.498698	106.811	-0.887892	1.08937
(OSM/TNF+Link-N) - (IL6/TNF+CKF)	IGHV3-20	0.116954	0.470253	106.459	-0.815323	1.04923
(OSM/TNF+Link-N) - (IL6/TNF+DEX)	IGHV3-20	0.0784124	0.437344	106.327	-0.788633	0.945458
(OSM/TNF+Link-N) - (IL6/TNF+Link-N)	IGHV3-20	0.779444	0.552066	107.708	-0.31488	1.87377
(OSM/TNF+Link-N) - (OSM/TNF)	IGHV3-20	-0.197742	0.456547	106.489	-1.10284	0.707359
(OSM/TNF+Link-N) - (OSM/TNF+CKF)	IGHV3-20	0.0525578	0.466286	106.546	-0.871845	0.976961
(OSM/TNF+Link-N) - (OSM/TNF+DEX)	IGHV3-20	-0.438521	0.477851	107.121	-1.38579	0.50875
(IL6/TNF) - ctrl	IGHV4-28	-0.136322	0.375818	189.016	-0.877658	0.605013
(IL6/TNF+CKF) - ctrl	IGHV4-28	-0.0195203	0.375182	189.282	-0.759596	0.720556
(IL6/TNF+CKF) - (IL6/TNF)	IGHV4-28	0.116802	0.386589	189.314	-0.645774	0.879378
(IL6/TNF+DEX) - ctrl	IGHV4-28	-0.348412	0.368071	189.104	-1.07446	0.37764
(IL6/TNF+DEX) - (IL6/TNF)	IGHV4-28	-0.21209	0.380984	189.109	-0.963615	0.539435
(IL6/TNF+DEX) - (IL6/TNF+CKF)	IGHV4-28	-0.328892	0.384874	189.446	-1.08808	0.430298
(IL6/TNF+Link-N) - ctrl	IGHV4-28	0.0369706	0.373544	189.241	-0.699873	0.773815
(IL6/TNF+Link-N) - (IL6/TNF)	IGHV4-28	0.173293	0.386646	189.188	-0.589399	0.935985
(IL6/TNF+Link-N) - (IL6/TNF+CKF)	IGHV4-28	0.0564909	0.399305	189.845	-0.731153	0.844135
(IL6/TNF+Link-N) - (IL6/TNF+DEX)	IGHV4-28	0.385383	0.373381	189.201	-0.351141	1.12191
(OSM/TNF) - ctrl	IGHV4-28	0.20452	0.38095	189.653	-0.546924	0.955963
(OSM/TNF) - (IL6/TNF)	IGHV4-28	0.340842	0.39246	189.688	-0.433304	1.11499
(OSM/TNF) - (IL6/TNF+CKF)	IGHV4-28	0.22404	0.366895	189.147	-0.499692	0.947772
(OSM/TNF) - (IL6/TNF+DEX)	IGHV4-28	0.552932	0.394653	189.881	-0.225535	1.3314
(OSM/TNF) - (IL6/TNF+Link-N)	IGHV4-28	0.167549	0.413577	190.307	-0.648234	0.983332
(OSM/TNF+CKF) - ctrl	IGHV4-28	-0.543649	0.364134	189.096	-1.26194	0.174638
(OSM/TNF+CKF) - (IL6/TNF)	IGHV4-28	-0.407327	0.377663	189.101	-1.1523	0.337646
(OSM/TNF+CKF) - (IL6/TNF+CKF)	IGHV4-28	-0.524129	0.382111	189.464	-1.27787	0.229609
(OSM/TNF+CKF) - (IL6/TNF+DEX)	IGHV4-28	-0.195237	0.366605	189.016	-0.9184	0.527926
(OSM/TNF+CKF) - (IL6/TNF+Link-N)	IGHV4-28	-0.58062	0.36921	189.189	-1.30892	0.147678
(OSM/TNF+CKF) - (OSM/TNF)	IGHV4-28	-0.748169	0.391609	189.89	-1.52063	0.0242933
(OSM/TNF+DEX) - ctrl	IGHV4-28	-0.393918	0.36818	189.094	-1.12019	0.332349
(OSM/TNF+DEX) - (IL6/TNF)	IGHV4-28	-0.257596	0.381097	189.077	-1.00934	0.494151
(OSM/TNF+DEX) - (IL6/TNF+CKF)	IGHV4-28	-0.374398	0.376324	189.285	-1.11672	0.367929
(OSM/TNF+DEX) - (IL6/TNF+DEX)	IGHV4-28	-0.0455061	0.375755	189.326	-0.78671	0.695698
(OSM/TNF+DEX) - (IL6/TNF+Link-N)	IGHV4-28	-0.430889	0.383122	189.374	-1.18662	0.324847
(OSM/TNF+DEX) - (OSM/TNF)	IGHV4-28	-0.598438	0.378787	189.609	-1.34562	0.148741
(OSM/TNF+DEX) - (OSM/TNF+CKF)	IGHV4-28	0.149731	0.371808	189.323	-0.583688	0.883149
(OSM/TNF+Link-N) - ctrl	IGHV4-28	-0.031064	0.392204	190.403	-0.804686	0.742558
(OSM/TNF+Link-N) - (IL6/TNF)	IGHV4-28	0.105258	0.402965	190.459	-0.68959	0.900107
(OSM/TNF+Link-N) - (IL6/TNF+CKF)	IGHV4-28	-0.0115438	0.379871	189.986	-0.76085	0.737763
(OSM/TNF+Link-N) - (IL6/TNF+DEX)	IGHV4-28	0.317348	0.40232	190.201	-0.476234	1.11093
(OSM/TNF+Link-N) - (IL6/TNF+Link-N)	IGHV4-28	-0.0680346	0.421484	190.872	-0.899399	0.76333
(OSM/TNF+Link-N) - (OSM/TNF)	IGHV4-28	-0.235584	0.371466	189.993	-0.968311	0.497143
(OSM/TNF+Link-N) - (OSM/TNF+CKF)	IGHV4-28	0.512585	0.399819	190.232	-0.276063	1.30123
(OSM/TNF+Link-N) - (OSM/TNF+DEX)	IGHV4-28	0.362854	0.392673	190.749	-0.411685	1.13739
(IL6/TNF) - ctrl	IGHV3-35	-0.706992	0.433551	84.4158	-1.56909	0.15511
(IL6/TNF+CKF) - ctrl	IGHV3-35	0.0499204	0.446879	84.5999	-0.838656	0.938497
(IL6/TNF+CKF) - (IL6/TNF)	IGHV3-35	0.756913	0.447141	83.3942	-0.13237	1.6462
(IL6/TNF+DEX) - ctrl	IGHV3-35	-0.59046	0.505147	85.4986	-1.59474	0.413824
(IL6/TNF+DEX) - (IL6/TNF)	IGHV3-35	0.116532	0.50534	85.5516	-0.888125	1.12119
(IL6/TNF+DEX) - (IL6/TNF+CKF)	IGHV3-35	-0.64038	0.521339	84.8576	-1.67697	0.396207
(IL6/TNF+Link-N) - ctrl	IGHV3-35	-1.32781	0.488229	83.7382	-2.29875	-0.356866
(IL6/TNF+Link-N) - (IL6/TNF)	IGHV3-35	-0.620814	0.497992	85.3577	-1.6109	0.369267
(IL6/TNF+Link-N) - (IL6/TNF+CKF)	IGHV3-35	-1.37773	0.517151	85.1861	-2.40593	-0.349524
(IL6/TNF+Link-N) - (IL6/TNF+DEX)	IGHV3-35	-0.737346	0.566107	85.7826	-1.86277	0.388077
(OSM/TNF) - ctrl	IGHV3-35	-0.704685	0.490905	85.7341	-1.68062	0.271246
(OSM/TNF) - (IL6/TNF)	IGHV3-35	0.0023071	0.536408	85.8612	-1.06406	1.06868
(OSM/TNF) - (IL6/TNF+CKF)	IGHV3-35	-0.754605	0.533833	86.1653	-1.8158	0.306591
(OSM/TNF) - (IL6/TNF+DEX)	IGHV3-35	-0.114225	0.592963	86.9999	-1.2928	1.06435
(OSM/TNF) - (IL6/TNF+Link-N)	IGHV3-35	0.623121	0.57645	84.45	-0.523124	1.76937
(OSM/TNF+CKF) - ctrl	IGHV3-35	-0.69081	0.456674	84.5601	-1.59887	0.217249
(OSM/TNF+CKF) - (IL6/TNF)	IGHV3-35	0.0161818	0.443026	83.5299	-0.864896	0.89726
(OSM/TNF+CKF) - (IL6/TNF+CKF)	IGHV3-35	-0.740731	0.462666	83.1537	-1.66093	0.179468
(OSM/TNF+CKF) - (IL6/TNF+DEX)	IGHV3-35	-0.10035	0.528841	84.3801	-1.15194	0.95124
(OSM/TNF+CKF) - (IL6/TNF+Link-N)	IGHV3-35	0.636996	0.51118	85.2101	-0.37933	1.65332
(OSM/TNF+CKF) - (OSM/TNF)	IGHV3-35	0.0138747	0.577378	86.0083	-1.13391	1.16166
(OSM/TNF+DEX) - ctrl	IGHV3-35	-0.369999	0.483724	86.6552	-1.33151	0.591508
(OSM/TNF+DEX) - (IL6/TNF)	IGHV3-35	0.336993	0.493852	85.7162	-0.644798	1.31879
(OSM/TNF+DEX) - (IL6/TNF+CKF)	IGHV3-35	-0.419919	0.504234	85.812	-1.42234	0.582497
(OSM/TNF+DEX) - (IL6/TNF+DEX)	IGHV3-35	0.220461	0.563289	86.9654	-0.899144	1.34007
(OSM/TNF+DEX) - (IL6/TNF+Link-N)	IGHV3-35	0.957807	0.54568	86.0048	-0.126969	2.04258
(OSM/TNF+DEX) - (OSM/TNF)	IGHV3-35	0.334686	0.524545	84.8743	-0.708272	1.37764
(OSM/TNF+DEX) - (OSM/TNF+CKF)	IGHV3-35	0.320812	0.517746	85.7194	-0.708482	1.35011
(OSM/TNF+Link-N) - ctrl	IGHV3-35	-0.769682	0.534319	86.7654	-1.83174	0.292376
(OSM/TNF+Link-N) - (IL6/TNF)	IGHV3-35	-0.0626896	0.554387	86.3463	-1.16471	1.03933
(OSM/TNF+Link-N) - (IL6/TNF+CKF)	IGHV3-35	-0.819602	0.561432	86.5428	-1.93559	0.296388
(OSM/TNF+Link-N) - (IL6/TNF+DEX)	IGHV3-35	-0.179222	0.6176	86.7198	-1.40682	1.04838
(OSM/TNF+Link-N) - (IL6/TNF+Link-N)	IGHV3-35	0.558124	0.595979	86.0111	-0.62664	1.74289
(OSM/TNF+Link-N) - (OSM/TNF)	IGHV3-35	-0.0649967	0.531073	83.928	-1.12111	0.991114
(OSM/TNF+Link-N) - (OSM/TNF+CKF)	IGHV3-35	-0.0788715	0.590152	86.5183	-1.25195	1.09421
(OSM/TNF+Link-N) - (OSM/TNF+DEX)	IGHV3-35	-0.399683	0.548975	84.1781	-1.49135	0.691981
(IL6/TNF) - ctrl	IGKV1-12	-0.13536	0.291429	202.086	-0.709993	0.439272
(IL6/TNF+CKF) - ctrl	IGKV1-12	-0.579913	0.301115	202.079	-1.17364	0.0138174
(IL6/TNF+CKF) - (IL6/TNF)	IGKV1-12	-0.444553	0.308295	202.181	-1.05244	0.163332
(IL6/TNF+DEX) - ctrl	IGKV1-12	-0.319225	0.287447	202.046	-0.886006	0.247557
(IL6/TNF+DEX) - (IL6/TNF)	IGKV1-12	-0.183864	0.294273	202.156	-0.764103	0.396374
(IL6/TNF+DEX) - (IL6/TNF+CKF)	IGKV1-12	0.260688	0.303	202.039	-0.33676	0.858136
(IL6/TNF+Link-N) - ctrl	IGKV1-12	-0.799354	0.300707	202.061	-1.39228	-0.206428
(IL6/TNF+Link-N) - (IL6/TNF)	IGKV1-12	-0.663994	0.305374	202.087	-1.26612	-0.0618668
(IL6/TNF+Link-N) - (IL6/TNF+CKF)	IGKV1-12	-0.219442	0.314454	202.063	-0.839474	0.400591
(IL6/TNF+Link-N) - (IL6/TNF+DEX)	IGKV1-12	-0.48013	0.303275	202.079	-1.07812	0.11786
(OSM/TNF) - ctrl	IGKV1-12	-0.82576	0.303845	202.266	-1.42487	-0.226651
(OSM/TNF) - (IL6/TNF)	IGKV1-12	-0.6904	0.312303	202.353	-1.30618	-0.0746148
(OSM/TNF) - (IL6/TNF+CKF)	IGKV1-12	-0.245847	0.312245	202.098	-0.861524	0.369829
(OSM/TNF) - (IL6/TNF+DEX)	IGKV1-12	-0.506535	0.305287	202.162	-1.10849	0.0954194
(OSM/TNF) - (IL6/TNF+Link-N)	IGKV1-12	-0.0264056	0.318047	202.277	-0.653518	0.600707
(OSM/TNF+CKF) - ctrl	IGKV1-12	-0.477787	0.301469	202.073	-1.07222	0.116641
(OSM/TNF+CKF) - (IL6/TNF)	IGKV1-12	-0.342427	0.306167	202.146	-0.946118	0.261263
(OSM/TNF+CKF) - (IL6/TNF+CKF)	IGKV1-12	0.102126	0.317814	202.136	-0.52453	0.728781
(OSM/TNF+CKF) - (IL6/TNF+DEX)	IGKV1-12	-0.158563	0.303579	202.118	-0.75715	0.440025
(OSM/TNF+CKF) - (IL6/TNF+Link-N)	IGKV1-12	0.321567	0.314429	202.037	-0.298417	0.941551
(OSM/TNF+CKF) - (OSM/TNF)	IGKV1-12	0.347973	0.324805	202.418	-0.292463	0.988408
(OSM/TNF+DEX) - ctrl	IGKV1-12	-0.0851559	0.291212	202.111	-0.659359	0.489048
(OSM/TNF+DEX) - (IL6/TNF)	IGKV1-12	0.0502044	0.300459	202.324	-0.542228	0.642637
(OSM/TNF+DEX) - (IL6/TNF+CKF)	IGKV1-12	0.494757	0.307155	202.081	-0.110882	1.1004
(OSM/TNF+DEX) - (IL6/TNF+DEX)	IGKV1-12	0.234069	0.293056	202.052	-0.343771	0.811909
(OSM/TNF+DEX) - (IL6/TNF+Link-N)	IGKV1-12	0.714199	0.30729	202.145	0.108294	1.3201
(OSM/TNF+DEX) - (OSM/TNF)	IGKV1-12	0.740604	0.310209	202.249	0.128946	1.35226
(OSM/TNF+DEX) - (OSM/TNF+CKF)	IGKV1-12	0.392631	0.307422	202.13	-0.213534	0.998797
(OSM/TNF+Link-N) - ctrl	IGKV1-12	-0.749266	0.30883	202.205	-1.35821	-0.140325
(OSM/TNF+Link-N) - (IL6/TNF)	IGKV1-12	-0.613906	0.317371	202.3	-1.23968	0.0118729
(OSM/TNF+Link-N) - (IL6/TNF+CKF)	IGKV1-12	-0.169353	0.318444	202.064	-0.797253	0.458547
(OSM/TNF+Link-N) - (IL6/TNF+DEX)	IGKV1-12	-0.430041	0.310962	202.115	-1.04319	0.183105
(OSM/TNF+Link-N) - (IL6/TNF+Link-N)	IGKV1-12	0.0500885	0.322914	202.222	-0.586621	0.686798
(OSM/TNF+Link-N) - (OSM/TNF)	IGKV1-12	0.0764941	0.313794	202.005	-0.542237	0.695225
(OSM/TNF+Link-N) - (OSM/TNF+CKF)	IGKV1-12	-0.271479	0.328839	202.345	-0.91987	0.376913
(OSM/TNF+Link-N) - (OSM/TNF+DEX)	IGKV1-12	-0.66411	0.314886	202.188	-1.28499	-0.0432284
(IL6/TNF) - ctrl	IGHV7-4-1	-0.175368	0.311095	210.088	-0.788635	0.437899
(IL6/TNF+CKF) - ctrl	IGHV7-4-1	-0.22179	0.306934	210.017	-0.826855	0.383276
(IL6/TNF+CKF) - (IL6/TNF)	IGHV7-4-1	-0.0464213	0.323752	210.092	-0.68464	0.591797
(IL6/TNF+DEX) - ctrl	IGHV7-4-1	-0.340295	0.294063	210.077	-0.919988	0.239399
(IL6/TNF+DEX) - (IL6/TNF)	IGHV7-4-1	-0.164926	0.312748	210.143	-0.781452	0.4516
(IL6/TNF+DEX) - (IL6/TNF+CKF)	IGHV7-4-1	-0.118505	0.309818	210.105	-0.729255	0.492246
(IL6/TNF+Link-N) - ctrl	IGHV7-4-1	-0.649157	0.305687	210.147	-1.25176	-0.0465507
(IL6/TNF+Link-N) - (IL6/TNF)	IGHV7-4-1	-0.473789	0.322099	210.066	-1.10875	0.161172
(IL6/TNF+Link-N) - (IL6/TNF+CKF)	IGHV7-4-1	-0.427367	0.319016	210.112	-1.05625	0.201514
(IL6/TNF+Link-N) - (IL6/TNF+DEX)	IGHV7-4-1	-0.308862	0.31201	210.321	-0.92393	0.306205
(OSM/TNF) - ctrl	IGHV7-4-1	-0.416249	0.325708	210.358	-1.05832	0.225822
(OSM/TNF) - (IL6/TNF)	IGHV7-4-1	-0.24088	0.343652	210.55	-0.91832	0.436559
(OSM/TNF) - (IL6/TNF+CKF)	IGHV7-4-1	-0.194459	0.339402	210.357	-0.863524	0.474606
(OSM/TNF) - (IL6/TNF+DEX)	IGHV7-4-1	-0.075954	0.31674	210.205	-0.700348	0.54844
(OSM/TNF) - (IL6/TNF+Link-N)	IGHV7-4-1	0.232909	0.348154	210.738	-0.453402	0.919219
(OSM/TNF+CKF) - ctrl	IGHV7-4-1	-0.478267	0.314709	210.105	-1.09866	0.142125
(OSM/TNF+CKF) - (IL6/TNF)	IGHV7-4-1	-0.302898	0.332377	210.085	-0.95812	0.352323
(OSM/TNF+CKF) - (IL6/TNF+CKF)	IGHV7-4-1	-0.256477	0.328556	210.085	-0.904166	0.391212
(OSM/TNF+CKF) - (IL6/TNF+DEX)	IGHV7-4-1	-0.137972	0.319705	210.277	-0.76821	0.492265
(OSM/TNF+CKF) - (IL6/TNF+Link-N)	IGHV7-4-1	0.17089	0.325006	210.024	-0.469802	0.811582
(OSM/TNF+CKF) - (OSM/TNF)	IGHV7-4-1	-0.0620183	0.350592	210.641	-0.753136	0.6291
(OSM/TNF+DEX) - ctrl	IGHV7-4-1	-0.455266	0.308492	210.15	-1.0634	0.15287
(OSM/TNF+DEX) - (IL6/TNF)	IGHV7-4-1	-0.279898	0.324888	210.084	-0.920355	0.36056
(OSM/TNF+DEX) - (IL6/TNF+CKF)	IGHV7-4-1	-0.233476	0.321358	210.121	-0.866974	0.400022
(OSM/TNF+DEX) - (IL6/TNF+DEX)	IGHV7-4-1	-0.114971	0.314724	210.339	-0.735388	0.505445
(OSM/TNF+DEX) - (IL6/TNF+Link-N)	IGHV7-4-1	0.193891	0.31639	210.004	-0.429817	0.817599
(OSM/TNF+DEX) - (OSM/TNF)	IGHV7-4-1	-0.0390175	0.349738	210.756	-0.728451	0.650416
(OSM/TNF+DEX) - (OSM/TNF+CKF)	IGHV7-4-1	0.0230007	0.327336	210.021	-0.622284	0.668285
(OSM/TNF+Link-N) - ctrl	IGHV7-4-1	-0.357209	0.32096	210.148	-0.989923	0.275504
(OSM/TNF+Link-N) - (IL6/TNF)	IGHV7-4-1	-0.181841	0.3404	210.316	-0.852874	0.489193
(OSM/TNF+Link-N) - (IL6/TNF+CKF)	IGHV7-4-1	-0.13542	0.335264	210.134	-0.796331	0.525492
(OSM/TNF+Link-N) - (IL6/TNF+DEX)	IGHV7-4-1	-0.0169146	0.31634	210.1	-0.640522	0.606693
(OSM/TNF+Link-N) - (IL6/TNF+Link-N)	IGHV7-4-1	0.291948	0.339959	210.422	-0.378214	0.96211
(OSM/TNF+Link-N) - (OSM/TNF)	IGHV7-4-1	0.0590393	0.332257	210.076	-0.595945	0.714024
(OSM/TNF+Link-N) - (OSM/TNF+CKF)	IGHV7-4-1	0.121058	0.343936	210.343	-0.556945	0.79906
(OSM/TNF+Link-N) - (OSM/TNF+DEX)	IGHV7-4-1	0.0980569	0.341838	210.435	-0.575809	0.771922
(IL6/TNF) - ctrl	IGHV3-64D	-1.15831	0.588706	99.9954	-2.32628	0.0096718
(IL6/TNF+CKF) - ctrl	IGHV3-64D	-0.395549	0.57067	101.272	-1.52757	0.73647
(IL6/TNF+CKF) - (IL6/TNF)	IGHV3-64D	0.762756	0.613783	100.57	-0.454887	1.9804
(IL6/TNF+DEX) - ctrl	IGHV3-64D	-0.237929	0.547296	99.671	-1.32379	0.847935
(IL6/TNF+DEX) - (IL6/TNF)	IGHV3-64D	0.920376	0.608061	100.861	-0.285875	2.12663
(IL6/TNF+DEX) - (IL6/TNF+CKF)	IGHV3-64D	0.15762	0.606639	102.49	-1.04558	1.36082
(IL6/TNF+Link-N) - ctrl	IGHV3-64D	-0.753468	0.659077	99.9719	-2.06106	0.554126
(IL6/TNF+Link-N) - (IL6/TNF)	IGHV3-64D	0.404837	0.691845	99.6988	-0.967814	1.77749
(IL6/TNF+Link-N) - (IL6/TNF+CKF)	IGHV3-64D	-0.357919	0.645805	99.9509	-1.63919	0.923348
(IL6/TNF+Link-N) - (IL6/TNF+DEX)	IGHV3-64D	-0.515539	0.682782	100.714	-1.87004	0.838964
(OSM/TNF) - ctrl	IGHV3-64D	-0.655715	0.640251	102.455	-1.92558	0.614153
(OSM/TNF) - (IL6/TNF)	IGHV3-64D	0.50259	0.702894	102.952	-0.891443	1.89662
(OSM/TNF) - (IL6/TNF+CKF)	IGHV3-64D	-0.260166	0.714643	102.598	-1.67756	1.15723
(OSM/TNF) - (IL6/TNF+DEX)	IGHV3-64D	-0.417786	0.627263	101.198	-1.66208	0.826506
(OSM/TNF) - (IL6/TNF+Link-N)	IGHV3-64D	0.0977528	0.76769	102.578	-1.42485	1.62036
(OSM/TNF+CKF) - ctrl	IGHV3-64D	-1.02526	0.575802	99.5282	-2.1677	0.117185
(OSM/TNF+CKF) - (IL6/TNF)	IGHV3-64D	0.13305	0.616845	99.7265	-1.09079	1.35689
(OSM/TNF+CKF) - (IL6/TNF+CKF)	IGHV3-64D	-0.629706	0.583622	100.541	-1.78752	0.528107
(OSM/TNF+CKF) - (IL6/TNF+DEX)	IGHV3-64D	-0.787326	0.598309	100.326	-1.97431	0.399655
(OSM/TNF+CKF) - (IL6/TNF+Link-N)	IGHV3-64D	-0.271787	0.663455	99.6959	-1.58811	1.04454
(OSM/TNF+CKF) - (OSM/TNF)	IGHV3-64D	-0.36954	0.686618	102.659	-1.73134	0.992258
(OSM/TNF+DEX) - ctrl	IGHV3-64D	-0.798372	0.576066	99.3347	-1.94136	0.344619
(OSM/TNF+DEX) - (IL6/TNF)	IGHV3-64D	0.359933	0.627775	100.136	-0.885534	1.6054
(OSM/TNF+DEX) - (IL6/TNF+CKF)	IGHV3-64D	-0.402823	0.584058	100.65	-1.56149	0.75584
(OSM/TNF+DEX) - (IL6/TNF+DEX)	IGHV3-64D	-0.560443	0.596115	100.154	-1.7431	0.622211
(OSM/TNF+DEX) - (IL6/TNF+Link-N)	IGHV3-64D	-0.0449039	0.668624	99.9144	-1.37145	1.28164
(OSM/TNF+DEX) - (OSM/TNF)	IGHV3-64D	-0.142657	0.683465	102.535	-1.49822	1.21291
(OSM/TNF+DEX) - (OSM/TNF+CKF)	IGHV3-64D	0.226883	0.596842	99.2501	-0.957344	1.41111
(OSM/TNF+Link-N) - ctrl	IGHV3-64D	-0.997079	0.589117	101.377	-2.16568	0.171518
(OSM/TNF+Link-N) - (IL6/TNF)	IGHV3-64D	0.161226	0.645359	102.336	-1.11879	1.44124
(OSM/TNF+Link-N) - (IL6/TNF+CKF)	IGHV3-64D	-0.60153	0.644843	102.975	-1.88043	0.677368
(OSM/TNF+Link-N) - (IL6/TNF+DEX)	IGHV3-64D	-0.75915	0.588615	100.304	-1.9269	0.408602
(OSM/TNF+Link-N) - (IL6/TNF+Link-N)	IGHV3-64D	-0.243611	0.706429	101.339	-1.64492	1.1577
(OSM/TNF+Link-N) - (OSM/TNF)	IGHV3-64D	-0.341364	0.629569	100.022	-1.59041	0.90768
(OSM/TNF+Link-N) - (OSM/TNF+CKF)	IGHV3-64D	0.0281762	0.634419	101.734	-1.23023	1.28658
(OSM/TNF+Link-N) - (OSM/TNF+DEX)	IGHV3-64D	-0.198707	0.631413	101.567	-1.45118	1.05376
(IL6/TNF) - ctrl	SSC5D	0.0901233	0.145555	304	-0.196299	0.376546
(IL6/TNF+CKF) - ctrl	SSC5D	-0.0841862	0.146162	304.056	-0.371804	0.203432
(IL6/TNF+CKF) - (IL6/TNF)	SSC5D	-0.17431	0.146152	304.055	-0.461907	0.113288
(IL6/TNF+DEX) - ctrl	SSC5D	-0.0444482	0.14596	304.038	-0.331668	0.242771
(IL6/TNF+DEX) - (IL6/TNF)	SSC5D	-0.134572	0.145951	304.037	-0.421774	0.152631
(IL6/TNF+DEX) - (IL6/TNF+CKF)	SSC5D	0.039738	0.145575	304.002	-0.246725	0.326201
(IL6/TNF+Link-N) - ctrl	SSC5D	-0.00406316	0.146981	304.13	-0.293292	0.285166
(IL6/TNF+Link-N) - (IL6/TNF)	SSC5D	-0.0941865	0.146997	304.131	-0.383447	0.195074
(IL6/TNF+Link-N) - (IL6/TNF+CKF)	SSC5D	0.0801231	0.149415	304.339	-0.213894	0.37414
(IL6/TNF+Link-N) - (IL6/TNF+DEX)	SSC5D	0.0403851	0.148881	304.295	-0.252582	0.333352
(OSM/TNF) - ctrl	SSC5D	-0.469186	0.14965	304.359	-0.763665	-0.174707
(OSM/TNF) - (IL6/TNF)	SSC5D	-0.55931	0.149623	304.357	-0.853736	-0.264883
(OSM/TNF) - (IL6/TNF+CKF)	SSC5D	-0.385	0.147127	304.143	-0.674516	-0.0954838
(OSM/TNF) - (IL6/TNF+DEX)	SSC5D	-0.424738	0.147504	304.176	-0.714995	-0.134481
(OSM/TNF) - (IL6/TNF+Link-N)	SSC5D	-0.465123	0.155669	304.816	-0.771445	-0.158801
(OSM/TNF+CKF) - ctrl	SSC5D	-0.133838	0.145816	304.024	-0.420775	0.153098
(OSM/TNF+CKF) - (IL6/TNF)	SSC5D	-0.223962	0.145823	304.025	-0.510912	0.0629882
(OSM/TNF+CKF) - (IL6/TNF+CKF)	SSC5D	-0.0496522	0.147214	304.151	-0.339339	0.240035
(OSM/TNF+CKF) - (IL6/TNF+DEX)	SSC5D	-0.0893902	0.146867	304.12	-0.378395	0.199615
(OSM/TNF+CKF) - (IL6/TNF+Link-N)	SSC5D	-0.129775	0.146024	304.043	-0.417122	0.157571
(OSM/TNF+CKF) - (OSM/TNF)	SSC5D	0.335348	0.151914	304.54	0.0364134	0.634282
(OSM/TNF+DEX) - ctrl	SSC5D	0.111876	0.145575	304.002	-0.174586	0.398338
(OSM/TNF+DEX) - (IL6/TNF)	SSC5D	0.0217527	0.145573	304.002	-0.264706	0.308211
(OSM/TNF+DEX) - (IL6/TNF+CKF)	SSC5D	0.196062	0.145961	304.038	-0.091159	0.483284
(OSM/TNF+DEX) - (IL6/TNF+DEX)	SSC5D	0.156324	0.145799	304.023	-0.130578	0.443227
(OSM/TNF+DEX) - (IL6/TNF+Link-N)	SSC5D	0.115939	0.147339	304.162	-0.173994	0.405872
(OSM/TNF+DEX) - (OSM/TNF)	SSC5D	0.581062	0.149103	304.313	0.287659	0.874466
(OSM/TNF+DEX) - (OSM/TNF+CKF)	SSC5D	0.245715	0.145982	304.04	-0.0415481	0.532977
(OSM/TNF+Link-N) - ctrl	SSC5D	-0.00323475	0.149288	304.329	-0.297002	0.290532
(OSM/TNF+Link-N) - (IL6/TNF)	SSC5D	-0.0933581	0.149262	304.327	-0.387075	0.200358
(OSM/TNF+Link-N) - (IL6/TNF+CKF)	SSC5D	0.0809515	0.146903	304.123	-0.208124	0.370027
(OSM/TNF+Link-N) - (IL6/TNF+DEX)	SSC5D	0.0412135	0.147254	304.154	-0.248553	0.33098
(OSM/TNF+Link-N) - (IL6/TNF+Link-N)	SSC5D	0.000828406	0.155112	304.777	-0.304397	0.306054
(OSM/TNF+Link-N) - (OSM/TNF)	SSC5D	0.465951	0.145563	304.001	0.179512	0.752391
(OSM/TNF+Link-N) - (OSM/TNF+CKF)	SSC5D	0.130604	0.151466	304.505	-0.167449	0.428656
(OSM/TNF+Link-N) - (OSM/TNF+DEX)	SSC5D	-0.115111	0.148766	304.285	-0.407851	0.177629
(IL6/TNF) - ctrl	IGLL5	-0.177092	0.241779	302.002	-0.652877	0.298693
(IL6/TNF+CKF) - ctrl	IGLL5	-0.302869	0.242758	302.079	-0.780581	0.174842
(IL6/TNF+CKF) - (IL6/TNF)	IGLL5	-0.125777	0.240999	302.072	-0.600027	0.348472
(IL6/TNF+DEX) - ctrl	IGLL5	0.124573	0.24243	302.054	-0.352492	0.601638
(IL6/TNF+DEX) - (IL6/TNF)	IGLL5	0.301666	0.240668	302.048	-0.171933	0.775264
(IL6/TNF+DEX) - (IL6/TNF+CKF)	IGLL5	0.427443	0.240049	302.003	-0.0449367	0.899822
(IL6/TNF+Link-N) - ctrl	IGLL5	-0.580544	0.245895	302.172	-1.06443	-0.0966607
(IL6/TNF+Link-N) - (IL6/TNF)	IGLL5	-0.403452	0.244209	302.185	-0.884018	0.0771144
(IL6/TNF+Link-N) - (IL6/TNF+CKF)	IGLL5	-0.277675	0.248209	302.459	-0.766109	0.21076
(IL6/TNF+Link-N) - (IL6/TNF+DEX)	IGLL5	-0.705117	0.247327	302.401	-1.19182	-0.218417
(OSM/TNF) - ctrl	IGLL5	-0.426381	0.248442	302.475	-0.915275	0.0625133
(OSM/TNF) - (IL6/TNF)	IGLL5	-0.249289	0.24672	302.466	-0.734793	0.236216
(OSM/TNF) - (IL6/TNF+CKF)	IGLL5	-0.123511	0.242607	302.187	-0.600923	0.353901
(OSM/TNF) - (IL6/TNF+DEX)	IGLL5	-0.550954	0.243227	302.231	-1.02959	-0.0723204
(OSM/TNF) - (IL6/TNF+Link-N)	IGLL5	0.154163	0.258513	303.074	-0.354543	0.66287
(OSM/TNF+CKF) - ctrl	IGLL5	-0.357388	0.242216	302.031	-0.834034	0.119257
(OSM/TNF+CKF) - (IL6/TNF)	IGLL5	-0.180296	0.240457	302.033	-0.653479	0.292887
(OSM/TNF+CKF) - (IL6/TNF+CKF)	IGLL5	-0.0545189	0.242749	302.197	-0.532212	0.423174
(OSM/TNF+CKF) - (IL6/TNF+DEX)	IGLL5	-0.481962	0.242178	302.157	-0.958531	-0.00539194
(OSM/TNF+CKF) - (IL6/TNF+Link-N)	IGLL5	0.223156	0.242588	302.066	-0.25422	0.700532
(OSM/TNF+CKF) - (OSM/TNF)	IGLL5	0.0689924	0.250496	302.703	-0.423942	0.561927
(OSM/TNF+DEX) - ctrl	IGLL5	-0.207266	0.24181	302.006	-0.683111	0.268579
(OSM/TNF+DEX) - (IL6/TNF)	IGLL5	-0.0301738	0.240045	302.002	-0.502546	0.442199
(OSM/TNF+DEX) - (IL6/TNF+CKF)	IGLL5	0.0956034	0.240684	302.049	-0.378026	0.569233
(OSM/TNF+DEX) - (IL6/TNF+DEX)	IGLL5	-0.331839	0.240417	302.03	-0.804944	0.141265
(OSM/TNF+DEX) - (IL6/TNF+Link-N)	IGLL5	0.373278	0.244776	302.225	-0.108404	0.85496
(OSM/TNF+DEX) - (OSM/TNF)	IGLL5	0.219115	0.245863	302.41	-0.264704	0.702934
(OSM/TNF+DEX) - (OSM/TNF+CKF)	IGLL5	0.150122	0.240719	302.052	-0.323576	0.62382
(OSM/TNF+Link-N) - ctrl	IGLL5	-0.355221	0.247852	302.436	-0.842953	0.132511
(OSM/TNF+Link-N) - (IL6/TNF)	IGLL5	-0.178129	0.246125	302.427	-0.662464	0.306206
(OSM/TNF+Link-N) - (IL6/TNF+CKF)	IGLL5	-0.0523517	0.242238	302.161	-0.529038	0.424335
(OSM/TNF+Link-N) - (IL6/TNF+DEX)	IGLL5	-0.479795	0.242816	302.202	-0.957619	-0.00197029
(OSM/TNF+Link-N) - (IL6/TNF+Link-N)	IGLL5	0.225323	0.257595	303.024	-0.281579	0.732224
(OSM/TNF+Link-N) - (OSM/TNF)	IGLL5	0.0711596	0.240029	302.001	-0.401181	0.543501
(OSM/TNF+Link-N) - (OSM/TNF+CKF)	IGLL5	0.0021672	0.249758	302.658	-0.489314	0.493648
(OSM/TNF+Link-N) - (OSM/TNF+DEX)	IGLL5	-0.147955	0.245307	302.373	-0.630681	0.33477
(IL6/TNF) - ctrl	DNASE2	0.165435	0.157835	296	-0.145185	0.476055
(IL6/TNF+CKF) - ctrl	DNASE2	0.0219002	0.159796	296.028	-0.292579	0.33638
(IL6/TNF+CKF) - (IL6/TNF)	DNASE2	-0.143535	0.159783	296.027	-0.457989	0.17092
(IL6/TNF+DEX) - ctrl	DNASE2	-0.821324	0.16725	296.029	-1.15047	-0.492175
(IL6/TNF+DEX) - (IL6/TNF)	DNASE2	-0.986759	0.167234	296.029	-1.31588	-0.65764
(IL6/TNF+DEX) - (IL6/TNF+CKF)	DNASE2	-0.843224	0.167179	296.014	-1.17223	-0.514214
(IL6/TNF+Link-N) - ctrl	DNASE2	0.170363	0.159463	296.059	-0.143461	0.484188
(IL6/TNF+Link-N) - (IL6/TNF)	DNASE2	0.0049282	0.159481	296.059	-0.308932	0.318789
(IL6/TNF+Link-N) - (IL6/TNF+CKF)	DNASE2	0.148463	0.163639	296.157	-0.173579	0.470505
(IL6/TNF+Link-N) - (IL6/TNF+DEX)	DNASE2	0.991687	0.171492	296.138	0.65419	1.32918
(OSM/TNF) - ctrl	DNASE2	0.185365	0.162507	296.163	-0.134449	0.505179
(OSM/TNF) - (IL6/TNF)	DNASE2	0.0199298	0.162476	296.162	-0.299824	0.339684
(OSM/TNF) - (IL6/TNF+CKF)	DNASE2	0.163465	0.160609	296.061	-0.152615	0.479545
(OSM/TNF) - (IL6/TNF+DEX)	DNASE2	1.00669	0.167041	296.077	0.67795	1.33543
(OSM/TNF) - (IL6/TNF+Link-N)	DNASE2	0.0150016	0.169363	296.374	-0.318304	0.348308
(OSM/TNF+CKF) - ctrl	DNASE2	0.474416	0.158133	296.011	0.163209	0.785623
(OSM/TNF+CKF) - (IL6/TNF)	DNASE2	0.308981	0.158141	296.011	-0.00224134	0.620204
(OSM/TNF+CKF) - (IL6/TNF+CKF)	DNASE2	0.452516	0.161056	296.071	0.135556	0.769477
(OSM/TNF+CKF) - (IL6/TNF+DEX)	DNASE2	1.29574	0.168701	296.065	0.963736	1.62774
(OSM/TNF+CKF) - (IL6/TNF+Link-N)	DNASE2	0.304053	0.158371	296.02	-0.00762215	0.615728
(OSM/TNF+CKF) - (OSM/TNF)	DNASE2	0.289051	0.165087	296.246	-0.035841	0.613944
(OSM/TNF+DEX) - ctrl	DNASE2	-0.00417333	0.159	296.001	-0.317087	0.308741
(OSM/TNF+DEX) - (IL6/TNF)	DNASE2	-0.169608	0.158999	296.001	-0.482521	0.143304
(OSM/TNF+DEX) - (IL6/TNF+CKF)	DNASE2	-0.0260735	0.160858	296.029	-0.342644	0.290497
(OSM/TNF+DEX) - (IL6/TNF+DEX)	DNASE2	0.817151	0.168066	296.026	0.486396	1.14791
(OSM/TNF+DEX) - (IL6/TNF+Link-N)	DNASE2	-0.174537	0.160766	296.058	-0.490926	0.141853
(OSM/TNF+DEX) - (OSM/TNF)	DNASE2	-0.189538	0.163389	296.163	-0.511089	0.132012
(OSM/TNF+DEX) - (OSM/TNF+CKF)	DNASE2	-0.47859	0.159361	296.011	-0.792213	-0.164966
(OSM/TNF+Link-N) - ctrl	DNASE2	0.597584	0.162094	296.149	0.278582	0.916586
(OSM/TNF+Link-N) - (IL6/TNF)	DNASE2	0.432149	0.162065	296.148	0.113205	0.751093
(OSM/TNF+Link-N) - (IL6/TNF+CKF)	DNASE2	0.575684	0.160368	296.052	0.260078	0.89129
(OSM/TNF+Link-N) - (IL6/TNF+DEX)	DNASE2	1.41891	0.166855	296.068	1.09054	1.74728
(OSM/TNF+Link-N) - (IL6/TNF+Link-N)	DNASE2	0.427221	0.168728	296.356	0.0951633	0.759278
(OSM/TNF+Link-N) - (OSM/TNF)	DNASE2	0.412219	0.157844	296	0.10158	0.722859
(OSM/TNF+Link-N) - (OSM/TNF+CKF)	DNASE2	0.123168	0.164577	296.23	-0.20072	0.447055
(OSM/TNF+Link-N) - (OSM/TNF+DEX)	DNASE2	0.601757	0.16299	296.149	0.280992	0.922523
(IL6/TNF) - ctrl	MASP2	0.135385	0.193873	236.003	-0.246557	0.517327
(IL6/TNF+CKF) - ctrl	MASP2	-0.1281	0.199016	236.078	-0.520175	0.263974
(IL6/TNF+CKF) - (IL6/TNF)	MASP2	-0.263485	0.198139	236.102	-0.653832	0.126861
(IL6/TNF+DEX) - ctrl	MASP2	0.343193	0.199248	236.001	-0.0493398	0.735725
(IL6/TNF+DEX) - (IL6/TNF)	MASP2	0.207807	0.19779	236.004	-0.181853	0.597468
(IL6/TNF+DEX) - (IL6/TNF+CKF)	MASP2	0.471293	0.202494	236.085	0.0723662	0.870219
(IL6/TNF+Link-N) - ctrl	MASP2	-0.10923	0.202696	236.067	-0.508554	0.290093
(IL6/TNF+Link-N) - (IL6/TNF)	MASP2	-0.244615	0.200526	236.05	-0.639665	0.150435
(IL6/TNF+Link-N) - (IL6/TNF+CKF)	MASP2	0.0188699	0.208988	236.262	-0.392847	0.430587
(IL6/TNF+Link-N) - (IL6/TNF+DEX)	MASP2	-0.452423	0.206114	236.062	-0.858482	-0.0463641
(OSM/TNF) - ctrl	MASP2	-0.189991	0.20187	236.283	-0.587686	0.207703
(OSM/TNF) - (IL6/TNF)	MASP2	-0.325377	0.201734	236.328	-0.722804	0.0720505
(OSM/TNF) - (IL6/TNF+CKF)	MASP2	-0.0618913	0.198648	236.074	-0.45324	0.329458
(OSM/TNF) - (IL6/TNF+DEX)	MASP2	-0.533184	0.205161	236.289	-0.937363	-0.129005
(OSM/TNF) - (IL6/TNF+Link-N)	MASP2	-0.0807612	0.214193	236.542	-0.502731	0.341208
(OSM/TNF+CKF) - ctrl	MASP2	-0.0344359	0.195837	236.018	-0.420247	0.351375
(OSM/TNF+CKF) - (IL6/TNF)	MASP2	-0.169821	0.193902	236.009	-0.55182	0.212178
(OSM/TNF+CKF) - (IL6/TNF+CKF)	MASP2	0.0936643	0.200942	236.163	-0.302203	0.489531
(OSM/TNF+CKF) - (IL6/TNF+DEX)	MASP2	-0.377628	0.199769	236.016	-0.771186	0.0159288
(OSM/TNF+CKF) - (IL6/TNF+Link-N)	MASP2	0.0747944	0.201603	236.018	-0.322377	0.471966
(OSM/TNF+CKF) - (OSM/TNF)	MASP2	0.155556	0.205251	236.419	-0.248798	0.55991
(OSM/TNF+DEX) - ctrl	MASP2	0.157849	0.197176	236.001	-0.2306	0.546298
(OSM/TNF+DEX) - (IL6/TNF)	MASP2	0.0224638	0.195603	236.004	-0.362887	0.407815
(OSM/TNF+DEX) - (IL6/TNF+CKF)	MASP2	0.285949	0.201087	236.079	-0.110206	0.682104
(OSM/TNF+DEX) - (IL6/TNF+DEX)	MASP2	-0.185344	0.201128	236.002	-0.581579	0.210891
(OSM/TNF+DEX) - (IL6/TNF+Link-N)	MASP2	0.267079	0.20417	236.066	-0.135148	0.669307
(OSM/TNF+DEX) - (OSM/TNF)	MASP2	0.34784	0.204196	236.281	-0.0544374	0.750118
(OSM/TNF+DEX) - (OSM/TNF+CKF)	MASP2	0.192285	0.197401	236.018	-0.196609	0.581178
(OSM/TNF+Link-N) - ctrl	MASP2	0.0835538	0.201754	236.279	-0.313912	0.48102
(OSM/TNF+Link-N) - (IL6/TNF)	MASP2	-0.0518313	0.201604	236.323	-0.449002	0.345339
(OSM/TNF+Link-N) - (IL6/TNF+CKF)	MASP2	0.211654	0.198679	236.071	-0.179756	0.603064
(OSM/TNF+Link-N) - (IL6/TNF+DEX)	MASP2	-0.259639	0.204798	236.283	-0.663101	0.143824
(OSM/TNF+Link-N) - (IL6/TNF+Link-N)	MASP2	0.192784	0.213921	236.54	-0.22865	0.614218
(OSM/TNF+Link-N) - (OSM/TNF)	MASP2	0.273545	0.195515	236.003	-0.111633	0.658724
(OSM/TNF+Link-N) - (OSM/TNF+CKF)	MASP2	0.11799	0.205192	236.414	-0.286248	0.522227
(OSM/TNF+Link-N) - (OSM/TNF+DEX)	MASP2	-0.0742951	0.204165	236.276	-0.476512	0.327922
(IL6/TNF) - ctrl	CLIC1	0.650195	0.301036	282.01	0.0576322	1.24276
(IL6/TNF+CKF) - ctrl	CLIC1	0.2167	0.298581	282.068	-0.371029	0.804429
(IL6/TNF+CKF) - (IL6/TNF)	CLIC1	-0.433495	0.297816	282.046	-1.01972	0.152729
(IL6/TNF+DEX) - ctrl	CLIC1	-0.388895	0.304676	282.042	-0.988624	0.210833
(IL6/TNF+DEX) - (IL6/TNF)	CLIC1	-1.03909	0.303986	282.025	-1.63746	-0.440722
(IL6/TNF+DEX) - (IL6/TNF+CKF)	CLIC1	-0.605595	0.298839	282.004	-1.19383	-0.0173579
(IL6/TNF+Link-N) - ctrl	CLIC1	0.277832	0.309934	282.056	-0.332244	0.887909
(IL6/TNF+Link-N) - (IL6/TNF)	CLIC1	-0.372362	0.310154	282.067	-0.982872	0.238147
(IL6/TNF+Link-N) - (IL6/TNF+CKF)	CLIC1	0.0611323	0.31068	282.212	-0.550411	0.672676
(IL6/TNF+Link-N) - (IL6/TNF+DEX)	CLIC1	0.666728	0.31601	282.162	0.0446911	1.28876
(OSM/TNF) - ctrl	CLIC1	0.72691	0.308384	282.262	0.119885	1.33393
(OSM/TNF) - (IL6/TNF)	CLIC1	0.0767152	0.306944	282.227	-0.527474	0.680904
(OSM/TNF) - (IL6/TNF+CKF)	CLIC1	0.51021	0.297418	282.079	-0.0752307	1.09565
(OSM/TNF) - (IL6/TNF+DEX)	CLIC1	1.11581	0.304295	282.106	0.516828	1.71478
(OSM/TNF) - (IL6/TNF+Link-N)	CLIC1	0.449078	0.324119	282.478	-0.188916	1.08707
(OSM/TNF+CKF) - ctrl	CLIC1	0.39519	0.303461	282.014	-0.202147	0.992527
(OSM/TNF+CKF) - (IL6/TNF)	CLIC1	-0.255005	0.303573	282.02	-0.852561	0.342552
(OSM/TNF+CKF) - (IL6/TNF+CKF)	CLIC1	0.17849	0.302552	282.114	-0.417057	0.774037
(OSM/TNF+CKF) - (IL6/TNF+DEX)	CLIC1	0.784086	0.308359	282.078	0.17711	1.39106
(OSM/TNF+CKF) - (IL6/TNF+Link-N)	CLIC1	0.117358	0.31122	282.023	-0.49525	0.729966
(OSM/TNF+CKF) - (OSM/TNF)	CLIC1	-0.33172	0.313846	282.341	-0.949494	0.286054
(OSM/TNF+DEX) - ctrl	CLIC1	0.285841	0.305416	282.001	-0.315343	0.887026
(OSM/TNF+DEX) - (IL6/TNF)	CLIC1	-0.364353	0.305708	282.006	-0.966113	0.237406
(OSM/TNF+DEX) - (IL6/TNF+CKF)	CLIC1	0.0691414	0.303046	282.062	-0.527377	0.66566
(OSM/TNF+DEX) - (IL6/TNF+DEX)	CLIC1	0.674737	0.308872	282.037	0.0667498	1.28272
(OSM/TNF+DEX) - (IL6/TNF+Link-N)	CLIC1	0.00800917	0.314846	282.052	-0.611737	0.627755
(OSM/TNF+DEX) - (OSM/TNF)	CLIC1	-0.441069	0.312032	282.251	-1.05527	0.173137
(OSM/TNF+DEX) - (OSM/TNF+CKF)	CLIC1	-0.109349	0.308287	282.011	-0.716185	0.497487
(OSM/TNF+Link-N) - ctrl	CLIC1	0.82373	0.309647	282.226	0.21422	1.43324
(OSM/TNF+Link-N) - (IL6/TNF)	CLIC1	0.173536	0.307935	282.185	-0.432606	0.779677
(OSM/TNF+Link-N) - (IL6/TNF+CKF)	CLIC1	0.60703	0.299104	282.056	0.0182703	1.19579
(OSM/TNF+Link-N) - (IL6/TNF+DEX)	CLIC1	1.21263	0.305801	282.079	0.610685	1.81457
(OSM/TNF+Link-N) - (IL6/TNF+Link-N)	CLIC1	0.545898	0.324655	282.421	-0.0931518	1.18495
(OSM/TNF+Link-N) - (OSM/TNF)	CLIC1	0.0968203	0.298634	282.006	-0.491014	0.684655
(OSM/TNF+Link-N) - (OSM/TNF+CKF)	CLIC1	0.42854	0.314557	282.294	-0.190634	1.04771
(OSM/TNF+Link-N) - (OSM/TNF+DEX)	CLIC1	0.537889	0.313129	282.214	-0.0784754	1.15425
(IL6/TNF) - ctrl	TNFRSF11B	-0.401253	0.155332	301.001	-0.706926	-0.0955789
(IL6/TNF+CKF) - ctrl	TNFRSF11B	-0.434746	0.157221	301.201	-0.744136	-0.125356
(IL6/TNF+CKF) - (IL6/TNF)	TNFRSF11B	-0.0334932	0.157209	301.198	-0.34286	0.275873
(IL6/TNF+DEX) - ctrl	TNFRSF11B	-0.631156	0.155763	301.123	-0.937678	-0.324634
(IL6/TNF+DEX) - (IL6/TNF)	TNFRSF11B	-0.229903	0.155754	301.121	-0.536407	0.0766005
(IL6/TNF+DEX) - (IL6/TNF+CKF)	TNFRSF11B	-0.19641	0.15652	301.016	-0.504421	0.111601
(IL6/TNF+Link-N) - ctrl	TNFRSF11B	-0.682046	0.158025	301.452	-0.993017	-0.371075
(IL6/TNF+Link-N) - (IL6/TNF)	TNFRSF11B	-0.280793	0.158042	301.456	-0.591798	0.0302113
(IL6/TNF+Link-N) - (IL6/TNF+CKF)	TNFRSF11B	-0.2473	0.161904	302.118	-0.565902	0.0713015
(IL6/TNF+Link-N) - (IL6/TNF+DEX)	TNFRSF11B	-0.0508901	0.160054	301.972	-0.365852	0.264072
(OSM/TNF) - ctrl	TNFRSF11B	-1.06425	0.159691	302.13	-1.3785	-0.750002
(OSM/TNF) - (IL6/TNF)	TNFRSF11B	-0.662997	0.159662	302.123	-0.977188	-0.348806
(OSM/TNF) - (IL6/TNF+CKF)	TNFRSF11B	-0.629503	0.157983	301.441	-0.940393	-0.318614
(OSM/TNF) - (IL6/TNF+DEX)	TNFRSF11B	-0.433093	0.157407	301.567	-0.742848	-0.123339
(OSM/TNF) - (IL6/TNF+Link-N)	TNFRSF11B	-0.382203	0.167274	303.451	-0.711367	-0.053039
(OSM/TNF+CKF) - ctrl	TNFRSF11B	-0.615907	0.15561	301.08	-0.922127	-0.309686
(OSM/TNF+CKF) - (IL6/TNF)	TNFRSF11B	-0.214654	0.155617	301.082	-0.520889	0.0915811
(OSM/TNF+CKF) - (IL6/TNF+CKF)	TNFRSF11B	-0.181161	0.158396	301.507	-0.492862	0.13054
(OSM/TNF+CKF) - (IL6/TNF+DEX)	TNFRSF11B	0.0152493	0.156729	301.388	-0.293173	0.323671
(OSM/TNF+CKF) - (IL6/TNF+Link-N)	TNFRSF11B	0.0661394	0.156996	301.165	-0.242809	0.375087
(OSM/TNF+CKF) - (OSM/TNF)	TNFRSF11B	0.448343	0.162101	302.662	0.129354	0.767331
(OSM/TNF+DEX) - ctrl	TNFRSF11B	-0.96783	0.156492	301.01	-1.27579	-0.659873
(OSM/TNF+DEX) - (IL6/TNF)	TNFRSF11B	-0.566577	0.15649	301.01	-0.87453	-0.258624
(OSM/TNF+DEX) - (IL6/TNF+CKF)	TNFRSF11B	-0.533084	0.158074	301.151	-0.844154	-0.222014
(OSM/TNF+DEX) - (IL6/TNF+DEX)	TNFRSF11B	-0.336674	0.156754	301.095	-0.645146	-0.028201
(OSM/TNF+DEX) - (IL6/TNF+Link-N)	TNFRSF11B	-0.285784	0.1594	301.505	-0.599461	0.027894
(OSM/TNF+DEX) - (OSM/TNF)	TNFRSF11B	0.0964197	0.160302	302.032	-0.21903	0.41187
(OSM/TNF+DEX) - (OSM/TNF+CKF)	TNFRSF11B	-0.351923	0.156901	301.116	-0.660684	-0.043162
(OSM/TNF+Link-N) - ctrl	TNFRSF11B	-0.582685	0.159305	302.039	-0.896174	-0.269196
(OSM/TNF+Link-N) - (IL6/TNF)	TNFRSF11B	-0.181433	0.159278	302.033	-0.494868	0.132003
(OSM/TNF+Link-N) - (IL6/TNF+CKF)	TNFRSF11B	-0.147939	0.157758	301.379	-0.458386	0.162507
(OSM/TNF+Link-N) - (IL6/TNF+DEX)	TNFRSF11B	0.0484708	0.157141	301.497	-0.260761	0.357703
(OSM/TNF+Link-N) - (IL6/TNF+Link-N)	TNFRSF11B	0.0993609	0.166682	303.349	-0.228638	0.42736
(OSM/TNF+Link-N) - (OSM/TNF)	TNFRSF11B	0.481564	0.155341	301.004	0.175872	0.787256
(OSM/TNF+Link-N) - (OSM/TNF+CKF)	TNFRSF11B	0.0332214	0.161624	302.561	-0.284828	0.351271
(OSM/TNF+Link-N) - (OSM/TNF+DEX)	TNFRSF11B	0.385144	0.159942	301.944	0.0704025	0.699886
(IL6/TNF) - ctrl	MATN2	0.378882	0.137745	304	0.107828	0.649936
(IL6/TNF+CKF) - ctrl	MATN2	0.426959	0.138321	304.024	0.154772	0.699147
(IL6/TNF+CKF) - (IL6/TNF)	MATN2	0.0480774	0.138311	304.024	-0.224091	0.320245
(IL6/TNF+DEX) - ctrl	MATN2	-0.135004	0.138129	304.016	-0.406813	0.136806
(IL6/TNF+DEX) - (IL6/TNF)	MATN2	-0.513886	0.138121	304.016	-0.785679	-0.242092
(IL6/TNF+DEX) - (IL6/TNF+CKF)	MATN2	-0.561963	0.137764	304.001	-0.833056	-0.29087
(IL6/TNF+Link-N) - ctrl	MATN2	0.168416	0.139097	304.057	-0.105298	0.44213
(IL6/TNF+Link-N) - (IL6/TNF)	MATN2	-0.210466	0.139112	304.057	-0.48421	0.0632784
(IL6/TNF+Link-N) - (IL6/TNF+CKF)	MATN2	-0.258543	0.141403	304.149	-0.536795	0.0197084
(IL6/TNF+Link-N) - (IL6/TNF+DEX)	MATN2	0.30342	0.140897	304.13	0.0261631	0.580677
(OSM/TNF) - ctrl	MATN2	0.0666281	0.141625	304.158	-0.212061	0.345318
(OSM/TNF) - (IL6/TNF)	MATN2	-0.312254	0.1416	304.157	-0.590894	-0.0336144
(OSM/TNF) - (IL6/TNF+CKF)	MATN2	-0.360331	0.139235	304.063	-0.634318	-0.086345
(OSM/TNF) - (IL6/TNF+DEX)	MATN2	0.201632	0.139592	304.077	-0.0730572	0.476321
(OSM/TNF) - (IL6/TNF+Link-N)	MATN2	-0.101788	0.147329	304.364	-0.391701	0.188124
(OSM/TNF+CKF) - ctrl	MATN2	0.368116	0.137993	304.011	0.0965745	0.639657
(OSM/TNF+CKF) - (IL6/TNF)	MATN2	-0.0107661	0.137999	304.011	-0.282321	0.260788
(OSM/TNF+CKF) - (IL6/TNF+CKF)	MATN2	-0.0588435	0.139317	304.066	-0.332992	0.215305
(OSM/TNF+CKF) - (IL6/TNF+DEX)	MATN2	0.50312	0.138989	304.052	0.229617	0.776622
(OSM/TNF+CKF) - (IL6/TNF+Link-N)	MATN2	0.1997	0.13819	304.019	-0.0722304	0.47163
(OSM/TNF+CKF) - (OSM/TNF)	MATN2	0.301488	0.143771	304.239	0.0185763	0.584399
(OSM/TNF+DEX) - ctrl	MATN2	0.0565643	0.137764	304.001	-0.214528	0.327657
(OSM/TNF+DEX) - (IL6/TNF)	MATN2	-0.322318	0.137762	304.001	-0.593407	-0.051229
(OSM/TNF+DEX) - (IL6/TNF+CKF)	MATN2	-0.370395	0.13813	304.016	-0.642207	-0.0985835
(OSM/TNF+DEX) - (IL6/TNF+DEX)	MATN2	0.191568	0.137976	304.01	-0.0799416	0.463077
(OSM/TNF+DEX) - (IL6/TNF+Link-N)	MATN2	-0.111852	0.139436	304.071	-0.386234	0.16253
(OSM/TNF+DEX) - (OSM/TNF)	MATN2	-0.0100638	0.141107	304.138	-0.287734	0.267607
(OSM/TNF+DEX) - (OSM/TNF+CKF)	MATN2	-0.311552	0.13815	304.017	-0.583402	-0.0397009
(OSM/TNF+Link-N) - ctrl	MATN2	0.492612	0.141282	304.145	0.214597	0.770627
(OSM/TNF+Link-N) - (IL6/TNF)	MATN2	0.11373	0.141258	304.144	-0.164237	0.391697
(OSM/TNF+Link-N) - (IL6/TNF+CKF)	MATN2	0.0656525	0.139023	304.054	-0.207917	0.339222
(OSM/TNF+Link-N) - (IL6/TNF+DEX)	MATN2	0.627616	0.139356	304.067	0.353392	0.901839
(OSM/TNF+Link-N) - (IL6/TNF+Link-N)	MATN2	0.324196	0.146801	304.346	0.0353226	0.613069
(OSM/TNF+Link-N) - (OSM/TNF)	MATN2	0.425984	0.137753	304	0.154913	0.697054
(OSM/TNF+Link-N) - (OSM/TNF+CKF)	MATN2	0.124496	0.143346	304.223	-0.15758	0.406572
(OSM/TNF+Link-N) - (OSM/TNF+DEX)	MATN2	0.436048	0.140788	304.125	0.159006	0.713089
(IL6/TNF) - ctrl	QSOX1	-0.00292275	0.105012	304	-0.209565	0.203719
(IL6/TNF+CKF) - ctrl	QSOX1	0.187753	0.105451	304.033	-0.0197529	0.395258
(IL6/TNF+CKF) - (IL6/TNF)	QSOX1	0.190675	0.105443	304.032	-0.0168153	0.398166
(IL6/TNF+DEX) - ctrl	QSOX1	0.206256	0.105304	304.022	-0.000961973	0.413473
(IL6/TNF+DEX) - (IL6/TNF)	QSOX1	0.209178	0.105298	304.021	0.00197292	0.416384
(IL6/TNF+DEX) - (IL6/TNF+CKF)	QSOX1	0.018503	0.105027	304.001	-0.188168	0.225174
(IL6/TNF+Link-N) - ctrl	QSOX1	0.138774	0.106042	304.076	-0.0698948	0.347443
(IL6/TNF+Link-N) - (IL6/TNF)	QSOX1	0.141697	0.106054	304.076	-0.0669949	0.350389
(IL6/TNF+Link-N) - (IL6/TNF+CKF)	QSOX1	-0.0489784	0.107799	304.198	-0.261105	0.163149
(IL6/TNF+Link-N) - (IL6/TNF+DEX)	QSOX1	-0.0674814	0.107414	304.172	-0.27885	0.143887
(OSM/TNF) - ctrl	QSOX1	-0.0237152	0.107969	304.21	-0.236176	0.188746
(OSM/TNF) - (IL6/TNF)	QSOX1	-0.0207924	0.10795	304.208	-0.233215	0.19163
(OSM/TNF) - (IL6/TNF+CKF)	QSOX1	-0.211468	0.106147	304.083	-0.420344	-0.00259133
(OSM/TNF) - (IL6/TNF+DEX)	QSOX1	-0.229971	0.106419	304.102	-0.439383	-0.020559
(OSM/TNF) - (IL6/TNF+Link-N)	QSOX1	-0.162489	0.112316	304.482	-0.383503	0.0585245
(OSM/TNF+CKF) - ctrl	QSOX1	0.173733	0.1052	304.014	-0.0332803	0.380746
(OSM/TNF+CKF) - (IL6/TNF)	QSOX1	0.176656	0.105205	304.014	-0.0303675	0.383679
(OSM/TNF+CKF) - (IL6/TNF+CKF)	QSOX1	-0.0140197	0.10621	304.088	-0.223019	0.19498
(OSM/TNF+CKF) - (IL6/TNF+DEX)	QSOX1	-0.0325228	0.10596	304.07	-0.24103	0.175985
(OSM/TNF+CKF) - (IL6/TNF+Link-N)	QSOX1	0.0349587	0.105351	304.025	-0.172351	0.242268
(OSM/TNF+CKF) - (OSM/TNF)	QSOX1	0.197448	0.109604	304.317	-0.0182303	0.413126
(OSM/TNF+DEX) - ctrl	QSOX1	0.070844	0.105026	304.001	-0.135827	0.277515
(OSM/TNF+DEX) - (IL6/TNF)	QSOX1	0.0737668	0.105025	304.001	-0.132901	0.280435
(OSM/TNF+DEX) - (IL6/TNF+CKF)	QSOX1	-0.116909	0.105305	304.022	-0.324128	0.0903104
(OSM/TNF+DEX) - (IL6/TNF+DEX)	QSOX1	-0.135412	0.105188	304.013	-0.342401	0.0715772
(OSM/TNF+DEX) - (IL6/TNF+Link-N)	QSOX1	-0.0679302	0.106301	304.094	-0.277108	0.141247
(OSM/TNF+DEX) - (OSM/TNF)	QSOX1	0.0945592	0.107574	304.183	-0.117125	0.306243
(OSM/TNF+DEX) - (OSM/TNF+CKF)	QSOX1	-0.102889	0.10532	304.023	-0.310138	0.10436
(OSM/TNF+Link-N) - ctrl	QSOX1	0.222531	0.107708	304.192	0.0105844	0.434477
(OSM/TNF+Link-N) - (IL6/TNF)	QSOX1	0.225454	0.107689	304.191	0.0135435	0.437364
(OSM/TNF+Link-N) - (IL6/TNF+CKF)	QSOX1	0.0347782	0.105986	304.071	-0.17378	0.243337
(OSM/TNF+Link-N) - (IL6/TNF+DEX)	QSOX1	0.0162752	0.106239	304.09	-0.192782	0.225332
(OSM/TNF+Link-N) - (IL6/TNF+Link-N)	QSOX1	0.0837566	0.111913	304.458	-0.136465	0.303978
(OSM/TNF+Link-N) - (OSM/TNF)	QSOX1	0.246246	0.105018	304.001	0.0395917	0.4529
(OSM/TNF+Link-N) - (OSM/TNF+CKF)	QSOX1	0.0487979	0.109281	304.296	-0.166243	0.263839
(OSM/TNF+Link-N) - (OSM/TNF+DEX)	QSOX1	0.151687	0.107331	304.166	-0.059518	0.362892
(IL6/TNF) - ctrl	MANBA	0.287515	0.193766	248.005	-0.0941224	0.669152
(IL6/TNF+CKF) - ctrl	MANBA	0.515973	0.197623	248.09	0.126742	0.905205
(IL6/TNF+CKF) - (IL6/TNF)	MANBA	0.228458	0.196517	248.133	-0.158595	0.615512
(IL6/TNF+DEX) - ctrl	MANBA	-0.0279449	0.19374	248.001	-0.40953	0.35364
(IL6/TNF+DEX) - (IL6/TNF)	MANBA	-0.31546	0.192062	248.002	-0.69374	0.0628204
(IL6/TNF+DEX) - (IL6/TNF+CKF)	MANBA	-0.543918	0.19596	248.106	-0.929875	-0.157961
(IL6/TNF+Link-N) - ctrl	MANBA	0.346613	0.195896	248.128	-0.0392177	0.732444
(IL6/TNF+Link-N) - (IL6/TNF)	MANBA	0.0590981	0.19375	248.088	-0.322507	0.440703
(IL6/TNF+Link-N) - (IL6/TNF+CKF)	MANBA	-0.16936	0.202433	248.399	-0.568065	0.229344
(IL6/TNF+Link-N) - (IL6/TNF+DEX)	MANBA	0.374558	0.194247	248.113	-0.00802566	0.757142
(OSM/TNF) - ctrl	MANBA	0.22935	0.200394	248.293	-0.165339	0.624039
(OSM/TNF) - (IL6/TNF)	MANBA	-0.0581651	0.199597	248.365	-0.451283	0.334953
(OSM/TNF) - (IL6/TNF+CKF)	MANBA	-0.286624	0.194928	248.067	-0.670548	0.097301
(OSM/TNF) - (IL6/TNF+DEX)	MANBA	0.257295	0.19867	248.323	-0.133998	0.648588
(OSM/TNF) - (IL6/TNF+Link-N)	MANBA	-0.117263	0.208105	248.712	-0.527135	0.292609
(OSM/TNF+CKF) - ctrl	MANBA	0.590029	0.193965	248.019	0.208002	0.972057
(OSM/TNF+CKF) - (IL6/TNF)	MANBA	0.302514	0.192127	248.005	-0.0758948	0.680924
(OSM/TNF+CKF) - (IL6/TNF+CKF)	MANBA	0.0740561	0.197634	248.185	-0.315198	0.46331
(OSM/TNF+CKF) - (IL6/TNF+DEX)	MANBA	0.617974	0.192271	248.013	0.239283	0.996666
(OSM/TNF+CKF) - (IL6/TNF+Link-N)	MANBA	0.243416	0.193032	248.052	-0.136774	0.623607
(OSM/TNF+CKF) - (OSM/TNF)	MANBA	0.36068	0.201352	248.441	-0.0358944	0.757254
(OSM/TNF+DEX) - ctrl	MANBA	0.18609	0.195326	248.001	-0.198619	0.570799
(OSM/TNF+DEX) - (IL6/TNF)	MANBA	-0.101425	0.193818	248.009	-0.483163	0.280313
(OSM/TNF+DEX) - (IL6/TNF+CKF)	MANBA	-0.329883	0.197293	248.076	-0.718465	0.0586988
(OSM/TNF+DEX) - (IL6/TNF+DEX)	MANBA	0.214035	0.19375	248.003	-0.16757	0.59564
(OSM/TNF+DEX) - (IL6/TNF+Link-N)	MANBA	-0.160523	0.196246	248.147	-0.547044	0.225998
(OSM/TNF+DEX) - (OSM/TNF)	MANBA	-0.0432598	0.199824	248.268	-0.436826	0.350306
(OSM/TNF+DEX) - (OSM/TNF+CKF)	MANBA	-0.403939	0.194088	248.027	-0.78621	-0.0216691
(OSM/TNF+Link-N) - ctrl	MANBA	0.533435	0.199544	248.256	0.140421	0.926449
(OSM/TNF+Link-N) - (IL6/TNF)	MANBA	0.24592	0.198687	248.324	-0.145407	0.637247
(OSM/TNF+Link-N) - (IL6/TNF+CKF)	MANBA	0.0174616	0.194579	248.049	-0.365775	0.400698
(OSM/TNF+Link-N) - (IL6/TNF+DEX)	MANBA	0.56138	0.197817	248.284	0.171767	0.950993
(OSM/TNF+Link-N) - (IL6/TNF+Link-N)	MANBA	0.186822	0.206804	248.662	-0.22049	0.594134
(OSM/TNF+Link-N) - (OSM/TNF)	MANBA	0.304085	0.192061	248.002	-0.0741928	0.682363
(OSM/TNF+Link-N) - (OSM/TNF+CKF)	MANBA	-0.0565945	0.200345	248.398	-0.451186	0.337997
(OSM/TNF+Link-N) - (OSM/TNF+DEX)	MANBA	0.347345	0.19901	248.232	-0.0446184	0.739308
(IL6/TNF) - ctrl	AGRN	0.712193	0.27762	293	0.165812	1.25857
(IL6/TNF+CKF) - ctrl	AGRN	0.964289	0.283734	293.072	0.405875	1.5227
(IL6/TNF+CKF) - (IL6/TNF)	AGRN	0.252095	0.283706	293.071	-0.306264	0.810455
(IL6/TNF+DEX) - ctrl	AGRN	0.146708	0.280874	293.045	-0.406078	0.699493
(IL6/TNF+DEX) - (IL6/TNF)	AGRN	-0.565486	0.280852	293.044	-1.11823	-0.0127432
(IL6/TNF+DEX) - (IL6/TNF+CKF)	AGRN	-0.817581	0.28395	293.009	-1.37642	-0.258741
(IL6/TNF+Link-N) - ctrl	AGRN	0.471245	0.292548	293.081	-0.104516	1.04701
(IL6/TNF+Link-N) - (IL6/TNF)	AGRN	-0.240949	0.292558	293.082	-0.816729	0.334832
(IL6/TNF+Link-N) - (IL6/TNF+CKF)	AGRN	-0.493044	0.299857	293.247	-1.08319	0.0971009
(IL6/TNF+Link-N) - (IL6/TNF+DEX)	AGRN	0.324537	0.296359	293.184	-0.258723	0.907798
(OSM/TNF) - ctrl	AGRN	0.84894	0.288918	293.358	0.280325	1.41756
(OSM/TNF) - (IL6/TNF)	AGRN	0.136747	0.288859	293.356	-0.431752	0.705245
(OSM/TNF) - (IL6/TNF+CKF)	AGRN	-0.115349	0.286403	293.12	-0.679016	0.448319
(OSM/TNF) - (IL6/TNF+DEX)	AGRN	0.702232	0.285539	293.166	0.140266	1.2642
(OSM/TNF) - (IL6/TNF+Link-N)	AGRN	0.377695	0.306296	293.604	-0.225118	0.980509
(OSM/TNF+CKF) - ctrl	AGRN	0.82819	0.280249	293.032	0.276634	1.37975
(OSM/TNF+CKF) - (IL6/TNF)	AGRN	0.115996	0.280264	293.032	-0.43559	0.667583
(OSM/TNF+CKF) - (IL6/TNF+CKF)	AGRN	-0.136099	0.288374	293.187	-0.703644	0.431447
(OSM/TNF+CKF) - (IL6/TNF+DEX)	AGRN	0.681482	0.28507	293.141	0.120439	1.24252
(OSM/TNF+CKF) - (IL6/TNF+Link-N)	AGRN	0.356945	0.29389	293.028	-0.221458	0.935348
(OSM/TNF+CKF) - (OSM/TNF)	AGRN	-0.0207503	0.295942	293.555	-0.603188	0.561687
(OSM/TNF+DEX) - ctrl	AGRN	0.541691	0.277664	293.002	-0.00477826	1.08816
(OSM/TNF+DEX) - (IL6/TNF)	AGRN	-0.170503	0.27766	293.002	-0.716964	0.375958
(OSM/TNF+DEX) - (IL6/TNF+CKF)	AGRN	-0.422598	0.283194	293.051	-0.979949	0.134753
(OSM/TNF+DEX) - (IL6/TNF+DEX)	AGRN	0.394983	0.280456	293.029	-0.156979	0.946946
(OSM/TNF+DEX) - (IL6/TNF+Link-N)	AGRN	0.0704461	0.292804	293.1	-0.505819	0.646711
(OSM/TNF+DEX) - (OSM/TNF)	AGRN	-0.307249	0.287707	293.314	-0.873481	0.258983
(OSM/TNF+DEX) - (OSM/TNF+CKF)	AGRN	-0.286499	0.280615	293.048	-0.838775	0.265777
(OSM/TNF+Link-N) - ctrl	AGRN	1.38053	0.285819	293.33	0.818014	1.94305
(OSM/TNF+Link-N) - (IL6/TNF)	AGRN	0.668337	0.285763	293.327	0.105931	1.23074
(OSM/TNF+Link-N) - (IL6/TNF+CKF)	AGRN	0.416241	0.283924	293.103	-0.142546	0.975029
(OSM/TNF+Link-N) - (IL6/TNF+DEX)	AGRN	1.23382	0.282792	293.142	0.677263	1.79038
(OSM/TNF+Link-N) - (IL6/TNF+Link-N)	AGRN	0.909285	0.303168	293.571	0.312628	1.50594
(OSM/TNF+Link-N) - (OSM/TNF)	AGRN	0.53159	0.279702	293.003	-0.0188905	1.08207
(OSM/TNF+Link-N) - (OSM/TNF+CKF)	AGRN	0.55234	0.292605	293.522	-0.0235292	1.12821
(OSM/TNF+Link-N) - (OSM/TNF+DEX)	AGRN	0.838839	0.284674	293.286	0.278576	1.3991
(IL6/TNF) - ctrl	SDCBP	-0.0159561	0.2512	234.007	-0.510858	0.478946
(IL6/TNF+CKF) - ctrl	SDCBP	0.520525	0.257088	234.081	0.0140219	1.02703
(IL6/TNF+CKF) - (IL6/TNF)	SDCBP	0.536481	0.248939	234.046	0.0460327	1.02693
(IL6/TNF+DEX) - ctrl	SDCBP	-0.719086	0.280152	234.115	-1.27103	-0.167145
(IL6/TNF+DEX) - (IL6/TNF)	SDCBP	-0.70313	0.271539	234.082	-1.2381	-0.168158
(IL6/TNF+DEX) - (IL6/TNF+CKF)	SDCBP	-1.23961	0.260228	234.023	-1.7523	-0.726921
(IL6/TNF+Link-N) - ctrl	SDCBP	0.235224	0.264436	234.012	-0.285755	0.756203
(IL6/TNF+Link-N) - (IL6/TNF)	SDCBP	0.25118	0.260075	234.015	-0.261207	0.763567
(IL6/TNF+Link-N) - (IL6/TNF+CKF)	SDCBP	-0.285301	0.263479	234.076	-0.804395	0.233794
(IL6/TNF+Link-N) - (IL6/TNF+DEX)	SDCBP	0.95431	0.281621	234.085	0.399474	1.50915
(OSM/TNF) - ctrl	SDCBP	0.160857	0.258514	234.093	-0.348454	0.670168
(OSM/TNF) - (IL6/TNF)	SDCBP	0.176813	0.250073	234.055	-0.315868	0.669494
(OSM/TNF) - (IL6/TNF+CKF)	SDCBP	-0.359668	0.241877	234.001	-0.836203	0.116868
(OSM/TNF) - (IL6/TNF+DEX)	SDCBP	0.879943	0.259688	234.021	0.368318	1.39157
(OSM/TNF) - (IL6/TNF+Link-N)	SDCBP	-0.0743672	0.264566	234.086	-0.595602	0.446868
(OSM/TNF+CKF) - ctrl	SDCBP	0.808081	0.250731	234.002	0.314103	1.30206
(OSM/TNF+CKF) - (IL6/TNF)	SDCBP	0.824037	0.246701	234.006	0.337998	1.31008
(OSM/TNF+CKF) - (IL6/TNF+CKF)	SDCBP	0.287556	0.252707	234.077	-0.210316	0.785427
(OSM/TNF+CKF) - (IL6/TNF+DEX)	SDCBP	1.52717	0.277403	234.12	0.980642	2.07369
(OSM/TNF+CKF) - (IL6/TNF+Link-N)	SDCBP	0.572856	0.261279	234.021	0.0580967	1.08762
(OSM/TNF+CKF) - (OSM/TNF)	SDCBP	0.647224	0.254175	234.089	0.146462	1.14799
(OSM/TNF+DEX) - ctrl	SDCBP	0.50118	0.248999	234.006	0.0106147	0.991746
(OSM/TNF+DEX) - (IL6/TNF)	SDCBP	0.517136	0.244009	234.001	0.036402	0.997871
(OSM/TNF+DEX) - (IL6/TNF+CKF)	SDCBP	-0.0193444	0.247604	234.05	-0.507162	0.468473
(OSM/TNF+DEX) - (IL6/TNF+DEX)	SDCBP	1.22027	0.27129	234.091	0.685785	1.75475
(OSM/TNF+DEX) - (IL6/TNF+Link-N)	SDCBP	0.265956	0.258666	234.02	-0.243656	0.775569
(OSM/TNF+DEX) - (OSM/TNF)	SDCBP	0.340323	0.248826	234.06	-0.149901	0.830547
(OSM/TNF+DEX) - (OSM/TNF+CKF)	SDCBP	-0.3069	0.244298	234.004	-0.788205	0.174404
(OSM/TNF+Link-N) - ctrl	SDCBP	0.943653	0.258942	234.097	0.433497	1.45381
(OSM/TNF+Link-N) - (IL6/TNF)	SDCBP	0.959609	0.250418	234.058	0.466247	1.45297
(OSM/TNF+Link-N) - (IL6/TNF+CKF)	SDCBP	0.423128	0.241917	234.001	-0.053486	0.899742
(OSM/TNF+Link-N) - (IL6/TNF+DEX)	SDCBP	1.66274	0.259553	234.02	1.15138	2.1741
(OSM/TNF+Link-N) - (IL6/TNF+Link-N)	SDCBP	0.708429	0.264898	234.089	0.18654	1.23032
(OSM/TNF+Link-N) - (OSM/TNF)	SDCBP	0.782796	0.241822	234	0.30637	1.25922
(OSM/TNF+Link-N) - (OSM/TNF+CKF)	SDCBP	0.135572	0.254615	234.092	-0.366058	0.637202
(OSM/TNF+Link-N) - (OSM/TNF+DEX)	SDCBP	0.442472	0.249197	234.063	-0.048483	0.933428
(IL6/TNF) - ctrl	CCN1	0.0111794	0.178243	304	-0.339566	0.361925
(IL6/TNF+CKF) - ctrl	CCN1	-0.0204728	0.178985	304.117	-0.372678	0.331733
(IL6/TNF+CKF) - (IL6/TNF)	CCN1	-0.0316522	0.178972	304.116	-0.383833	0.320528
(IL6/TNF+DEX) - ctrl	CCN1	0.704616	0.178737	304.079	0.352897	1.05633
(IL6/TNF+DEX) - (IL6/TNF)	CCN1	0.693437	0.178727	304.077	0.341738	1.04513
(IL6/TNF+DEX) - (IL6/TNF+CKF)	CCN1	0.725089	0.178268	304.004	0.374294	1.07588
(IL6/TNF+Link-N) - ctrl	CCN1	0.17196	0.179985	304.271	-0.182212	0.526132
(IL6/TNF+Link-N) - (IL6/TNF)	CCN1	0.160781	0.180004	304.274	-0.19343	0.514991
(IL6/TNF+Link-N) - (IL6/TNF+CKF)	CCN1	0.192433	0.182956	304.699	-0.167585	0.55245
(IL6/TNF+Link-N) - (IL6/TNF+DEX)	CCN1	-0.532656	0.182305	304.609	-0.891392	-0.17392
(OSM/TNF) - ctrl	CCN1	0.0198421	0.183243	304.739	-0.34074	0.380424
(OSM/TNF) - (IL6/TNF)	CCN1	0.00866274	0.18321	304.734	-0.351855	0.36918
(OSM/TNF) - (IL6/TNF+CKF)	CCN1	0.040315	0.180163	304.298	-0.314208	0.394838
(OSM/TNF) - (IL6/TNF+DEX)	CCN1	-0.684774	0.180623	304.366	-1.0402	-0.329346
(OSM/TNF) - (IL6/TNF+Link-N)	CCN1	-0.152118	0.190594	305.634	-0.52716	0.222925
(OSM/TNF+CKF) - ctrl	CCN1	0.141013	0.178562	304.051	-0.210361	0.492386
(OSM/TNF+CKF) - (IL6/TNF)	CCN1	0.129833	0.17857	304.052	-0.221557	0.481223
(OSM/TNF+CKF) - (IL6/TNF+CKF)	CCN1	0.161485	0.180269	304.314	-0.193246	0.516217
(OSM/TNF+CKF) - (IL6/TNF+DEX)	CCN1	-0.563603	0.179846	304.25	-0.917502	-0.209705
(OSM/TNF+CKF) - (IL6/TNF+Link-N)	CCN1	-0.0309473	0.178816	304.091	-0.382821	0.320927
(OSM/TNF+CKF) - (OSM/TNF)	CCN1	0.121171	0.186008	305.1	-0.244851	0.487192
(OSM/TNF+DEX) - ctrl	CCN1	1.08781	0.178268	304.004	0.737012	1.4386
(OSM/TNF+DEX) - (IL6/TNF)	CCN1	1.07663	0.178265	304.004	0.725837	1.42742
(OSM/TNF+DEX) - (IL6/TNF+CKF)	CCN1	1.10828	0.178739	304.079	0.756558	1.46
(OSM/TNF+DEX) - (IL6/TNF+DEX)	CCN1	0.38319	0.178541	304.048	0.0318582	0.734522
(OSM/TNF+DEX) - (IL6/TNF+Link-N)	CCN1	0.915846	0.180422	304.336	0.560815	1.27088
(OSM/TNF+DEX) - (OSM/TNF)	CCN1	1.06796	0.182575	304.647	0.708696	1.42723
(OSM/TNF+DEX) - (OSM/TNF+CKF)	CCN1	0.946794	0.178764	304.083	0.595022	1.29857
(OSM/TNF+Link-N) - ctrl	CCN1	0.373798	0.182801	304.678	0.014086	0.733511
(OSM/TNF+Link-N) - (IL6/TNF)	CCN1	0.362619	0.18277	304.674	0.00296818	0.72227
(OSM/TNF+Link-N) - (IL6/TNF+CKF)	CCN1	0.394271	0.17989	304.257	0.0402859	0.748257
(OSM/TNF+Link-N) - (IL6/TNF+DEX)	CCN1	-0.330818	0.180318	304.321	-0.685646	0.0240104
(OSM/TNF+Link-N) - (IL6/TNF+Link-N)	CCN1	0.201838	0.189913	305.56	-0.171864	0.575541
(OSM/TNF+Link-N) - (OSM/TNF)	CCN1	0.353956	0.178253	304.002	0.00318958	0.704723
(OSM/TNF+Link-N) - (OSM/TNF+CKF)	CCN1	0.232786	0.185461	305.031	-0.132159	0.59773
(OSM/TNF+Link-N) - (OSM/TNF+DEX)	CCN1	-0.714008	0.182164	304.589	-1.07247	-0.355549
(IL6/TNF) - ctrl	ISLR	-0.190725	0.196774	304.001	-0.577937	0.196487
(IL6/TNF+CKF) - ctrl	ISLR	-0.227057	0.197591	304.169	-0.615876	0.161761
(IL6/TNF+CKF) - (IL6/TNF)	ISLR	-0.0363325	0.197577	304.166	-0.425123	0.352459
(IL6/TNF+DEX) - ctrl	ISLR	-0.629851	0.197319	304.113	-1.01813	-0.241568
(IL6/TNF+DEX) - (IL6/TNF)	ISLR	-0.439126	0.197307	304.111	-0.827387	-0.0508659
(IL6/TNF+DEX) - (IL6/TNF+CKF)	ISLR	-0.402794	0.196802	304.007	-0.79006	-0.0155275
(IL6/TNF+Link-N) - ctrl	ISLR	-0.179128	0.198692	304.387	-0.570111	0.211856
(IL6/TNF+Link-N) - (IL6/TNF)	ISLR	0.0115973	0.198713	304.391	-0.379429	0.402623
(IL6/TNF+Link-N) - (IL6/TNF+CKF)	ISLR	0.0479298	0.201963	304.99	-0.349488	0.445348
(IL6/TNF+Link-N) - (IL6/TNF+DEX)	ISLR	0.450724	0.201246	304.863	0.0547166	0.846731
(OSM/TNF) - ctrl	ISLR	-0.522975	0.202279	305.044	-0.921014	-0.124936
(OSM/TNF) - (IL6/TNF)	ISLR	-0.33225	0.202243	305.038	-0.730218	0.0657183
(OSM/TNF) - (IL6/TNF+CKF)	ISLR	-0.295917	0.198888	304.425	-0.687287	0.0954521
(OSM/TNF) - (IL6/TNF+DEX)	ISLR	0.106876	0.199395	304.522	-0.285489	0.499242
(OSM/TNF) - (IL6/TNF+Link-N)	ISLR	-0.343847	0.210372	306.252	-0.757806	0.0701113
(OSM/TNF+CKF) - ctrl	ISLR	-0.249313	0.197125	304.074	-0.637216	0.138589
(OSM/TNF+CKF) - (IL6/TNF)	ISLR	-0.0585885	0.197135	304.076	-0.44651	0.329333
(OSM/TNF+CKF) - (IL6/TNF+CKF)	ISLR	-0.022256	0.199005	304.448	-0.413855	0.369343
(OSM/TNF+CKF) - (IL6/TNF+DEX)	ISLR	0.380538	0.198539	304.357	-0.0101448	0.771221
(OSM/TNF+CKF) - (IL6/TNF+Link-N)	ISLR	-0.0701858	0.197406	304.131	-0.45864	0.318268
(OSM/TNF+CKF) - (OSM/TNF)	ISLR	0.273661	0.205324	305.54	-0.130366	0.677689
(OSM/TNF+DEX) - ctrl	ISLR	-0.584677	0.196802	304.007	-0.971942	-0.197411
(OSM/TNF+DEX) - (IL6/TNF)	ISLR	-0.393952	0.196799	304.006	-0.781213	-0.00669094
(OSM/TNF+DEX) - (IL6/TNF+CKF)	ISLR	-0.357619	0.19732	304.114	-0.745905	0.0306665
(OSM/TNF+DEX) - (IL6/TNF+DEX)	ISLR	0.0451746	0.197102	304.069	-0.342683	0.433032
(OSM/TNF+DEX) - (IL6/TNF+Link-N)	ISLR	-0.405549	0.199173	304.48	-0.797479	-0.0136191
[truncated: 27,838 more rows]

## Sheet: S9
contrast	estimate	SE	df	lower.CL	upper.CL
[truncated: 36 more rows]
